# Supplementary material for: 10-Hydroxy-2-decenoic Acid Suppresses Colorectal Cancer Progression by Inhibiting Wnt/β-Catenin Signaling and Promoting Apoptosis
Source: Foods. 2026 May 6;15(9):1608. doi: 10.3390/foods15091608 (PMC13163642; doi:10.3390/foods15091608)
Supplement: Supplementary file 1 [file foods-15-01608-s001.zip]

Archive with 8 entries (5 files):
- foods-4234613-supplementary/
- foods-4234613-supplementary/Supplementary Files/
- foods-4234613-supplementary/Supplementary Files/Supplementary Files/
- foods-4234613-supplementary/Supplementary Files/Supplementary Files/Figure S1.pdf
- foods-4234613-supplementary/Supplementary Files/Supplementary Files/Table S1.pdf
- foods-4234613-supplementary/Supplementary Files/Supplementary Files/Table S2.xlsx
- foods-4234613-supplementary/Supplementary Files/Supplementary Files/Table S3.xlsx
- foods-4234613-supplementary/Supplementary Files/Supplementary Files/Table S4.xlsx
