# Supplementary material for: 10-Hydroxy-2-decenoic Acid Suppresses Colorectal Cancer Progression by Inhibiting Wnt/β-Catenin Signaling and Promoting Apoptosis
Source: Foods. 2026 May 6;15(9):1608. doi: 10.3390/foods15091608 (PMC13163642; doi:10.3390/foods15091608)
Supplement: Supplementary file 1 [file foods-15-01608-s001.zip › foods-4234613-supplementary/Supplementary Files/Supplementary Files/Table S2.xlsx]

## Sheet: T_vs_C.All_DEG
Table S2. Differentially expressed genes (DEGs) in the ectopic xenograft tumor tissues from mice treated 10-HDA vs. those treated saline
Gene	T_1	T_2	T_3	C_1	C_2	C_3	logFC	logCPM	PValue	FDR	GeneInfo	GeneName	GO	KEGG	NR
ENSG00000129824	3.44	1.15	2.55	0.22	0	0.1	4.43796	0.238997	8.92695e-11	1.08945e-06	Y:2841485-2932000:+	RPS4Y1	19;GO:0000184,biological_process nuclear-transcribed mRNA catabolic process, nonsense-mediated decay;GO:0003723,molecular_function RNA binding;GO:0003735,molecular_function structural constituent of ribosome;GO:0005622,cellular_component intracellular;GO:0005634,cellular_component nucleus;GO:0005654,cellular_component nucleoplasm;GO:0005829,cellular_component cytosol;GO:0005840,cellular_component…	RP-S4e, RPS4; small subunit ribosomal protein S4e; K02987	ribosomal protein S4%2C Y-linked 1 [Source:HGNC Symbol%3BAcc:HGNC:10425]
ENSG00000107159	23.02	24.49	34.36	7.29	12.99	9.51	1.49445	4.69846	7.36556e-10	4.49447e-06	9:35673855-35681159:+	CA9	20;GO:0001666,biological_process response to hypoxia;GO:0002009,biological_process morphogenesis of an epithelium;GO:0004089,molecular_function carbonate dehydratase activity;GO:0005634,cellular_component nucleus;GO:0005730,cellular_component nucleolus;GO:0005886,cellular_component plasma membrane;GO:0006730,biological_process one-carbon metabolic process;GO:0008270,molecular_function zinc ion bi…	CA; carbonic anhydrase [EC:4.2.1.1]; K01672	carbonic anhydrase 9 [Source:HGNC Symbol%3BAcc:HGNC:1383]
ENSG00000113140	53.95	38.2	47.75	48.32	223.06	178.43	-1.65993	6.4766	8.20526e-06	0.033379	5:151661095-151687165:-	SPARC	47;GO:0001503,biological_process ossification;GO:0001937,biological_process negative regulation of endothelial cell proliferation;GO:0002576,biological_process platelet degranulation;GO:0005509,molecular_function calcium ion binding;GO:0005515,molecular_function protein binding;GO:0005518,molecular_function collagen binding;GO:0005576,cellular_component extracellular region;GO:0005578,cellular_co…	NA	secreted protein acidic and cysteine rich [Source:HGNC Symbol%3BAcc:HGNC:11219]
ENSG00000147642	40.38	32.47	25.51	17.74	22.86	17.04	0.802315	5.75338	2.43441e-05	0.0685542	8:109573977-109691791:-	SYBU	16;GO:0000139,cellular_component Golgi membrane;GO:0005515,molecular_function protein binding;GO:0005737,cellular_component cytoplasm;GO:0005794,cellular_component Golgi apparatus;GO:0005856,cellular_component cytoskeleton;GO:0005874,cellular_component microtubule;GO:0008017,molecular_function microtubule binding;GO:0016020,cellular_component membrane;GO:0016021,cellular_component integral compon…	NA	syntabulin [Source:HGNC Symbol%3BAcc:HGNC:26011]
ENSG00000184292	5.22	10.6	5.6	220.88	9.11	21.31	-3.48235	5.45276	2.80868e-05	0.0685542	1:58575422-58577773:-	TACSTD2	26;GO:0004872,molecular_function receptor activity;GO:0005515,molecular_function protein binding;GO:0005615,cellular_component extracellular space;GO:0005634,cellular_component nucleus;GO:0005829,cellular_component cytosol;GO:0005886,cellular_component plasma membrane;GO:0005887,cellular_component integral component of plasma membrane;GO:0007166,biological_process cell surface receptor signaling …	NA	tumor associated calcium signal transducer 2 [Source:HGNC Symbol%3BAcc:HGNC:11530]
ENSG00000111341	14.95	15.62	8.68	0.63	6.29	1.26	2.29369	1.84599	5.08999e-05	0.10353	12:14881180-14885926:-	MGP	14;GO:0001502,biological_process cartilage condensation;GO:0001503,biological_process ossification;GO:0005201,molecular_function extracellular matrix structural constituent;GO:0005509,molecular_function calcium ion binding;GO:0005515,molecular_function protein binding;GO:0005576,cellular_component extracellular region;GO:0005578,cellular_component proteinaceous extracellular matrix;GO:0007275,bio…	NA	matrix Gla protein [Source:HGNC Symbol%3BAcc:HGNC:7060]
ENSG00000239713	27.44	45.1	46.38	138.99	46.96	126.17	-1.35463	6.38405	8.45219e-05	0.147358	22:39077004-39087743:+	APOBEC3G	29;GO:0000932,cellular_component cytoplasmic mRNA processing body;GO:0002230,biological_process positive regulation of defense response to virus by host;GO:0002376,biological_process immune system process;GO:0003723,molecular_function RNA binding;GO:0003824,molecular_function catalytic activity;GO:0004126,molecular_function cytidine deaminase activity;GO:0005515,molecular_function protein binding…	NA	apolipoprotein B mRNA editing enzyme catalytic subunit 3G [Source:HGNC Symbol%3BAcc:HGNC:17357]
ENSG00000185479	0.34	1.77	0.95	15.74	3.31	1.98	-2.6829	2.7664	0.000136921	0.201162	12:52446650-52452126:-	KRT6B	11;GO:0005198,molecular_function structural molecule activity;GO:0005200,molecular_function structural constituent of cytoskeleton;GO:0005515,molecular_function protein binding;GO:0005829,cellular_component cytosol;GO:0005882,cellular_component intermediate filament;GO:0007010,biological_process cytoskeleton organization;GO:0007398,biological_process ectoderm development;GO:0031424,biological_pro…	NA	keratin 6B [Source:HGNC Symbol%3BAcc:HGNC:6444]
ENSG00000128510	10.18	6.44	12.39	4.98	5.3	3.89	1.056	3.20799	0.000148349	0.201162	7:130293133-130324180:+	CPA4	12;GO:0004180,molecular_function carboxypeptidase activity;GO:0004181,molecular_function metallocarboxypeptidase activity;GO:0005575,cellular_component cellular_component;GO:0005576,cellular_component extracellular region;GO:0005615,cellular_component extracellular space;GO:0006508,biological_process proteolysis;GO:0008233,molecular_function peptidase activity;GO:0008237,molecular_function metall…	NA	carboxypeptidase A4 [Source:HGNC Symbol%3BAcc:HGNC:15740]
ENSG00000120885	79.81	113.29	104.78	186.8	166.09	148.31	-0.699595	7.53783	0.000280259	0.342028	8:27596916-27615031:-	CLU	80;GO:0000902,biological_process cell morphogenesis;GO:0001540,molecular_function beta-amyloid binding;GO:0001774,biological_process microglial cell activation;GO:0001836,biological_process release of cytochrome c from mitochondria;GO:0002376,biological_process immune system process;GO:0002576,biological_process platelet degranulation;GO:0005515,molecular_function protein binding;GO:0005576,cellu…	CLU; clusterin; K17252	clusterin [Source:HGNC Symbol%3BAcc:HGNC:2095]
ENSG00000114315	46.52	41.58	45.14	70.92	68.69	62.9	-0.572631	5.55655	0.000335951	0.372722	3:194136144-194138732:+	HES1	103;GO:0000122,biological_process negative regulation of transcription from RNA polymerase II promoter;GO:0000981,molecular_function RNA polymerase II transcription factor activity, sequence-specific DNA binding;GO:0001078,molecular_function transcriptional repressor activity, RNA polymerase II core promoter proximal region sequence-specific binding;GO:0001701,biological_process in utero embryoni…	HES1; hairy and enhancer of split 1; K06054	hes family bHLH transcription factor 1 [Source:HGNC Symbol%3BAcc:HGNC:5192]
ENSG00000112972	23.51	16.3	22.03	13.22	14.81	11.44	0.671366	4.72403	0.000395224	0.376826	5:43289394-43313512:-	HMGCS1	37;GO:0001889,biological_process liver development;GO:0003824,molecular_function catalytic activity;GO:0004421,molecular_function hydroxymethylglutaryl-CoA synthase activity;GO:0005737,cellular_component cytoplasm;GO:0005829,cellular_component cytosol;GO:0006629,biological_process lipid metabolic process;GO:0006694,biological_process steroid biosynthetic process;GO:0006695,biological_process chol…	E2.3.3.10; hydroxymethylglutaryl-CoA synthase [EC:2.3.3.10]; K01641	3-hydroxy-3-methylglutaryl-CoA synthase 1 [Source:HGNC Symbol%3BAcc:HGNC:5007]
ENSG00000114023	117.95	152.16	210.73	90	100.93	103.56	0.746266	6.07668	0.000454584	0.376826	3:122384175-122412334:+	FAM162A	12;GO:0005515,molecular_function protein binding;GO:0005739,cellular_component mitochondrion;GO:0005829,cellular_component cytosol;GO:0006915,biological_process apoptotic process;GO:0006919,biological_process activation of cysteine-type endopeptidase activity involved in apoptotic process;GO:0016020,cellular_component membrane;GO:0016021,cellular_component integral component of membrane;GO:004306…	NA	family with sequence similarity 162 member A [Source:HGNC Symbol%3BAcc:HGNC:17865]
ENSG00000010438	64.3	60.48	62.17	46.35	44.45	39.45	0.555664	5.80696	0.000458501	0.376826	9:33750465-33799231:+	PRSS3	18;GO:0004252,molecular_function serine-type endopeptidase activity;GO:0005509,molecular_function calcium ion binding;GO:0005515,molecular_function protein binding;GO:0005576,cellular_component extracellular region;GO:0005615,cellular_component extracellular space;GO:0006508,biological_process proteolysis;GO:0007586,biological_process digestion;GO:0008233,molecular_function peptidase activity;GO:…	PRSS1_2_3; trypsin [EC:3.4.21.4]; K01312	protease%2C serine 3 [Source:HGNC Symbol%3BAcc:HGNC:9486]
ENSG00000205336	28.37	28.06	26.31	42.87	40.47	41.24	-0.556327	6.20237	0.000463158	0.376826	16:57610651-57665580:+	ADGRG1	38;GO:0001525,biological_process angiogenesis;GO:0004871,molecular_function signal transducer activity;GO:0004888,molecular_function transmembrane signaling receptor activity;GO:0004930,molecular_function G-protein coupled receptor activity;GO:0005518,molecular_function collagen binding;GO:0005576,cellular_component extracellular region;GO:0005622,cellular_component intracellular;GO:0005886,cellu…	NA	adhesion G protein-coupled receptor G1 [Source:HGNC Symbol%3BAcc:HGNC:4512]
ENSG00000180644	9.24	18.32	24.82	135.85	20.4	37.47	-1.83912	6.22531	0.000502432	0.38323	10:70597347-70602775:-	PRF1	23;GO:0001771,biological_process immunological synapse formation;GO:0002357,biological_process defense response to tumor cell;GO:0002418,biological_process immune response to tumor cell;GO:0005509,molecular_function calcium ion binding;GO:0005515,molecular_function protein binding;GO:0005576,cellular_component extracellular region;GO:0005768,cellular_component endosome;GO:0005829,cellular_compone…	PRF1; perforin 1; K07818	perforin 1 [Source:HGNC Symbol%3BAcc:HGNC:9360]
ENSG00000132386	4.17	5.8	6.31	11.47	7.01	26.83	-1.45609	3.78415	0.000542437	0.389406	17:1761958-1777574:+	SERPINF1	34;GO:0001822,biological_process kidney development;GO:0004867,molecular_function serine-type endopeptidase inhibitor activity;GO:0005515,molecular_function protein binding;GO:0005576,cellular_component extracellular region;GO:0005604,cellular_component basement membrane;GO:0005615,cellular_component extracellular space;GO:0007275,biological_process multicellular organism development;GO:0007568,b…	NA	serpin family F member 1 [Source:HGNC Symbol%3BAcc:HGNC:8824]
ENSG00000123983	22.16	13.95	20.52	10.64	14.89	10.9	0.656231	5.0665	0.000824865	0.493683	2:222860933-222944639:+	ACSL3	35;GO:0000166,molecular_function nucleotide binding;GO:0001676,biological_process long-chain fatty acid metabolic process;GO:0003824,molecular_function catalytic activity;GO:0004467,molecular_function long-chain fatty acid-CoA ligase activity;GO:0005524,molecular_function ATP binding;GO:0005739,cellular_component mitochondrion;GO:0005741,cellular_component mitochondrial outer membrane;GO:0005777,…	ACSL, fadD; long-chain acyl-CoA synthetase [EC:6.2.1.3]; K01897	acyl-CoA synthetase long chain family member 3 [Source:HGNC Symbol%3BAcc:HGNC:3570]
ENSG00000185633	13.7	11.82	11.7	3.29	8.84	2.81	1.33922	1.61518	0.000866488	0.493683	12:57234902-57240715:-	NDUFA4L2	5;GO:0004129,molecular_function cytochrome-c oxidase activity;GO:0005751,cellular_component mitochondrial respiratory chain complex IV;GO:0016020,cellular_component membrane;GO:0016021,cellular_component integral component of membrane;GO:1902600,biological_process hydrogen ion transmembrane transport	NA	NDUFA4%2C mitochondrial complex associated like 2 [Source:HGNC Symbol%3BAcc:HGNC:29836]
ENSG00000108244	22.96	26.48	24.75	98.66	24.19	50.99	-1.19533	5.74348	0.000895092	0.493683	17:40922695-40937634:-	KRT23	5;GO:0005198,molecular_function structural molecule activity;GO:0005829,cellular_component cytosol;GO:0005882,cellular_component intermediate filament;GO:0031424,biological_process keratinization;GO:0070268,biological_process cornification	KRT1; type I keratin, acidic; K07604	keratin 23 [Source:HGNC Symbol%3BAcc:HGNC:6438]
ENSG00000135049	2.85	1.02	2.11	0.4	1.31	0.52	1.41651	2.43821	0.000911389	0.493683	9:85546538-85742029:-	AGTPBP1	27;GO:0001754,biological_process eye photoreceptor cell differentiation;GO:0004180,molecular_function carboxypeptidase activity;GO:0004181,molecular_function metallocarboxypeptidase activity;GO:0005634,cellular_component nucleus;GO:0005730,cellular_component nucleolus;GO:0005737,cellular_component cytoplasm;GO:0005739,cellular_component mitochondrion;GO:0005829,cellular_component cytosol;GO:00065…	NA	ATP/GTP binding protein 1 [Source:HGNC Symbol%3BAcc:HGNC:17258]
ENSG00000162344	18.44	28.14	30.81	45.76	36.12	80.46	-1.03652	4.71525	0.000920804	0.493683	11:69698231-69704642:-	FGF19	26;GO:0000165,biological_process MAPK cascade;GO:0001755,biological_process neural crest cell migration;GO:0001934,biological_process positive regulation of protein phosphorylation;GO:0005088,molecular_function Ras guanyl-nucleotide exchange factor activity;GO:0005104,molecular_function fibroblast growth factor receptor binding;GO:0005515,molecular_function protein binding;GO:0005576,cellular_com…	FGF; fibroblast growth factor; K04358	fibroblast growth factor 19 [Source:HGNC Symbol%3BAcc:HGNC:3675]
ENSG00000144747	3.39	1.46	3.46	0.61	1.91	0.67	1.39505	2.68265	0.000951349	0.493683	3:69019826-69052303:-	TMF1	27;GO:0000139,cellular_component Golgi membrane;GO:0001675,biological_process acrosome assembly;GO:0001819,biological_process positive regulation of cytokine production;GO:0003677,molecular_function DNA binding;GO:0003712,molecular_function transcription cofactor activity;GO:0005515,molecular_function protein binding;GO:0005634,cellular_component nucleus;GO:0005737,cellular_component cytoplasm;GO…	NA	TATA element modulatory factor 1 [Source:HGNC Symbol%3BAcc:HGNC:11870]
ENSG00000135318	6.27	4.85	9.02	3.3	3.66	3.91	0.91123	3.28698	0.000970861	0.493683	6:85449583-85495791:+	NT5E	21;GO:0000166,molecular_function nucleotide binding;GO:0005829,cellular_component cytosol;GO:0005886,cellular_component plasma membrane;GO:0006195,biological_process purine nucleotide catabolic process;GO:0006196,biological_process AMP catabolic process;GO:0006259,biological_process DNA metabolic process;GO:0007159,biological_process leukocyte cell-cell adhesion;GO:0008253,molecular_function 5'-n…	E3.1.3.5; 5'-nucleotidase [EC:3.1.3.5]; K01081	5'-nucleotidase ecto [Source:HGNC Symbol%3BAcc:HGNC:8021]
ENSG00000174720	6.96	3.41	5.87	1.34	3.98	1.8	1.20338	2.91653	0.00103358	0.501179	4:112636963-112657592:+	LARP7	8;GO:0003676,molecular_function nucleic acid binding;GO:0003723,molecular_function RNA binding;GO:0005515,molecular_function protein binding;GO:0005634,cellular_component nucleus;GO:0005654,cellular_component nucleoplasm;GO:0005829,cellular_component cytosol;GO:0006396,biological_process RNA processing;GO:0030529,cellular_component intracellular ribonucleoprotein complex	NA	La ribonucleoprotein domain family member 7 [Source:HGNC Symbol%3BAcc:HGNC:24912]
ENSG00000100170	0.62	0.52	0.87	1.88	1.03	2.5	-1.39608	1.39006	0.00106774	0.501179	22:32043031-32113029:+	SLC5A1	21;GO:0001951,biological_process intestinal D-glucose absorption;GO:0005215,molecular_function transporter activity;GO:0005412,molecular_function glucose:sodium symporter activity;GO:0005515,molecular_function protein binding;GO:0005886,cellular_component plasma membrane;GO:0005887,cellular_component integral component of plasma membrane;GO:0005911,cellular_component cell-cell junction;GO:0006810…	SLC5A1, SGLT1; solute carrier family 5 (sodium/glucose cotransporter), member 1; K14158	solute carrier family 5 member 1 [Source:HGNC Symbol%3BAcc:HGNC:11036]
ENSG00000240038	2	0.56	1.54	0.24	0.48	0.61	1.59482	0.636027	0.0011845	0.535395	1:103553814-103579534:+	AMY2B	11;GO:0003824,molecular_function catalytic activity;GO:0004556,molecular_function alpha-amylase activity;GO:0005576,cellular_component extracellular region;GO:0005975,biological_process carbohydrate metabolic process;GO:0007586,biological_process digestion;GO:0008152,biological_process metabolic process;GO:0016787,molecular_function hydrolase activity;GO:0016798,molecular_function hydrolase activ…	AMY, amyA, malS; alpha-amylase [EC:3.2.1.1]; K01176	amylase%2C alpha 2B (pancreatic) [Source:HGNC Symbol%3BAcc:HGNC:478]
ENSG00000169129	1.59	2.05	2.08	13.53	1.82	3.92	-1.711	3.39147	0.00137149	0.56865	10:114294823-114404756:-	AFAP1L2	16;GO:0005737,cellular_component cytoplasm;GO:0005829,cellular_component cytosol;GO:0005886,cellular_component plasma membrane;GO:0006954,biological_process inflammatory response;GO:0007346,biological_process regulation of mitotic cell cycle;GO:0009966,biological_process regulation of signal transduction;GO:0009967,biological_process positive regulation of signal transduction;GO:0017124,molecular…	NA	actin filament associated protein 1 like 2 [Source:HGNC Symbol%3BAcc:HGNC:25901]
ENSG00000244509	157.5	195.68	218.11	439.52	222.22	331.02	-0.761633	7.22188	0.00142807	0.56865	22:39014082-39020352:+	APOBEC3C	17;GO:0002376,biological_process immune system process;GO:0003723,molecular_function RNA binding;GO:0003824,molecular_function catalytic activity;GO:0005515,molecular_function protein binding;GO:0005634,cellular_component nucleus;GO:0005737,cellular_component cytoplasm;GO:0008270,molecular_function zinc ion binding;GO:0009972,biological_process cytidine deamination;GO:0010529,biological_process n…	NA	apolipoprotein B mRNA editing enzyme catalytic subunit 3C [Source:HGNC Symbol%3BAcc:HGNC:17353]
ENSG00000130508	4.83	6.35	6.73	12.36	7.93	10.13	-0.723216	5.20787	0.00143199	0.56865	2:1631886-1744852:-	PXDN	19;GO:0001960,biological_process negative regulation of cytokine-mediated signaling pathway;GO:0004601,molecular_function peroxidase activity;GO:0005152,molecular_function interleukin-1 receptor antagonist activity;GO:0005201,molecular_function extracellular matrix structural constituent;GO:0005576,cellular_component extracellular region;GO:0005578,cellular_component proteinaceous extracellular m…	NA	peroxidasin [Source:HGNC Symbol%3BAcc:HGNC:14966]
ENSG00000105173	26.44	23.59	25	38.42	36.08	36.18	-0.53102	5.25477	0.0015153	0.56865	19:29811897-29824308:+	CCNE1	27;GO:0000082,biological_process G1/S transition of mitotic cell cycle;GO:0000083,biological_process regulation of transcription involved in G1/S transition of mitotic cell cycle;GO:0000122,biological_process negative regulation of transcription from RNA polymerase II promoter;GO:0000307,cellular_component cyclin-dependent protein kinase holoenzyme complex;GO:0000723,biological_process telomere m…	CCNE; G1/S-specific cyclin-E1; K06626	cyclin E1 [Source:HGNC Symbol%3BAcc:HGNC:1589]
ENSG00000106714	3.33	1.61	2.79	1.45	1.51	1.14	0.922818	2.96104	0.00155092	0.56865	9:39072766-39288315:-	CNTNAP3	6;GO:0005576,cellular_component extracellular region;GO:0005886,cellular_component plasma membrane;GO:0007155,biological_process cell adhesion;GO:0008037,biological_process cell recognition;GO:0016020,cellular_component membrane;GO:0016021,cellular_component integral component of membrane	NA	contactin associated protein like 3 [Source:HGNC Symbol%3BAcc:HGNC:13834]
ENSG00000142619	0.33	0.43	0.63	1.42	1.33	0.82	-1.29279	0.845392	0.00162795	0.56865	1:17249097-17284233:+	PADI3	10;GO:0004668,molecular_function protein-arginine deiminase activity;GO:0005509,molecular_function calcium ion binding;GO:0005634,cellular_component nucleus;GO:0005737,cellular_component cytoplasm;GO:0005829,cellular_component cytosol;GO:0006325,biological_process chromatin organization;GO:0016787,molecular_function hydrolase activity;GO:0018101,biological_process protein citrullination;GO:003641…	NA	peptidyl arginine deiminase 3 [Source:HGNC Symbol%3BAcc:HGNC:18337]
ENSG00000118507	1.33	1.06	1.62	0.27	0.53	0.74	1.37577	0.531662	0.00165228	0.56865	6:131135665-131283535:+	AKAP7	25;GO:0000166,molecular_function nucleotide binding;GO:0001508,biological_process action potential;GO:0005515,molecular_function protein binding;GO:0005622,cellular_component intracellular;GO:0005634,cellular_component nucleus;GO:0005737,cellular_component cytoplasm;GO:0005829,cellular_component cytosol;GO:0005886,cellular_component plasma membrane;GO:0006811,biological_process ion transport;GO:0…	NA	A-kinase anchoring protein 7 [Source:HGNC Symbol%3BAcc:HGNC:377]
ENSG00000253251	2.88	0.8	1.48	0.49	0.69	0.31	1.76689	-0.0207202	0.00169776	0.56865	5:65624764-65630891:+	AC008560.1	NA	NA	Uncharacterized protein FLJ26957 [Source:UniProtKB/Swiss-Prot%3BAcc:Q6ZNX1]
ENSG00000138433	5.25	2.62	4.64	1.14	3.02	1.35	1.19016	2.16216	0.0017373	0.56865	2:174348021-174395715:-	CIR1	19;GO:0000118,cellular_component histone deacetylase complex;GO:0003700,molecular_function transcription factor activity, sequence-specific DNA binding;GO:0003705,molecular_function transcription factor activity, RNA polymerase II distal enhancer sequence-specific binding;GO:0003714,molecular_function transcription corepressor activity;GO:0005515,molecular_function protein binding;GO:0005634,cell…	CIR; CBF1 interacting corepressor; K06066	corepressor interacting with RBPJ%2C 1 [Source:HGNC Symbol%3BAcc:HGNC:24217]
ENSG00000205707	8.51	3.68	6.14	1.09	2.99	2.98	1.35624	0.95418	0.00180321	0.56865	12:25195215-25209645:+	ETFRF1	3;GO:0005515,molecular_function protein binding;GO:0005739,cellular_component mitochondrion;GO:0022904,biological_process respiratory electron transport chain	NA	electron transfer flavoprotein regulatory factor 1 [Source:HGNC Symbol%3BAcc:HGNC:27052]
ENSG00000171502	0.21	0.08	0.26	0	0.11	0.03	1.95315	-0.305071	0.00181033	0.56865	1:85729232-86156943:-	COL24A1	7;GO:0002244,biological_process hematopoietic progenitor cell differentiation;GO:0005201,molecular_function extracellular matrix structural constituent;GO:0005515,molecular_function protein binding;GO:0005576,cellular_component extracellular region;GO:0005578,cellular_component proteinaceous extracellular matrix;GO:0005581,cellular_component collagen trimer;GO:0005788,cellular_component endoplasm…	COL1A; collagen, type I, alpha; K06236	collagen type XXIV alpha 1 chain [Source:HGNC Symbol%3BAcc:HGNC:20821]
ENSG00000174501	0.52	0.2	0.33	0.08	0.2	0.09	1.48041	0.54064	0.00185702	0.56865	2:95836918-95991831:-	ANKRD36C	2;GO:0008200,molecular_function ion channel inhibitor activity;GO:0065009,biological_process regulation of molecular function	NA	ankyrin repeat domain 36C [Source:HGNC Symbol%3BAcc:HGNC:32946]
ENSG00000077458	6.51	2.68	4.17	1.18	2.85	1.73	1.20892	1.84779	0.00187559	0.56865	11:95768941-95790409:-	FAM76B	5;GO:0005515,molecular_function protein binding;GO:0005634,cellular_component nucleus;GO:0016020,cellular_component membrane;GO:0016021,cellular_component integral component of membrane;GO:0016607,cellular_component nuclear speck	NA	family with sequence similarity 76 member B [Source:HGNC Symbol%3BAcc:HGNC:28492]
ENSG00000147687	23.54	12.8	22.6	6.94	14.91	10.92	0.858901	4.16643	0.00191041	0.56865	8:124488484-124539458:-	TATDN1	12;GO:0004518,molecular_function nuclease activity;GO:0004536,molecular_function deoxyribonuclease activity;GO:0005515,molecular_function protein binding;GO:0005634,cellular_component nucleus;GO:0005654,cellular_component nucleoplasm;GO:0006259,biological_process DNA metabolic process;GO:0006308,biological_process DNA catabolic process;GO:0016787,molecular_function hydrolase activity;GO:0016788,m…	NA	TatD DNase domain containing 1 [Source:HGNC Symbol%3BAcc:HGNC:24220]
ENSG00000122042	5.91	3.41	5.15	2.6	1.89	1.11	1.40262	0.412954	0.00198842	0.577777	13:29764370-29850684:-	UBL3	4;GO:0005622,cellular_component intracellular;GO:0005886,cellular_component plasma membrane;GO:0016020,cellular_component membrane;GO:0070062,cellular_component extracellular exosome	NA	ubiquitin like 3 [Source:HGNC Symbol%3BAcc:HGNC:12504]
ENSG00000175315	167.79	181.35	174.78	111.03	139.79	125.36	0.516928	6.07836	0.00207172	0.587982	11:66011840-66013505:+	CST6	11;GO:0001533,cellular_component cornified envelope;GO:0002020,molecular_function protease binding;GO:0004869,molecular_function cysteine-type endopeptidase inhibitor activity;GO:0005576,cellular_component extracellular region;GO:0005615,cellular_component extracellular space;GO:0008544,biological_process epidermis development;GO:0009653,biological_process anatomical structure morphogenesis;GO:00…	NA	cystatin E/M [Source:HGNC Symbol%3BAcc:HGNC:2478]
ENSG00000102189	0.49	0.16	0.26	0	0.19	0.04	1.91782	-0.0449287	0.00212532	0.589487	12:92770636-92929331:-	EEA1	26;GO:0003676,molecular_function nucleic acid binding;GO:0005515,molecular_function protein binding;GO:0005516,molecular_function calmodulin binding;GO:0005545,molecular_function 1-phosphatidylinositol binding;GO:0005737,cellular_component cytoplasm;GO:0005768,cellular_component endosome;GO:0005769,cellular_component early endosome;GO:0005829,cellular_component cytosol;GO:0005969,cellular_compone…	EEA1; early endosome antigen 1; K12478	early endosome antigen 1 [Source:HGNC Symbol%3BAcc:HGNC:3185]
ENSG00000100592	0.72	0.42	0.62	0.17	0.29	0.26	1.2689	0.595763	0.00220927	0.59631	14:59188645-59371405:+	DAAM1	16;GO:0001725,cellular_component stress fiber;GO:0003779,molecular_function actin binding;GO:0005515,molecular_function protein binding;GO:0005737,cellular_component cytoplasm;GO:0005829,cellular_component cytosol;GO:0005856,cellular_component cytoskeleton;GO:0005886,cellular_component plasma membrane;GO:0016020,cellular_component membrane;GO:0016043,biological_process cellular component organiza…	DAAM; dishevelled associated activator of morphogenesis; K04512	dishevelled associated activator of morphogenesis 1 [Source:HGNC Symbol%3BAcc:HGNC:18142]
ENSG00000158470	71.07	64.57	71.18	110.52	90.93	94.81	-0.488535	6.61004	0.00224764	0.59631	20:49632944-49713878:-	B4GALT5	15;GO:0000139,cellular_component Golgi membrane;GO:0003831,molecular_function beta-N-acetylglucosaminylglycopeptide beta-1,4-galactosyltransferase activity;GO:0005794,cellular_component Golgi apparatus;GO:0005975,biological_process carbohydrate metabolic process;GO:0006486,biological_process protein glycosylation;GO:0008378,molecular_function galactosyltransferase activity;GO:0016020,cellular_com…	B4GALT5; beta-1,4-galactosyltransferase 5 [EC:2.4.1.-]; K09905	beta-1%2C4-galactosyltransferase 5 [Source:HGNC Symbol%3BAcc:HGNC:928]
ENSG00000078674	5.04	2.12	5.01	0.89	3.24	1.25	1.19596	4.19047	0.00233004	0.605018	8:17922839-18029944:+	PCM1	35;GO:0000086,biological_process G2/M transition of mitotic cell cycle;GO:0000242,cellular_component pericentriolar material;GO:0001764,biological_process neuron migration;GO:0005515,molecular_function protein binding;GO:0005737,cellular_component cytoplasm;GO:0005813,cellular_component centrosome;GO:0005814,cellular_component centriole;GO:0005815,cellular_component microtubule organizing center;…	NA	pericentriolar material 1 [Source:HGNC Symbol%3BAcc:HGNC:8727]
ENSG00000140299	10.2	5.89	8.74	3.78	5.95	4.58	0.808089	3.30613	0.0024178	0.614726	15:59659145-59689534:-	BNIP2	23;GO:0001824,biological_process blastocyst development;GO:0005096,molecular_function GTPase activator activity;GO:0005509,molecular_function calcium ion binding;GO:0005515,molecular_function protein binding;GO:0005635,cellular_component nuclear envelope;GO:0005737,cellular_component cytoplasm;GO:0005814,cellular_component centriole;GO:0005829,cellular_component cytosol;GO:0006915,biological_proc…	NA	BCL2 interacting protein 2 [Source:HGNC Symbol%3BAcc:HGNC:1083]
ENSG00000204388	95.52	82.97	120.33	138.3	173.42	124.5	-0.512831	7.8741	0.00266966	0.628496	6:31827734-31830255:+	HSPA1B	65;GO:0000151,cellular_component ubiquitin ligase complex;GO:0000166,molecular_function nucleotide binding;GO:0001618,molecular_function virus receptor activity;GO:0001664,molecular_function G-protein coupled receptor binding;GO:0003723,molecular_function RNA binding;GO:0005102,molecular_function receptor binding;GO:0005515,molecular_function protein binding;GO:0005524,molecular_function ATP bind…	NA	heat shock protein family A (Hsp70) member 1B [Source:HGNC Symbol%3BAcc:HGNC:5233]
ENSG00000242866	0.32	0.13	0.32	0.08	0.11	0.07	1.53884	0.138357	0.00267063	0.628496	15:43599397-43618800:-	STRC	10;GO:0005929,cellular_component cilium;GO:0007160,biological_process cell-matrix adhesion;GO:0007605,biological_process sensory perception of sound;GO:0009986,cellular_component cell surface;GO:0032420,cellular_component stereocilium;GO:0032426,cellular_component stereocilium tip;GO:0042995,cellular_component cell projection;GO:0050910,biological_process detection of mechanical stimulus involved…	NA	stereocilin [Source:HGNC Symbol%3BAcc:HGNC:16035]
ENSG00000025796	9.28	4.25	9	3.24	5.22	4.13	0.846057	3.8173	0.00271254	0.628496	6:107867755-107958189:-	SEC63	21;GO:0001889,biological_process liver development;GO:0003723,molecular_function RNA binding;GO:0004872,molecular_function receptor activity;GO:0005515,molecular_function protein binding;GO:0005622,cellular_component intracellular;GO:0005783,cellular_component endoplasmic reticulum;GO:0005789,cellular_component endoplasmic reticulum membrane;GO:0005829,cellular_component cytosol;GO:0006612,biolog…	SEC63, DNAJC23; translocation protein SEC63; K09540	SEC63 homolog%2C protein translocation regulator [Source:HGNC Symbol%3BAcc:HGNC:21082]
ENSG00000138095	21.16	10.32	19.22	6.77	14.83	7.95	0.795227	5.81688	0.00274319	0.628496	2:43886507-43996005:-	LRPPRC	30;GO:0000794,cellular_component condensed nuclear chromosome;GO:0000961,biological_process negative regulation of mitochondrial RNA catabolic process;GO:0003677,molecular_function DNA binding;GO:0003697,molecular_function single-stranded DNA binding;GO:0003723,molecular_function RNA binding;GO:0004519,molecular_function endonuclease activity;GO:0005515,molecular_function protein binding;GO:00056…	NA	leucine rich pentatricopeptide repeat containing [Source:HGNC Symbol%3BAcc:HGNC:15714]
ENSG00000139618	0.55	0.2	0.35	0.07	0.25	0.08	1.42742	1.46917	0.00274653	0.628496	13:32315473-32400266:+	BRCA2	58;GO:0000722,biological_process telomere maintenance via recombination;GO:0000724,biological_process double-strand break repair via homologous recombination;GO:0000731,biological_process DNA synthesis involved in DNA repair;GO:0000732,biological_process strand displacement;GO:0000784,cellular_component nuclear chromosome, telomeric region;GO:0000800,cellular_component lateral element;GO:0000910,…	BRCA2, FANCD1; breast cancer 2 susceptibility protein; K08775	BRCA2%2C DNA repair associated [Source:HGNC Symbol%3BAcc:HGNC:1101]
ENSG00000162607	6.62	3.45	6.08	0.81	4.12	1.92	1.25226	3.19586	0.00278095	0.628496	1:62436296-62451804:+	USP1	20;GO:0001501,biological_process skeletal system development;GO:0004197,molecular_function cysteine-type endopeptidase activity;GO:0004843,molecular_function thiol-dependent ubiquitin-specific protease activity;GO:0005515,molecular_function protein binding;GO:0005634,cellular_component nucleus;GO:0005654,cellular_component nucleoplasm;GO:0006281,biological_process DNA repair;GO:0006282,biological…	USP1; ubiquitin carboxyl-terminal hydrolase 1 [EC:3.4.19.12]; K11832	ubiquitin specific peptidase 1 [Source:HGNC Symbol%3BAcc:HGNC:12607]
ENSG00000215252	1.73	0.54	1.58	0.18	0.82	0.3	1.54768	0.958942	0.00289834	0.639007	15:34525206-34588503:-	GOLGA8B	4;GO:0005794,cellular_component Golgi apparatus;GO:0005829,cellular_component cytosol;GO:0016020,cellular_component membrane;GO:0032580,cellular_component Golgi cisterna membrane	NA	golgin A8 family member B [Source:HGNC Symbol%3BAcc:HGNC:31973]
ENSG00000140297	1.83	1.04	0.85	0.21	0.62	0.53	1.41828	0.34249	0.003011	0.639007	15:59594874-59640239:+	GCNT3	19;GO:0000139,cellular_component Golgi membrane;GO:0002426,biological_process immunoglobulin production in mucosal tissue;GO:0003829,molecular_function beta-1,3-galactosyl-O-glycosyl-glycoprotein beta-1,6-N-acetylglucosaminyltransferase activity;GO:0005794,cellular_component Golgi apparatus;GO:0005975,biological_process carbohydrate metabolic process;GO:0006486,biological_process protein glycosyl…	GCNT3; N-acetylglucosaminyltransferase 3, mucin type [EC:2.4.1.-]; K09662	glucosaminyl (N-acetyl) transferase 3%2C mucin type [Source:HGNC Symbol%3BAcc:HGNC:4205]
ENSG00000151422	0.92	0.66	0.96	0.42	0.34	0.39	1.17287	0.820722	0.0030746	0.639007	5:108747821-109196841:+	FER	66;GO:0000166,molecular_function nucleotide binding;GO:0000226,biological_process microtubule cytoskeleton organization;GO:0000278,biological_process mitotic cell cycle;GO:0000790,cellular_component nuclear chromatin;GO:0001932,biological_process regulation of protein phosphorylation;GO:0004672,molecular_function protein kinase activity;GO:0004713,molecular_function protein tyrosine kinase activi…	FER, TYK3; tyrosine-protein kinase Fer [EC:2.7.10.2]; K08889	FER tyrosine kinase [Source:HGNC Symbol%3BAcc:HGNC:3655]
ENSG00000148671	787.84	657.77	483.33	484.98	441.28	421.46	0.547674	6.96513	0.00308618	0.639007	10:86968191-86983934:+	ADIRF	13;GO:0003674,molecular_function molecular_function;GO:0005634,cellular_component nucleus;GO:0005654,cellular_component nucleoplasm;GO:0005829,cellular_component cytosol;GO:0006351,biological_process transcription, DNA-templated;GO:0006355,biological_process regulation of transcription, DNA-templated;GO:0030154,biological_process cell differentiation;GO:0045600,biological_process positive regulat…	NA	adipogenesis regulatory factor [Source:HGNC Symbol%3BAcc:HGNC:24043]
ENSG00000149231	4.01	2.57	4.09	1.17	2.84	0.91	1.14034	2.13958	0.0032365	0.639007	11:96352768-96389923:-	CCDC82	NA	NA	coiled-coil domain containing 82 [Source:HGNC Symbol%3BAcc:HGNC:26282]
ENSG00000173230	2.87	1.4	3.19	0.89	2.02	1.11	0.910395	4.24074	0.0032563	0.639007	3:121663198-121749767:-	GOLGB1	15;GO:0000139,cellular_component Golgi membrane;GO:0003700,molecular_function transcription factor activity, sequence-specific DNA binding;GO:0003723,molecular_function RNA binding;GO:0005515,molecular_function protein binding;GO:0005793,cellular_component endoplasmic reticulum-Golgi intermediate compartment;GO:0005794,cellular_component Golgi apparatus;GO:0005795,cellular_component Golgi stack;G…	NA	golgin B1 [Source:HGNC Symbol%3BAcc:HGNC:4429]
ENSG00000104408	137.39	71.21	144.67	47.86	103.51	59.67	0.761026	7.14989	0.00335774	0.639007	8:108201215-108435333:-	EIF3E	25;GO:0000184,biological_process nuclear-transcribed mRNA catabolic process, nonsense-mediated decay;GO:0000785,cellular_component chromatin;GO:0001731,biological_process formation of translation preinitiation complex;GO:0003723,molecular_function RNA binding;GO:0003743,molecular_function translation initiation factor activity;GO:0005515,molecular_function protein binding;GO:0005634,cellular_comp…	EIF3E, INT6; translation initiation factor 3 subunit E; K03250	eukaryotic translation initiation factor 3 subunit E [Source:HGNC Symbol%3BAcc:HGNC:3277]
ENSG00000070081	8.71	4.09	9.15	2.14	5.48	2.87	1.07579	2.81623	0.00336291	0.639007	11:17208152-17349974:+	NUCB2	5;GO:0005509,molecular_function calcium ion binding;GO:0005634,cellular_component nucleus;GO:0005640,cellular_component nuclear outer membrane;GO:0005737,cellular_component cytoplasm;GO:0005783,cellular_component endoplasmic reticulum	NA	nucleobindin 2 [Source:HGNC Symbol%3BAcc:HGNC:8044]
ENSG00000121741	4.24	1.82	4.4	0.97	2.76	1.19	1.10027	3.41617	0.00339962	0.639007	13:19958669-20091829:+	ZMYM2	19;GO:0000981,molecular_function RNA polymerase II transcription factor activity, sequence-specific DNA binding;GO:0003677,molecular_function DNA binding;GO:0004713,molecular_function protein tyrosine kinase activity;GO:0005515,molecular_function protein binding;GO:0005634,cellular_component nucleus;GO:0005737,cellular_component cytoplasm;GO:0005829,cellular_component cytosol;GO:0006351,biologica…	NA	zinc finger MYM-type containing 2 [Source:HGNC Symbol%3BAcc:HGNC:12989]
ENSG00000066739	0.83	0.33	0.61	0.19	0.35	0.26	1.12615	1.5017	0.00350115	0.639007	14:96279201-96363870:-	ATG2B	9;GO:0000045,biological_process autophagosome assembly;GO:0000407,cellular_component pre-autophagosomal structure;GO:0000422,biological_process mitophagy;GO:0005811,cellular_component lipid particle;GO:0006914,biological_process autophagy;GO:0016020,cellular_component membrane;GO:0019898,cellular_component extrinsic component of membrane;GO:0034045,cellular_component pre-autophagosomal structure …	NA	autophagy related 2B [Source:HGNC Symbol%3BAcc:HGNC:20187]
ENSG00000131620	25.71	29.6	34	55.37	35.88	45.96	-0.58469	6.9215	0.00355234	0.639007	11:70078301-70189528:+	ANO1	28;GO:0005227,molecular_function calcium activated cation channel activity;GO:0005229,molecular_function intracellular calcium activated chloride channel activity;GO:0005247,molecular_function voltage-gated chloride channel activity;GO:0005254,molecular_function chloride channel activity;GO:0005515,molecular_function protein binding;GO:0005737,cellular_component cytoplasm;GO:0005886,cellular_comp…	NA	anoctamin 1 [Source:HGNC Symbol%3BAcc:HGNC:21625]
ENSG00000198157	1.96	1.11	1.73	0.22	1.04	0.46	1.44632	0.122357	0.00357702	0.639007	X:81113700-81201942:-	HMGN5	18;GO:0000785,cellular_component chromatin;GO:0003677,molecular_function DNA binding;GO:0003682,molecular_function chromatin binding;GO:0003723,molecular_function RNA binding;GO:0005634,cellular_component nucleus;GO:0005654,cellular_component nucleoplasm;GO:0006325,biological_process chromatin organization;GO:0006351,biological_process transcription, DNA-templated;GO:0006355,biological_process re…	NA	high mobility group nucleosome binding domain 5 [Source:HGNC Symbol%3BAcc:HGNC:8013]
ENSG00000109771	4.19	1.52	3.9	0.85	2.2	0.66	1.37288	1.34456	0.0036357	0.639007	4:185363878-185395899:-	LRP2BP	2;GO:0005515,molecular_function protein binding;GO:0005737,cellular_component cytoplasm	NA	LRP2 binding protein [Source:HGNC Symbol%3BAcc:HGNC:25434]
ENSG00000101144	9.68	9.13	10.31	16.09	15.4	13.33	-0.587284	4.20878	0.00365682	0.639007	20:57168747-57266629:-	BMP7	101;GO:0001501,biological_process skeletal system development;GO:0001503,biological_process ossification;GO:0001654,biological_process eye development;GO:0001656,biological_process metanephros development;GO:0001657,biological_process ureteric bud development;GO:0001707,biological_process mesoderm formation;GO:0001822,biological_process kidney development;GO:0001823,biological_process mesonephros…	BMP7; bone morphogenetic protein 7; K16621	bone morphogenetic protein 7 [Source:HGNC Symbol%3BAcc:HGNC:1074]
ENSG00000126777	8.77	3.61	8.52	0.83	5.54	1.67	1.4014	4.36689	0.00371381	0.639007	14:55559071-55701526:+	KTN1	15;GO:0003723,molecular_function RNA binding;GO:0005515,molecular_function protein binding;GO:0005783,cellular_component endoplasmic reticulum;GO:0005788,cellular_component endoplasmic reticulum lumen;GO:0005789,cellular_component endoplasmic reticulum membrane;GO:0005887,cellular_component integral component of plasma membrane;GO:0007018,biological_process microtubule-based movement;GO:0015031,b…	NA	kinectin 1 [Source:HGNC Symbol%3BAcc:HGNC:6467]
ENSG00000198520	2.64	2.4	2.21	1.59	1	1	1.04955	1.3453	0.00377309	0.639007	1:44674691-44725591:+	C1orf228	NA	NA	chromosome 1 open reading frame 228 [Source:HGNC Symbol%3BAcc:HGNC:34345]
ENSG00000087502	7.85	4.45	7.59	2.18	5.27	2.46	1.0224	2.57941	0.00379604	0.639007	12:29337351-29381189:-	ERGIC2	14;GO:0005515,molecular_function protein binding;GO:0005634,cellular_component nucleus;GO:0005730,cellular_component nucleolus;GO:0005737,cellular_component cytoplasm;GO:0005783,cellular_component endoplasmic reticulum;GO:0005789,cellular_component endoplasmic reticulum membrane;GO:0005794,cellular_component Golgi apparatus;GO:0006810,biological_process transport;GO:0006890,biological_process ret…	NA	ERGIC and golgi 2 [Source:HGNC Symbol%3BAcc:HGNC:30208]
ENSG00000132424	13.69	6.37	11.97	2.97	9.17	4.28	0.980429	4.3625	0.0038734	0.639007	6:99398050-99425331:-	PNISR	4;GO:0003723,molecular_function RNA binding;GO:0005634,cellular_component nucleus;GO:0005829,cellular_component cytosol;GO:0016607,cellular_component nuclear speck	NA	PNN interacting serine and arginine rich protein [Source:HGNC Symbol%3BAcc:HGNC:21222]
ENSG00000120688	6.77	2.96	6.48	1.54	3.59	2.56	1.07714	2.21656	0.00388142	0.639007	13:41061273-41084006:+	WBP4	13;GO:0000398,biological_process mRNA splicing, via spliceosome;GO:0003676,molecular_function nucleic acid binding;GO:0005515,molecular_function protein binding;GO:0005634,cellular_component nucleus;GO:0005654,cellular_component nucleoplasm;GO:0005681,cellular_component spliceosomal complex;GO:0006397,biological_process mRNA processing;GO:0008270,molecular_function zinc ion binding;GO:0008380,bio…	NA	WW domain binding protein 4 [Source:HGNC Symbol%3BAcc:HGNC:12739]
ENSG00000197249	13.1	17.23	21.25	34.71	18.59	40.9	-0.839847	4.9603	0.00388957	0.639007	14:94376746-94390693:-	SERPINA1	29;GO:0000139,cellular_component Golgi membrane;GO:0002020,molecular_function protease binding;GO:0002576,biological_process platelet degranulation;GO:0004867,molecular_function serine-type endopeptidase inhibitor activity;GO:0005515,molecular_function protein binding;GO:0005576,cellular_component extracellular region;GO:0005578,cellular_component proteinaceous extracellular matrix;GO:0005615,cel…	SERPINA1, AAT; alpha-1-antitrypsin; K03984	serpin family A member 1 [Source:HGNC Symbol%3BAcc:HGNC:8941]
ENSG00000110315	21.92	23.35	21.35	13.74	13.38	15.5	0.677397	3.7062	0.00395468	0.639007	11:10511677-10541230:-	RNF141	6;GO:0003677,molecular_function DNA binding;GO:0004842,molecular_function ubiquitin-protein transferase activity;GO:0006355,biological_process regulation of transcription, DNA-templated;GO:0016020,cellular_component membrane;GO:0046872,molecular_function metal ion binding;GO:0051865,biological_process protein autoubiquitination	NA	ring finger protein 141 [Source:HGNC Symbol%3BAcc:HGNC:21159]
ENSG00000137831	2.04	1.02	1.97	0.46	1.34	0.5	1.14409	2.44994	0.00399969	0.639007	15:70654553-70763593:-	UACA	11;GO:0003674,molecular_function molecular_function;GO:0005515,molecular_function protein binding;GO:0005576,cellular_component extracellular region;GO:0005634,cellular_component nucleus;GO:0005737,cellular_component cytoplasm;GO:0005829,cellular_component cytosol;GO:0005856,cellular_component cytoskeleton;GO:0008150,biological_process biological_process;GO:0070062,cellular_component extracellula…	NA	uveal autoantigen with coiled-coil domains and ankyrin repeats [Source:HGNC Symbol%3BAcc:HGNC:15947]
ENSG00000196531	76.53	59.26	82.84	46.81	59.25	55.71	0.457857	8.6294	0.00403175	0.639007	12:56712427-56731628:-	NACA	22;GO:0003231,biological_process cardiac ventricle development;GO:0003677,molecular_function DNA binding;GO:0003713,molecular_function transcription coactivator activity;GO:0005515,molecular_function protein binding;GO:0005634,cellular_component nucleus;GO:0005737,cellular_component cytoplasm;GO:0005854,cellular_component nascent polypeptide-associated complex;GO:0006351,biological_process transc…	EGD2, NACA; nascent polypeptide-associated complex subunit alpha; K03626	nascent polypeptide-associated complex alpha subunit [Source:HGNC Symbol%3BAcc:HGNC:7629]
ENSG00000123636	1.28	0.37	1	0.11	0.57	0.32	1.39998	2.06029	0.00413889	0.647577	2:159318978-159616692:-	BAZ2B	6;GO:0003677,molecular_function DNA binding;GO:0005515,molecular_function protein binding;GO:0005634,cellular_component nucleus;GO:0006351,biological_process transcription, DNA-templated;GO:0006355,biological_process regulation of transcription, DNA-templated;GO:0046872,molecular_function metal ion binding	NA	bromodomain adjacent to zinc finger domain 2B [Source:HGNC Symbol%3BAcc:HGNC:963]
ENSG00000145075	0.95	0.3	0.48	0.1	0.31	0.22	1.44311	0.362243	0.00426819	0.652767	3:180602857-180871005:-	CCDC39	20;GO:0001947,biological_process heart looping;GO:0003341,biological_process cilium movement;GO:0003356,biological_process regulation of cilium beat frequency;GO:0005737,cellular_component cytoplasm;GO:0005856,cellular_component cytoskeleton;GO:0005929,cellular_component cilium;GO:0005930,cellular_component axoneme;GO:0007368,biological_process determination of left/right symmetry;GO:0007507,biol…	NA	coiled-coil domain containing 39 [Source:HGNC Symbol%3BAcc:HGNC:25244]
ENSG00000185947	1.84	1.11	2.07	0.5	1.2	0.68	1.08445	1.6425	0.00429032	0.652767	16:31873757-31917357:+	ZNF267	9;GO:0003676,molecular_function nucleic acid binding;GO:0003677,molecular_function DNA binding;GO:0003700,molecular_function transcription factor activity, sequence-specific DNA binding;GO:0005622,cellular_component intracellular;GO:0005634,cellular_component nucleus;GO:0006351,biological_process transcription, DNA-templated;GO:0006355,biological_process regulation of transcription, DNA-templated…	KRAB; KRAB domain-containing zinc finger protein; K09228	zinc finger protein 267 [Source:HGNC Symbol%3BAcc:HGNC:13060]
ENSG00000115963	2.83	0.47	2.95	0.5	0.7	0.75	1.65695	0.229517	0.00433253	0.652767	2:150468194-150539011:-	RND3	13;GO:0000139,cellular_component Golgi membrane;GO:0000166,molecular_function nucleotide binding;GO:0003924,molecular_function GTPase activity;GO:0005515,molecular_function protein binding;GO:0005525,molecular_function GTP binding;GO:0005622,cellular_component intracellular;GO:0005794,cellular_component Golgi apparatus;GO:0005925,cellular_component focal adhesion;GO:0007155,biological_process cel…	NA	Rho family GTPase 3 [Source:HGNC Symbol%3BAcc:HGNC:671]
ENSG00000110066	5.64	3.18	5.82	2.41	3.63	2.7	0.759514	3.5043	0.00450687	0.661445	11:68154862-68213828:-	KMT5B	15;GO:0000780,cellular_component condensed nuclear chromosome, centromeric region;GO:0005634,cellular_component nucleus;GO:0005654,cellular_component nucleoplasm;GO:0005694,cellular_component chromosome;GO:0006351,biological_process transcription, DNA-templated;GO:0006355,biological_process regulation of transcription, DNA-templated;GO:0007517,biological_process muscle organ development;GO:000816…	SUV420H; [histone H4]-N-methyl-L-lysine20 N-methyltransferase [EC:2.1.1.362]; K11429	lysine methyltransferase 5B [Source:HGNC Symbol%3BAcc:HGNC:24283]
ENSG00000135074	8.89	15.27	20.07	27.92	18.74	34.01	-0.828975	5.96759	0.00450842	0.661445	5:157395533-157575775:-	ADAM19	14;GO:0004222,molecular_function metalloendopeptidase activity;GO:0005794,cellular_component Golgi apparatus;GO:0005886,cellular_component plasma membrane;GO:0006508,biological_process proteolysis;GO:0006509,biological_process membrane protein ectodomain proteolysis;GO:0007507,biological_process heart development;GO:0008233,molecular_function peptidase activity;GO:0008237,molecular_function metal…	NA	ADAM metallopeptidase domain 19 [Source:HGNC Symbol%3BAcc:HGNC:197]
ENSG00000184208	4.44	2.11	3.15	0.75	2.42	0.64	1.33828	0.851349	0.00455272	0.661445	22:41688938-41698136:+	C22orf46	1;GO:0005576,cellular_component extracellular region	NA	chromosome 22 open reading frame 46 [Source:HGNC Symbol%3BAcc:HGNC:26294]
ENSG00000233927	2101.89	2647.4	1835.06	1578.3	1398.76	1659.59	0.551123	8.61348	0.00463239	0.664001	19:8321157-8323340:+	RPS28	21;GO:0000028,biological_process ribosomal small subunit assembly;GO:0000184,biological_process nuclear-transcribed mRNA catabolic process, nonsense-mediated decay;GO:0003723,molecular_function RNA binding;GO:0003735,molecular_function structural constituent of ribosome;GO:0005515,molecular_function protein binding;GO:0005622,cellular_component intracellular;GO:0005654,cellular_component nucleopl…	NA	ribosomal protein S28 [Source:HGNC Symbol%3BAcc:HGNC:10418]
ENSG00000185222	38.29	23.59	43.48	16.38	26.18	18.73	0.799622	3.13996	0.00482382	0.664001	X:103356451-103358451:+	TCEAL9	5;GO:0005634,cellular_component nucleus;GO:0006351,biological_process transcription, DNA-templated;GO:0006355,biological_process regulation of transcription, DNA-templated;GO:0006357,biological_process regulation of transcription from RNA polymerase II promoter;GO:0050699,molecular_function WW domain binding	NA	transcription elongation factor A like 9 [Source:HGNC Symbol%3BAcc:HGNC:30084]
ENSG00000146072	22.76	27.53	33.74	59.06	36.52	37.68	-0.625237	6.15744	0.00486589	0.664001	6:47231531-47309905:-	TNFRSF21	34;GO:0001783,biological_process B cell apoptotic process;GO:0002250,biological_process adaptive immune response;GO:0002376,biological_process immune system process;GO:0005031,molecular_function tumor necrosis factor-activated receptor activity;GO:0005515,molecular_function protein binding;GO:0005886,cellular_component plasma membrane;GO:0005887,cellular_component integral component of plasma mem…	TNFRSF21, DR6, CD358; tumor necrosis factor receptor superfamily member 21; K05157	TNF receptor superfamily member 21 [Source:HGNC Symbol%3BAcc:HGNC:13469]
ENSG00000166012	33.28	17.88	34.49	12.37	24.67	14.62	0.746856	4.62263	0.00494728	0.664001	11:93729947-93784391:-	TAF1D	12;GO:0003677,molecular_function DNA binding;GO:0005515,molecular_function protein binding;GO:0005634,cellular_component nucleus;GO:0005654,cellular_component nucleoplasm;GO:0005668,cellular_component RNA polymerase transcription factor SL1 complex;GO:0005815,cellular_component microtubule organizing center;GO:0006351,biological_process transcription, DNA-templated;GO:0006355,biological_process r…	NA	TATA-box binding protein associated factor%2C RNA polymerase I subunit D [Source:HGNC Symbol%3BAcc:HGNC:28759]
ENSG00000197696	52.94	61.22	45.74	30.28	39.4	37.05	0.62326	4.39671	0.00499512	0.664001	15:84655128-84658563:-	NMB	14;GO:0005179,molecular_function hormone activity;GO:0005515,molecular_function protein binding;GO:0005576,cellular_component extracellular region;GO:0007165,biological_process signal transduction;GO:0007204,biological_process positive regulation of cytosolic calcium ion concentration;GO:0007218,biological_process neuropeptide signaling pathway;GO:0007267,biological_process cell-cell signaling;GO…	NMB; neuromedin B; K05223	neuromedin B [Source:HGNC Symbol%3BAcc:HGNC:7842]
ENSG00000135960	0.23	0.42	0.53	3.17	0.36	1.08	-1.89256	0.584672	0.00500949	0.664001	2:108894470-108989372:-	EDAR	20;GO:0001942,biological_process hair follicle development;GO:0004872,molecular_function receptor activity;GO:0004888,molecular_function transmembrane signaling receptor activity;GO:0005515,molecular_function protein binding;GO:0005886,cellular_component plasma membrane;GO:0006915,biological_process apoptotic process;GO:0007275,biological_process multicellular organism development;GO:0008544,biol…	EDAR; tumor necrosis factor receptor superfamily member EDAR; K05162	ectodysplasin A receptor [Source:HGNC Symbol%3BAcc:HGNC:2895]
ENSG00000184828	0.63	0.51	0.9	6.44	0.67	0.97	-1.94878	1.67009	0.00507034	0.664001	18:48026672-48410752:-	ZBTB7C	9;GO:0003674,molecular_function molecular_function;GO:0003676,molecular_function nucleic acid binding;GO:0005575,cellular_component cellular_component;GO:0005634,cellular_component nucleus;GO:0008285,biological_process negative regulation of cell proliferation;GO:0045600,biological_process positive regulation of fat cell differentiation;GO:0045944,biological_process positive regulation of transcr…	NA	zinc finger and BTB domain containing 7C [Source:HGNC Symbol%3BAcc:HGNC:31700]
ENSG00000107890	0.78	0.22	0.48	0.1	0.32	0.16	1.33101	0.995297	0.00509903	0.664001	10:26991913-27100498:-	ANKRD26	1;GO:0005813,cellular_component centrosome	NA	ankyrin repeat domain 26 [Source:HGNC Symbol%3BAcc:HGNC:29186]
ENSG00000118482	3.71	1.34	3.27	0.56	2.3	0.73	1.227	3.64978	0.00521029	0.664001	6:63635819-63779336:+	PHF3	5;GO:0003674,molecular_function molecular_function;GO:0005575,cellular_component cellular_component;GO:0006351,biological_process transcription, DNA-templated;GO:0007275,biological_process multicellular organism development;GO:0046872,molecular_function metal ion binding	NA	PHD finger protein 3 [Source:HGNC Symbol%3BAcc:HGNC:8921]
ENSG00000136628	17.02	9.96	16.79	6.59	13.66	7.52	0.678824	5.75734	0.00521179	0.664001	1:219968600-220046658:-	EPRS	30;GO:0000166,molecular_function nucleotide binding;GO:0003723,molecular_function RNA binding;GO:0003824,molecular_function catalytic activity;GO:0004812,molecular_function aminoacyl-tRNA ligase activity;GO:0004818,molecular_function glutamate-tRNA ligase activity;GO:0004827,molecular_function proline-tRNA ligase activity;GO:0005515,molecular_function protein binding;GO:0005524,molecular_function…	EPRS; bifunctional glutamyl/prolyl-tRNA synthetase [EC:6.1.1.17 6.1.1.15]; K14163	glutamyl-prolyl-tRNA synthetase [Source:HGNC Symbol%3BAcc:HGNC:3418]
ENSG00000198363	22.91	12.86	24.25	7.79	16.63	12.81	0.702781	5.65369	0.00523036	0.664001	8:61500555-61714640:-	ASPH	33;GO:0004597,molecular_function peptide-aspartate beta-dioxygenase activity;GO:0005198,molecular_function structural molecule activity;GO:0005509,molecular_function calcium ion binding;GO:0005515,molecular_function protein binding;GO:0005737,cellular_component cytoplasm;GO:0005783,cellular_component endoplasmic reticulum;GO:0005789,cellular_component endoplasmic reticulum membrane;GO:0005886,cel…	ASPH; aspartate beta-hydroxylase [EC:1.14.11.16]; K00476	aspartate beta-hydroxylase [Source:HGNC Symbol%3BAcc:HGNC:757]
ENSG00000233493	69.61	55.61	45.99	37.67	38.61	41.18	0.567375	4.67766	0.0052479	0.664001	19:55379244-55384598:-	TMEM238	2;GO:0016020,cellular_component membrane;GO:0016021,cellular_component integral component of membrane	NA	transmembrane protein 238 [Source:HGNC Symbol%3BAcc:HGNC:40042]
ENSG00000065613	4.55	1.36	3.42	0.69	2.38	0.97	1.20701	3.05728	0.00527762	0.664001	10:103967200-104029233:+	SLK	26;GO:0000166,molecular_function nucleotide binding;GO:0004672,molecular_function protein kinase activity;GO:0004674,molecular_function protein serine/threonine kinase activity;GO:0005515,molecular_function protein binding;GO:0005524,molecular_function ATP binding;GO:0005737,cellular_component cytoplasm;GO:0006468,biological_process protein phosphorylation;GO:0006915,biological_process apoptotic …	SLK; STE20-like kinase [EC:2.7.11.1]; K08836	STE20 like kinase [Source:HGNC Symbol%3BAcc:HGNC:11088]
ENSG00000178567	3.17	0.96	2.59	0.34	1.6	0.54	1.42794	1.60588	0.00540032	0.669462	3:36985042-36993168:-	EPM2AIP1	12;GO:0000981,molecular_function RNA polymerase II transcription factor activity, sequence-specific DNA binding;GO:0003677,molecular_function DNA binding;GO:0005515,molecular_function protein binding;GO:0005634,cellular_component nucleus;GO:0005654,cellular_component nucleoplasm;GO:0005737,cellular_component cytoplasm;GO:0005783,cellular_component endoplasmic reticulum;GO:0006357,biological_proce…	NA	EPM2A interacting protein 1 [Source:HGNC Symbol%3BAcc:HGNC:19735]
ENSG00000169035	24.49	51.43	39.69	127.53	33.36	97.65	-1.11037	5.58346	0.00550014	0.669462	19:50976481-50984099:-	KLK7	12;GO:0002803,biological_process positive regulation of antibacterial peptide production;GO:0004222,molecular_function metalloendopeptidase activity;GO:0004252,molecular_function serine-type endopeptidase activity;GO:0005576,cellular_component extracellular region;GO:0005615,cellular_component extracellular space;GO:0006508,biological_process proteolysis;GO:0008233,molecular_function peptidase ac…	NA	kallikrein related peptidase 7 [Source:HGNC Symbol%3BAcc:HGNC:6368]
ENSG00000117528	4.69	3.21	5.11	2.42	3.27	1.91	0.801295	2.81217	0.0055986	0.669462	1:94418454-94518666:+	ABCD3	26;GO:0000166,molecular_function nucleotide binding;GO:0005324,molecular_function long-chain fatty acid transporter activity;GO:0005515,molecular_function protein binding;GO:0005524,molecular_function ATP binding;GO:0005739,cellular_component mitochondrion;GO:0005743,cellular_component mitochondrial inner membrane;GO:0005777,cellular_component peroxisome;GO:0005778,cellular_component peroxisomal …	ABCD3, PMP70; ATP-binding cassette, subfamily D (ALD), member 3; K05677	ATP binding cassette subfamily D member 3 [Source:HGNC Symbol%3BAcc:HGNC:67]
ENSG00000173267	219.21	198.48	150.39	110.62	135.81	153.17	0.536633	6.13568	0.00561239	0.669462	10:86958617-86963260:+	SNCG	15;GO:0005515,molecular_function protein binding;GO:0005737,cellular_component cytoplasm;GO:0005815,cellular_component microtubule organizing center;GO:0005819,cellular_component spindle;GO:0005856,cellular_component cytoskeleton;GO:0007268,biological_process chemical synaptic transmission;GO:0008344,biological_process adult locomotory behavior;GO:0009306,biological_process protein secretion;GO:0…	NA	synuclein gamma [Source:HGNC Symbol%3BAcc:HGNC:11141]
ENSG00000127870	7.11	3.04	5.42	1.73	4.08	2.28	0.94984	3.03636	0.00564749	0.669462	13:26132114-26222493:-	RNF6	24;GO:0003677,molecular_function DNA binding;GO:0004842,molecular_function ubiquitin-protein transferase activity;GO:0005515,molecular_function protein binding;GO:0005634,cellular_component nucleus;GO:0005737,cellular_component cytoplasm;GO:0006355,biological_process regulation of transcription, DNA-templated;GO:0006511,biological_process ubiquitin-dependent protein catabolic process;GO:0016567,b…	NA	ring finger protein 6 [Source:HGNC Symbol%3BAcc:HGNC:10069]
ENSG00000109971	811.75	746.02	974.6	1226.67	1120.41	1136.41	-0.431247	10.923	0.00565017	0.669462	11:123057488-123063230:-	HSPA8	77;GO:0000151,cellular_component ubiquitin ligase complex;GO:0000166,molecular_function nucleotide binding;GO:0000398,biological_process mRNA splicing, via spliceosome;GO:0000974,cellular_component Prp19 complex;GO:0001664,molecular_function G-protein coupled receptor binding;GO:0001786,molecular_function phosphatidylserine binding;GO:0003723,molecular_function RNA binding;GO:0005515,molecular_fu…	NA	heat shock protein family A (Hsp70) member 8 [Source:HGNC Symbol%3BAcc:HGNC:5241]
ENSG00000120149	19.13	15.89	25.41	36.98	35.37	23.55	-0.631121	4.42657	0.00584899	0.680252	5:174724532-174730893:+	MSX2	60;GO:0000122,biological_process negative regulation of transcription from RNA polymerase II promoter;GO:0000977,molecular_function RNA polymerase II regulatory region sequence-specific DNA binding;GO:0000989,molecular_function transcription factor activity, transcription factor binding;GO:0001227,molecular_function transcriptional repressor activity, RNA polymerase II transcription regulatory re…	MSX; homeobox protein MSX; K09341	msh homeobox 2 [Source:HGNC Symbol%3BAcc:HGNC:7392]
ENSG00000162576	9.28	4.79	6.33	3.01	5.28	3.24	0.834447	2.91432	0.00591247	0.680252	1:1352688-1361777:-	MXRA8	9;GO:0003674,molecular_function molecular_function;GO:0005788,cellular_component endoplasmic reticulum lumen;GO:0009986,cellular_component cell surface;GO:0016020,cellular_component membrane;GO:0016021,cellular_component integral component of membrane;GO:0043687,biological_process post-translational protein modification;GO:0044267,biological_process cellular protein metabolic process;GO:0060857,b…	NA	matrix remodeling associated 8 [Source:HGNC Symbol%3BAcc:HGNC:7542]
ENSG00000165502	325.35	346.98	386.36	269.11	249.5	271.55	0.456714	6.62451	0.00595503	0.680252	14:49618518-49620685:-	RPL36AL	11;GO:0003735,molecular_function structural constituent of ribosome;GO:0005515,molecular_function protein binding;GO:0005622,cellular_component intracellular;GO:0005634,cellular_component nucleus;GO:0005737,cellular_component cytoplasm;GO:0005829,cellular_component cytosol;GO:0005840,cellular_component ribosome;GO:0005886,cellular_component plasma membrane;GO:0006412,biological_process translatio…	RP-L44e, RPL44; large subunit ribosomal protein L44e; K02929	ribosomal protein L36a like [Source:HGNC Symbol%3BAcc:HGNC:10346]
ENSG00000174780	17.37	8.05	15.61	7.47	11.27	6.5	0.713913	4.50678	0.00596419	0.680252	4:56466914-56503680:+	SRP72	16;GO:0003723,molecular_function RNA binding;GO:0005047,molecular_function signal recognition particle binding;GO:0005515,molecular_function protein binding;GO:0005622,cellular_component intracellular;GO:0005737,cellular_component cytoplasm;GO:0005783,cellular_component endoplasmic reticulum;GO:0005786,cellular_component signal recognition particle, endoplasmic reticulum targeting;GO:0005829,cell…	SRP72; signal recognition particle subunit SRP72; K03108	signal recognition particle 72 [Source:HGNC Symbol%3BAcc:HGNC:11303]
ENSG00000148680	14.54	9.82	15.05	9.07	8.55	8.62	0.606948	3.98788	0.00602002	0.680262	10:90740822-90857698:-	HTR7	18;GO:0004871,molecular_function signal transducer activity;GO:0004930,molecular_function G-protein coupled receptor activity;GO:0004993,molecular_function G-protein coupled serotonin receptor activity;GO:0005886,cellular_component plasma membrane;GO:0005887,cellular_component integral component of plasma membrane;GO:0006939,biological_process smooth muscle contraction;GO:0007165,biological_proce…	HTR7; 5-hydroxytryptamine receptor 7; K04163	5-hydroxytryptamine receptor 7 [Source:HGNC Symbol%3BAcc:HGNC:5302]
ENSG00000145907	47.94	45.11	59.84	82.92	62.59	73.37	-0.489806	6.57588	0.0060777	0.680479	5:151771044-151812785:+	G3BP1	27;GO:0000166,molecular_function nucleotide binding;GO:0003676,molecular_function nucleic acid binding;GO:0003677,molecular_function DNA binding;GO:0003723,molecular_function RNA binding;GO:0003729,molecular_function mRNA binding;GO:0004003,molecular_function ATP-dependent DNA helicase activity;GO:0004004,molecular_function ATP-dependent RNA helicase activity;GO:0004386,molecular_function helicas…	NA	G3BP stress granule assembly factor 1 [Source:HGNC Symbol%3BAcc:HGNC:30292]
ENSG00000278311	14.88	9.06	14.4	7.26	10.33	8.35	0.579667	4.61757	0.00614616	0.680838	17:36544887-36589848:+	GGNBP2	13;GO:0005634,cellular_component nucleus;GO:0005737,cellular_component cytoplasm;GO:0007275,biological_process multicellular organism development;GO:0007283,biological_process spermatogenesis;GO:0008285,biological_process negative regulation of cell proliferation;GO:0010629,biological_process negative regulation of gene expression;GO:0030154,biological_process cell differentiation;GO:0031410,cell…	NA	gametogenetin binding protein 2 [Source:HGNC Symbol%3BAcc:HGNC:19357]
ENSG00000138326	451.13	429.55	608.84	322.46	346.38	411.16	0.489639	8.57161	0.00624211	0.680838	10:78033759-78056812:+	RPS24	21;GO:0000184,biological_process nuclear-transcribed mRNA catabolic process, nonsense-mediated decay;GO:0000462,biological_process maturation of SSU-rRNA from tricistronic rRNA transcript (SSU-rRNA, 5.8S rRNA, LSU-rRNA);GO:0003723,molecular_function RNA binding;GO:0003735,molecular_function structural constituent of ribosome;GO:0005622,cellular_component intracellular;GO:0005634,cellular_componen…	RP-S24e, RPS24; small subunit ribosomal protein S24e; K02974	ribosomal protein S24 [Source:HGNC Symbol%3BAcc:HGNC:10411]
ENSG00000167755	114.71	289.66	183.43	566.85	217.58	439.29	-0.993092	7.80668	0.00624827	0.680838	19:50958630-50969673:-	KLK6	27;GO:0004252,molecular_function serine-type endopeptidase activity;GO:0005515,molecular_function protein binding;GO:0005576,cellular_component extracellular region;GO:0005615,cellular_component extracellular space;GO:0005634,cellular_component nucleus;GO:0005730,cellular_component nucleolus;GO:0005737,cellular_component cytoplasm;GO:0005739,cellular_component mitochondrion;GO:0005783,cellular_co…	NA	kallikrein related peptidase 6 [Source:HGNC Symbol%3BAcc:HGNC:6367]
ENSG00000143971	2.27	0.89	2.28	0.36	1.35	0.65	1.2067	1.91705	0.00630604	0.681052	2:67397318-67410545:+	ETAA1	9;GO:0005515,molecular_function protein binding;GO:0005634,cellular_component nucleus;GO:0006281,biological_process DNA repair;GO:0006974,biological_process cellular response to DNA damage stimulus;GO:0031297,biological_process replication fork processing;GO:0043539,molecular_function protein serine/threonine kinase activator activity;GO:0043596,cellular_component nuclear replication fork;GO:0071…	NA	ETAA1%2C ATR kinase activator [Source:HGNC Symbol%3BAcc:HGNC:24648]
ENSG00000183486	1.82	1.76	1.1	3.32	3.67	2.07	-0.916188	2.33117	0.00651567	0.691363	21:41361942-41409390:+	MX2	25;GO:0000166,molecular_function nucleotide binding;GO:0000266,biological_process mitochondrial fission;GO:0002376,biological_process immune system process;GO:0003374,biological_process dynamin polymerization involved in mitochondrial fission;GO:0003924,molecular_function GTPase activity;GO:0005515,molecular_function protein binding;GO:0005525,molecular_function GTP binding;GO:0005634,cellular_co…	NA	MX dynamin like GTPase 2 [Source:HGNC Symbol%3BAcc:HGNC:7533]
ENSG00000115464	4.29	2.07	4.48	1.14	3.22	1.63	0.870313	4.89393	0.00660284	0.691363	2:61187462-61470769:-	USP34	14;GO:0004197,molecular_function cysteine-type endopeptidase activity;GO:0004843,molecular_function thiol-dependent ubiquitin-specific protease activity;GO:0005515,molecular_function protein binding;GO:0005829,cellular_component cytosol;GO:0006508,biological_process proteolysis;GO:0006511,biological_process ubiquitin-dependent protein catabolic process;GO:0008233,molecular_function peptidase acti…	NA	ubiquitin specific peptidase 34 [Source:HGNC Symbol%3BAcc:HGNC:20066]
ENSG00000087586	32.68	28.74	32.88	53.57	39.54	41.23	-0.481155	5.54298	0.00661648	0.691363	20:56369388-56392337:-	AURKA	76;GO:0000086,biological_process G2/M transition of mitotic cell cycle;GO:0000166,molecular_function nucleotide binding;GO:0000212,biological_process meiotic spindle organization;GO:0000226,biological_process microtubule cytoskeleton organization;GO:0000278,biological_process mitotic cell cycle;GO:0000780,cellular_component condensed nuclear chromosome, centromeric region;GO:0000922,cellular_comp…	AURKA; aurora kinase A [EC:2.7.11.1]; K11481	aurora kinase A [Source:HGNC Symbol%3BAcc:HGNC:11393]
ENSG00000151491	14.3	6.8	12.39	6.03	8.69	6.73	0.651334	4.49575	0.00668122	0.691363	12:15620157-15882329:-	EPS8	38;GO:0003779,molecular_function actin binding;GO:0005070,molecular_function SH3/SH2 adaptor activity;GO:0005515,molecular_function protein binding;GO:0005737,cellular_component cytoplasm;GO:0005886,cellular_component plasma membrane;GO:0005903,cellular_component brush border;GO:0005938,cellular_component cell cortex;GO:0007165,biological_process signal transduction;GO:0007173,biological_process …	NA	epidermal growth factor receptor pathway substrate 8 [Source:HGNC Symbol%3BAcc:HGNC:3420]
ENSG00000155313	4.45	2.05	3.38	1.11	2.86	0.83	1.06237	3.06179	0.00668477	0.691363	21:15730024-15880069:+	USP25	21;GO:0004843,molecular_function thiol-dependent ubiquitin-specific protease activity;GO:0005515,molecular_function protein binding;GO:0005634,cellular_component nucleus;GO:0005737,cellular_component cytoplasm;GO:0005783,cellular_component endoplasmic reticulum;GO:0005829,cellular_component cytosol;GO:0006464,biological_process cellular protein modification process;GO:0006508,biological_process p…	USP25; ubiquitin carboxyl-terminal hydrolase 25 [EC:3.4.19.12]; K11849	ubiquitin specific peptidase 25 [Source:HGNC Symbol%3BAcc:HGNC:12624]
ENSG00000170345	70.05	67.33	46.54	44.12	52.62	26.52	0.625503	6.04486	0.00688634	0.694718	14:75278773-75282230:+	FOS	64;GO:0000978,molecular_function RNA polymerase II core promoter proximal region sequence-specific DNA binding;GO:0000979,molecular_function RNA polymerase II core promoter sequence-specific DNA binding;GO:0001077,molecular_function transcriptional activator activity, RNA polymerase II core promoter proximal region sequence-specific binding;GO:0001102,molecular_function RNA polymerase II activati…	FOS; proto-oncogene protein c-fos; K04379	Fos proto-oncogene%2C AP-1 transcription factor subunit [Source:HGNC Symbol%3BAcc:HGNC:3796]
ENSG00000113595	1.95	0.67	1.75	0.2	0.99	0.52	1.32985	0.989721	0.00695811	0.694718	5:65589679-65625975:-	TRIM23	26;GO:0000139,cellular_component Golgi membrane;GO:0000166,molecular_function nucleotide binding;GO:0003676,molecular_function nucleic acid binding;GO:0003924,molecular_function GTPase activity;GO:0004842,molecular_function ubiquitin-protein transferase activity;GO:0005515,molecular_function protein binding;GO:0005525,molecular_function GTP binding;GO:0005622,cellular_component intracellular;GO:0…	NA	tripartite motif containing 23 [Source:HGNC Symbol%3BAcc:HGNC:660]
ENSG00000111142	30.16	15.86	25.38	11.52	21.37	12.89	0.657038	4.92491	0.00697819	0.694718	12:95473519-95515839:+	METAP2	16;GO:0003723,molecular_function RNA binding;GO:0004177,molecular_function aminopeptidase activity;GO:0005737,cellular_component cytoplasm;GO:0005829,cellular_component cytosol;GO:0005886,cellular_component plasma membrane;GO:0006508,biological_process proteolysis;GO:0008233,molecular_function peptidase activity;GO:0008235,molecular_function metalloexopeptidase activity;GO:0016485,biological_proc…	NA	methionyl aminopeptidase 2 [Source:HGNC Symbol%3BAcc:HGNC:16672]
ENSG00000123552	1.07	0.69	1.43	0.48	0.62	0.47	1.04223	1.10019	0.00699601	0.694718	6:99432378-99521728:-	USP45	15;GO:0004843,molecular_function thiol-dependent ubiquitin-specific protease activity;GO:0005634,cellular_component nucleus;GO:0005654,cellular_component nucleoplasm;GO:0005737,cellular_component cytoplasm;GO:0006281,biological_process DNA repair;GO:0006508,biological_process proteolysis;GO:0006511,biological_process ubiquitin-dependent protein catabolic process;GO:0008233,molecular_function pept…	NA	ubiquitin specific peptidase 45 [Source:HGNC Symbol%3BAcc:HGNC:20080]
ENSG00000105792	0.53	0.27	0.39	0.16	0.16	0.14	1.39474	-0.0951458	0.00700183	0.694718	7:90245173-90311063:+	CFAP69	NA	NA	cilia and flagella associated protein 69 [Source:HGNC Symbol%3BAcc:HGNC:26107]
ENSG00000107679	7.45	2.48	7.99	2.29	4.03	2.31	1.05552	2.57283	0.00713833	0.696046	10:122374695-122442602:+	PLEKHA1	31;GO:0001553,biological_process luteinization;GO:0005515,molecular_function protein binding;GO:0005634,cellular_component nucleus;GO:0005654,cellular_component nucleoplasm;GO:0005737,cellular_component cytoplasm;GO:0005829,cellular_component cytosol;GO:0005886,cellular_component plasma membrane;GO:0006661,biological_process phosphatidylinositol biosynthetic process;GO:0007283,biological_process …	NA	pleckstrin homology domain containing A1 [Source:HGNC Symbol%3BAcc:HGNC:14335]
ENSG00000144677	17.52	19.29	20.56	46.45	22.79	25.96	-0.692818	4.93598	0.00716764	0.696046	3:37861959-37984469:+	CTDSPL	12;GO:0001933,biological_process negative regulation of protein phosphorylation;GO:0003674,molecular_function molecular_function;GO:0004721,molecular_function phosphoprotein phosphatase activity;GO:0005634,cellular_component nucleus;GO:0006470,biological_process protein dephosphorylation;GO:0008150,biological_process biological_process;GO:0016311,biological_process dephosphorylation;GO:0016787,mo…	NA	CTD small phosphatase like [Source:HGNC Symbol%3BAcc:HGNC:16890]
ENSG00000102854	121.64	93.73	102.46	90.24	81.81	71.65	0.409538	7.62307	0.00718631	0.696046	16:760761-768865:+	MSLN	15;GO:0005515,molecular_function protein binding;GO:0005576,cellular_component extracellular region;GO:0005615,cellular_component extracellular space;GO:0005788,cellular_component endoplasmic reticulum lumen;GO:0005794,cellular_component Golgi apparatus;GO:0005886,cellular_component plasma membrane;GO:0006501,biological_process C-terminal protein lipidation;GO:0007155,biological_process cell adhe…	NA	mesothelin [Source:HGNC Symbol%3BAcc:HGNC:7371]
ENSG00000134318	1.71	0.78	1.9	0.35	1.15	0.54	1.11508	2.21248	0.00731563	0.696366	2:11179760-11348330:-	ROCK2	54;GO:0000166,molecular_function nucleotide binding;GO:0000910,biological_process cytokinesis;GO:0001934,biological_process positive regulation of protein phosphorylation;GO:0003723,molecular_function RNA binding;GO:0004672,molecular_function protein kinase activity;GO:0004674,molecular_function protein serine/threonine kinase activity;GO:0005198,molecular_function structural molecule activity;GO…	ROCK2; Rho-associated protein kinase 2 [EC:2.7.11.1]; K17388	Rho associated coiled-coil containing protein kinase 2 [Source:HGNC Symbol%3BAcc:HGNC:10252]
ENSG00000106052	12.34	4.97	10.35	4.55	7.75	3.56	0.81398	4.28024	0.00740574	0.696366	7:27739330-27844564:+	TAX1BP1	10;GO:0005515,molecular_function protein binding;GO:0005829,cellular_component cytosol;GO:0006915,biological_process apoptotic process;GO:0010803,biological_process regulation of tumor necrosis factor-mediated signaling pathway;GO:0019900,molecular_function kinase binding;GO:0032088,biological_process negative regulation of NF-kappaB transcription factor activity;GO:0032480,biological_process neg…	NA	Tax1 binding protein 1 [Source:HGNC Symbol%3BAcc:HGNC:11575]
ENSG00000170242	3.24	1.25	2.77	0.64	1.94	0.93	1.05079	2.90852	0.00748892	0.696366	11:11841422-11959323:+	USP47	25;GO:0004843,molecular_function thiol-dependent ubiquitin-specific protease activity;GO:0005515,molecular_function protein binding;GO:0005654,cellular_component nucleoplasm;GO:0005737,cellular_component cytoplasm;GO:0006281,biological_process DNA repair;GO:0006284,biological_process base-excision repair;GO:0006508,biological_process proteolysis;GO:0006511,biological_process ubiquitin-dependent p…	NA	ubiquitin specific peptidase 47 [Source:HGNC Symbol%3BAcc:HGNC:20076]
ENSG00000119328	6.75	3.14	6.32	2.33	3.76	1.99	1.01587	1.4325	0.00757625	0.696366	9:108934180-108950744:+	FAM206A	4;GO:0005515,molecular_function protein binding;GO:0005634,cellular_component nucleus;GO:0016607,cellular_component nuclear speck;GO:0030425,cellular_component dendrite	NA	family with sequence similarity 206 member A [Source:HGNC Symbol%3BAcc:HGNC:1364]
ENSG00000178075	1.27	0.55	0.82	0.14	0.69	0.19	1.3512	0.485197	0.00760688	0.696366	3:113828181-113947174:+	GRAMD1C	3;GO:0005515,molecular_function protein binding;GO:0016020,cellular_component membrane;GO:0016021,cellular_component integral component of membrane	NA	GRAM domain containing 1C [Source:HGNC Symbol%3BAcc:HGNC:25252]
ENSG00000104517	9.63	5.21	9.07	3.77	7.23	4.75	0.618406	5.78754	0.00763293	0.696366	8:102253011-102412841:-	UBR5	27;GO:0000209,biological_process protein polyubiquitination;GO:0003723,molecular_function RNA binding;GO:0004842,molecular_function ubiquitin-protein transferase activity;GO:0005515,molecular_function protein binding;GO:0005634,cellular_component nucleus;GO:0005654,cellular_component nucleoplasm;GO:0005829,cellular_component cytosol;GO:0006281,biological_process DNA repair;GO:0006511,biological_p…	EDD1, UBR5; E3 ubiquitin-protein ligase EDD1 [EC:2.3.2.26]; K10593	ubiquitin protein ligase E3 component n-recognin 5 [Source:HGNC Symbol%3BAcc:HGNC:16806]
ENSG00000085741	1.25	1.53	1.11	3.26	2.63	2.2	-1.01542	1.17853	0.00765195	0.696366	11:76186324-76210736:-	WNT11	65;GO:0001649,biological_process osteoblast differentiation;GO:0001822,biological_process kidney development;GO:0001837,biological_process epithelial to mesenchymal transition;GO:0003151,biological_process outflow tract morphogenesis;GO:0003402,biological_process planar cell polarity pathway involved in axis elongation;GO:0005096,molecular_function GTPase activator activity;GO:0005102,molecular_f…	WNT11; wingless-type MMTV integration site family, member 11; K01384	Wnt family member 11 [Source:HGNC Symbol%3BAcc:HGNC:12776]
ENSG00000163510	4.75	1.57	4.11	0.74	2.81	1	1.20333	2.78868	0.00766806	0.696366	2:179944875-180007113:-	CWC22	13;GO:0000398,biological_process mRNA splicing, via spliceosome;GO:0003723,molecular_function RNA binding;GO:0005515,molecular_function protein binding;GO:0005634,cellular_component nucleus;GO:0005654,cellular_component nucleoplasm;GO:0005681,cellular_component spliceosomal complex;GO:0005829,cellular_component cytosol;GO:0006397,biological_process mRNA processing;GO:0008380,biological_process RN…	NA	CWC22 spliceosome associated protein homolog [Source:HGNC Symbol%3BAcc:HGNC:29322]
ENSG00000162849	0.24	0.11	0.14	0.42	0.31	0.31	-1.06684	0.806876	0.00772084	0.696366	1:245154984-245709431:+	KIF26B	14;GO:0000166,molecular_function nucleotide binding;GO:0003774,molecular_function motor activity;GO:0003777,molecular_function microtubule motor activity;GO:0005524,molecular_function ATP binding;GO:0005737,cellular_component cytoplasm;GO:0005856,cellular_component cytoskeleton;GO:0005871,cellular_component kinesin complex;GO:0005874,cellular_component microtubule;GO:0007018,biological_process mi…	NA	kinesin family member 26B [Source:HGNC Symbol%3BAcc:HGNC:25484]
ENSG00000136059	2.33	2.09	1.57	12.5	2.29	2.02	-1.45139	3.33975	0.00790156	0.696366	3:37988058-38007188:+	VILL	6;GO:0003779,molecular_function actin binding;GO:0005200,molecular_function structural constituent of cytoskeleton;GO:0007010,biological_process cytoskeleton organization;GO:0015629,cellular_component actin cytoskeleton;GO:0051015,molecular_function actin filament binding;GO:0051693,biological_process actin filament capping	NA	villin like [Source:HGNC Symbol%3BAcc:HGNC:30906]
ENSG00000198677	2.78	1.13	2.88	0.49	1.91	0.6	1.19355	2.95711	0.00791492	0.696366	5:95463894-95555007:-	TTC37	8;GO:0005515,molecular_function protein binding;GO:0005634,cellular_component nucleus;GO:0005654,cellular_component nucleoplasm;GO:0005737,cellular_component cytoplasm;GO:0005829,cellular_component cytosol;GO:0035327,cellular_component transcriptionally active chromatin;GO:0043928,biological_process exonucleolytic nuclear-transcribed mRNA catabolic process involved in deadenylation-dependent deca…	SKI3, TTC37; superkiller protein 3; K12600	tetratricopeptide repeat domain 37 [Source:HGNC Symbol%3BAcc:HGNC:23639]
ENSG00000144674	2.17	0.97	2.54	0.3	1.59	0.54	1.23595	3.23692	0.00796364	0.696366	3:37243176-37366751:+	GOLGA4	14;GO:0000042,biological_process protein targeting to Golgi;GO:0000139,cellular_component Golgi membrane;GO:0005515,molecular_function protein binding;GO:0005737,cellular_component cytoplasm;GO:0005794,cellular_component Golgi apparatus;GO:0005802,cellular_component trans-Golgi network;GO:0005829,cellular_component cytosol;GO:0016020,cellular_component membrane;GO:0016192,biological_process vesic…	NA	golgin A4 [Source:HGNC Symbol%3BAcc:HGNC:4427]
ENSG00000138385	26.43	11.89	20.91	6.69	18.04	8.03	0.869501	4.29245	0.00800291	0.696366	2:169791932-169812064:+	SSB	21;GO:0000049,molecular_function tRNA binding;GO:0000784,cellular_component nuclear chromosome, telomeric region;GO:0001682,biological_process tRNA 5'-leader removal;GO:0003676,molecular_function nucleic acid binding;GO:0003723,molecular_function RNA binding;GO:0003729,molecular_function mRNA binding;GO:0005515,molecular_function protein binding;GO:0005634,cellular_component nucleus;GO:0005737,ce…	LA, SSB; lupus La protein; K11090	Sjogren syndrome antigen B [Source:HGNC Symbol%3BAcc:HGNC:11316]
ENSG00000135336	8.27	3.53	5.9	2.43	4.65	2.96	0.822342	3.31513	0.00803221	0.696366	6:87590066-87667453:+	ORC3	16;GO:0000082,biological_process G1/S transition of mitotic cell cycle;GO:0000784,cellular_component nuclear chromosome, telomeric region;GO:0000808,cellular_component origin recognition complex;GO:0003677,molecular_function DNA binding;GO:0003688,molecular_function DNA replication origin binding;GO:0005515,molecular_function protein binding;GO:0005634,cellular_component nucleus;GO:0005654,cellul…	ORC3; origin recognition complex subunit 3; K02605	origin recognition complex subunit 3 [Source:HGNC Symbol%3BAcc:HGNC:8489]
ENSG00000138768	11.45	4.87	10.82	2.44	8.07	3.47	0.9726	4.31861	0.00808169	0.696366	4:75724592-75814286:+	USO1	26;GO:0000139,cellular_component Golgi membrane;GO:0001650,cellular_component fibrillar center;GO:0003723,molecular_function RNA binding;GO:0005515,molecular_function protein binding;GO:0005737,cellular_component cytoplasm;GO:0005783,cellular_component endoplasmic reticulum;GO:0005794,cellular_component Golgi apparatus;GO:0005795,cellular_component Golgi stack;GO:0005829,cellular_component cytoso…	NA	USO1 vesicle transport factor [Source:HGNC Symbol%3BAcc:HGNC:30904]
ENSG00000186994	16.22	12.78	13.6	10.45	11.81	9.41	0.45596	5.10329	0.00816572	0.696366	19:8322583-8343262:-	KANK3	NA	NA	KN motif and ankyrin repeat domains 3 [Source:HGNC Symbol%3BAcc:HGNC:24796]
ENSG00000175356	0.56	0.19	0.4	0.09	0.19	0.15	1.40482	-0.0228139	0.00822106	0.696366	11:9020390-9138114:-	SCUBE2	6;GO:0005509,molecular_function calcium ion binding;GO:0005576,cellular_component extracellular region;GO:0005615,cellular_component extracellular space;GO:0007165,biological_process signal transduction;GO:0009986,cellular_component cell surface;GO:0030154,biological_process cell differentiation	NA	signal peptide%2C CUB domain and EGF like domain containing 2 [Source:HGNC Symbol%3BAcc:HGNC:30425]
ENSG00000127914	1.05	0.5	1.13	0.2	0.73	0.38	1.03916	3.02577	0.00827641	0.696366	7:91940866-92110673:+	AKAP9	43;GO:0000086,biological_process G2/M transition of mitotic cell cycle;GO:0000165,biological_process MAPK cascade;GO:0003677,molecular_function DNA binding;GO:0005088,molecular_function Ras guanyl-nucleotide exchange factor activity;GO:0005102,molecular_function receptor binding;GO:0005515,molecular_function protein binding;GO:0005737,cellular_component cytoplasm;GO:0005794,cellular_component Gol…	NA	A-kinase anchoring protein 9 [Source:HGNC Symbol%3BAcc:HGNC:379]
ENSG00000083520	7.05	2.76	6.6	1.67	4.78	1.59	1.04431	3.58848	0.00831375	0.696366	13:72752168-72782096:-	DIS3	23;GO:0000175,molecular_function 3'-5'-exoribonuclease activity;GO:0000176,cellular_component nuclear exosome (RNase complex);GO:0000178,cellular_component exosome (RNase complex);GO:0003723,molecular_function RNA binding;GO:0004518,molecular_function nuclease activity;GO:0004519,molecular_function endonuclease activity;GO:0004527,molecular_function exonuclease activity;GO:0005085,molecular_funct…	DIS3, RRP44; exosome complex exonuclease DIS3/RRP44 [EC:3.1.13.-]; K12585	DIS3 homolog%2C exosome endoribonuclease and 3'-5' exoribonuclease [Source:HGNC Symbol%3BAcc:HGNC:20604]
ENSG00000095564	4.67	1.71	3.79	0.92	2.95	1.15	1.029	3.81455	0.00833083	0.696366	10:91923768-92030325:+	BTAF1	12;GO:0000166,molecular_function nucleotide binding;GO:0003677,molecular_function DNA binding;GO:0003700,molecular_function transcription factor activity, sequence-specific DNA binding;GO:0004386,molecular_function helicase activity;GO:0005515,molecular_function protein binding;GO:0005524,molecular_function ATP binding;GO:0005634,cellular_component nucleus;GO:0005654,cellular_component nucleoplas…	NA	B-TFIID TATA-box binding protein associated factor 1 [Source:HGNC Symbol%3BAcc:HGNC:17307]
ENSG00000009413	1.07	0.37	0.74	0.15	0.59	0.23	1.1833	2.37795	0.00842906	0.698047	6:111299027-111483715:-	REV3L	21;GO:0000166,molecular_function nucleotide binding;GO:0003676,molecular_function nucleic acid binding;GO:0003677,molecular_function DNA binding;GO:0003887,molecular_function DNA-directed DNA polymerase activity;GO:0005515,molecular_function protein binding;GO:0005634,cellular_component nucleus;GO:0005654,cellular_component nucleoplasm;GO:0005730,cellular_component nucleolus;GO:0006260,biological…	REV3L, POLZ; DNA polymerase zeta [EC:2.7.7.7]; K02350	REV3 like%2C DNA directed polymerase zeta catalytic subunit [Source:HGNC Symbol%3BAcc:HGNC:9968]
ENSG00000116741	43.12	20.83	32.2	8.22	29.07	13.05	0.950726	3.95237	0.00846534	0.698047	1:192809038-192812283:+	RGS2	31;GO:0001965,molecular_function G-protein alpha-subunit binding;GO:0005096,molecular_function GTPase activator activity;GO:0005515,molecular_function protein binding;GO:0005516,molecular_function calmodulin binding;GO:0005634,cellular_component nucleus;GO:0005730,cellular_component nucleolus;GO:0005737,cellular_component cytoplasm;GO:0005739,cellular_component mitochondrion;GO:0005829,cellular_c…	NA	regulator of G protein signaling 2 [Source:HGNC Symbol%3BAcc:HGNC:9998]
ENSG00000170017	9.58	3.96	7.95	2.66	6.1	2.67	0.921845	3.27476	0.00875748	0.705268	3:105366908-105576900:+	ALCAM	27;GO:0001772,cellular_component immunological synapse;GO:0002250,biological_process adaptive immune response;GO:0002376,biological_process immune system process;GO:0005102,molecular_function receptor binding;GO:0005515,molecular_function protein binding;GO:0005576,cellular_component extracellular region;GO:0005886,cellular_component plasma membrane;GO:0005887,cellular_component integral componen…	ALCAM, CD166; activated leukocyte cell adhesion molecule; K06547	activated leukocyte cell adhesion molecule [Source:HGNC Symbol%3BAcc:HGNC:400]
ENSG00000137776	15.1	7.7	14.66	4.65	11.66	5.99	0.766561	4.95994	0.00879873	0.705268	15:58879044-58933653:-	SLTM	12;GO:0003676,molecular_function nucleic acid binding;GO:0003690,molecular_function double-stranded DNA binding;GO:0003723,molecular_function RNA binding;GO:0005634,cellular_component nucleus;GO:0005654,cellular_component nucleoplasm;GO:0006351,biological_process transcription, DNA-templated;GO:0006355,biological_process regulation of transcription, DNA-templated;GO:0006357,biological_process reg…	NA	SAFB like transcription modulator [Source:HGNC Symbol%3BAcc:HGNC:20709]
ENSG00000156467	156.71	161.42	186.1	68.66	113.15	149.82	0.631562	6.5845	0.00881266	0.705268	8:96225919-96235634:-	UQCRB	14;GO:0005515,molecular_function protein binding;GO:0005739,cellular_component mitochondrion;GO:0005743,cellular_component mitochondrial inner membrane;GO:0005746,cellular_component mitochondrial respiratory chain;GO:0005750,cellular_component mitochondrial respiratory chain complex III;GO:0006119,biological_process oxidative phosphorylation;GO:0006122,biological_process mitochondrial electron tr…	QCR7, UQCRB; ubiquinol-cytochrome c reductase subunit 7; K00417	ubiquinol-cytochrome c reductase binding protein [Source:HGNC Symbol%3BAcc:HGNC:12582]
ENSG00000108055	8.29	3.31	7.34	1.55	5.77	1.58	1.11065	4.07785	0.00885825	0.705268	10:110567690-110604636:+	SMC3	39;GO:0000166,molecular_function nucleotide binding;GO:0000278,biological_process mitotic cell cycle;GO:0000775,cellular_component chromosome, centromeric region;GO:0000785,cellular_component chromatin;GO:0000800,cellular_component lateral element;GO:0003682,molecular_function chromatin binding;GO:0003777,molecular_function microtubule motor activity;GO:0005515,molecular_function protein binding;…	NA	structural maintenance of chromosomes 3 [Source:HGNC Symbol%3BAcc:HGNC:2468]
ENSG00000121879	1.71	0.53	1.39	0.31	0.87	0.41	1.17562	1.5615	0.00892424	0.705268	3:179148113-179240093:+	PIK3CA	67;GO:0000166,molecular_function nucleotide binding;GO:0001525,biological_process angiogenesis;GO:0001889,biological_process liver development;GO:0001944,biological_process vasculature development;GO:0002250,biological_process adaptive immune response;GO:0004674,molecular_function protein serine/threonine kinase activity;GO:0005515,molecular_function protein binding;GO:0005524,molecular_function …	PIK3CA_B_D; phosphatidylinositol-4,5-bisphosphate 3-kinase catalytic subunit alpha/beta/delta [EC:2.7.1.153]; K00922	phosphatidylinositol-4%2C5-bisphosphate 3-kinase catalytic subunit alpha [Source:HGNC Symbol%3BAcc:HGNC:8975]
ENSG00000198730	10.14	4.72	9.37	4.59	6.48	4.54	0.644059	4.54386	0.00893616	0.705268	11:10750986-10779743:+	CTR9	35;GO:0000122,biological_process negative regulation of transcription from RNA polymerase II promoter;GO:0000993,molecular_function RNA polymerase II core binding;GO:0001711,biological_process endodermal cell fate commitment;GO:0001826,biological_process inner cell mass cell differentiation;GO:0001829,biological_process trophectodermal cell differentiation;GO:0001832,biological_process blastocyst…	NA	CTR9 homolog%2C Paf1/RNA polymerase II complex component [Source:HGNC Symbol%3BAcc:HGNC:16850]
ENSG00000156256	8.1	2.88	5.49	1.33	4.8	1.42	1.13672	3.31096	0.00896855	0.705268	21:29024628-29054488:+	USP16	34;GO:0000278,biological_process mitotic cell cycle;GO:0003713,molecular_function transcription coactivator activity;GO:0004197,molecular_function cysteine-type endopeptidase activity;GO:0004843,molecular_function thiol-dependent ubiquitin-specific protease activity;GO:0005634,cellular_component nucleus;GO:0005654,cellular_component nucleoplasm;GO:0005737,cellular_component cytoplasm;GO:0006351,b…	NA	ubiquitin specific peptidase 16 [Source:HGNC Symbol%3BAcc:HGNC:12614]
ENSG00000104412	13.24	5.96	11.77	4.3	8.04	5.01	0.844284	2.93344	0.00915762	0.705268	8:108443600-108486918:+	EMC2	7;GO:0005515,molecular_function protein binding;GO:0005634,cellular_component nucleus;GO:0005737,cellular_component cytoplasm;GO:0005739,cellular_component mitochondrion;GO:0005783,cellular_component endoplasmic reticulum;GO:0034975,biological_process protein folding in endoplasmic reticulum;GO:0072546,cellular_component ER membrane protein complex	NA	ER membrane protein complex subunit 2 [Source:HGNC Symbol%3BAcc:HGNC:28963]
ENSG00000171806	3.49	1.76	2.12	0.57	1.91	0.84	1.14271	1.10317	0.00919595	0.705268	1:169792528-169794966:-	METTL18	7;GO:0005515,molecular_function protein binding;GO:0008150,biological_process biological_process;GO:0008168,molecular_function methyltransferase activity;GO:0016740,molecular_function transferase activity;GO:0031072,molecular_function heat shock protein binding;GO:0032259,biological_process methylation;GO:0043234,cellular_component protein complex	NA	methyltransferase like 18 [Source:HGNC Symbol%3BAcc:HGNC:28793]
ENSG00000164221	2.72	1.19	2.98	0.69	1.81	0.49	1.21405	1.47591	0.00925324	0.705268	5:115267187-115296831:-	CCDC112	1;GO:0005515,molecular_function protein binding	NA	coiled-coil domain containing 112 [Source:HGNC Symbol%3BAcc:HGNC:28599]
ENSG00000066279	1.35	0.6	0.95	0.3	0.84	0.35	0.97269	2.94998	0.009388	0.705268	1:197084127-197146694:-	ASPM	31;GO:0000922,cellular_component spindle pole;GO:0001764,biological_process neuron migration;GO:0002052,biological_process positive regulation of neuroblast proliferation;GO:0005516,molecular_function calmodulin binding;GO:0005634,cellular_component nucleus;GO:0005737,cellular_component cytoplasm;GO:0005819,cellular_component spindle;GO:0005856,cellular_component cytoskeleton;GO:0005874,cellular_…	NA	abnormal spindle microtubule assembly [Source:HGNC Symbol%3BAcc:HGNC:19048]
ENSG00000183354	1.22	0.47	1.23	0.21	0.79	0.3	1.17567	2.24457	0.00943986	0.705268	9:5881595-6007901:-	KIAA2026	NA	NA	KIAA2026 [Source:HGNC Symbol%3BAcc:HGNC:23378]
ENSG00000145833	17.21	7.93	13.8	5.78	12.12	5.91	0.725008	5.01443	0.00946957	0.705268	5:134758770-134855133:+	DDX46	20;GO:0000166,molecular_function nucleotide binding;GO:0000398,biological_process mRNA splicing, via spliceosome;GO:0001650,cellular_component fibrillar center;GO:0003676,molecular_function nucleic acid binding;GO:0003723,molecular_function RNA binding;GO:0004004,molecular_function ATP-dependent RNA helicase activity;GO:0004386,molecular_function helicase activity;GO:0005524,molecular_function AT…	DDX46, PRP5; ATP-dependent RNA helicase DDX46/PRP5 [EC:3.6.4.13]; K12811	DEAD-box helicase 46 [Source:HGNC Symbol%3BAcc:HGNC:18681]
ENSG00000094975	1.64	0.63	1.42	0.19	0.95	0.45	1.21902	1.99441	0.00948053	0.705268	1:172532348-172611833:+	SUCO	10;GO:0001503,biological_process ossification;GO:0005783,cellular_component endoplasmic reticulum;GO:0005791,cellular_component rough endoplasmic reticulum;GO:0007275,biological_process multicellular organism development;GO:0016020,cellular_component membrane;GO:0016021,cellular_component integral component of membrane;GO:0030867,cellular_component rough endoplasmic reticulum membrane;GO:0032967,…	NA	SUN domain containing ossification factor [Source:HGNC Symbol%3BAcc:HGNC:1240]
ENSG00000107954	2.41	1.75	1.86	0.99	1.51	0.8	0.889587	1.52853	0.00958167	0.705268	10:103493978-103592552:+	NEURL1	37;GO:0004842,molecular_function ubiquitin-protein transferase activity;GO:0005737,cellular_component cytoplasm;GO:0005886,cellular_component plasma membrane;GO:0006417,biological_process regulation of translation;GO:0006513,biological_process protein monoubiquitination;GO:0007219,biological_process Notch signaling pathway;GO:0007288,biological_process sperm axoneme assembly;GO:0007399,biological…	NA	neuralized E3 ubiquitin protein ligase 1 [Source:HGNC Symbol%3BAcc:HGNC:7761]
ENSG00000047410	9.63	4.62	9.32	3.01	7.56	3.36	0.777679	5.50532	0.00970524	0.705268	1:186311651-186375693:-	TPR	67;GO:0000122,biological_process negative regulation of transcription from RNA polymerase II promoter;GO:0000189,biological_process MAPK import into nucleus;GO:0000775,cellular_component chromosome, centromeric region;GO:0000776,cellular_component kinetochore;GO:0003674,molecular_function molecular_function;GO:0003682,molecular_function chromatin binding;GO:0003723,molecular_function RNA binding;…	TPR, MLP1, MLP2; nucleoprotein TPR; K09291	translocated promoter region%2C nuclear basket protein [Source:HGNC Symbol%3BAcc:HGNC:12017]
ENSG00000047346	1.09	0.31	0.73	0.16	0.46	0.28	1.20903	0.888062	0.00975182	0.705268	15:52581316-52709817:-	FAM214A	1;GO:0005515,molecular_function protein binding	NA	family with sequence similarity 214 member A [Source:HGNC Symbol%3BAcc:HGNC:25609]
ENSG00000122545	24.1	11.98	24.85	7.19	18.63	9.48	0.804857	4.50944	0.00986841	0.705268	7:35800931-35907105:+	SEPT7	37;GO:0000166,molecular_function nucleotide binding;GO:0000775,cellular_component chromosome, centromeric region;GO:0000776,cellular_component kinetochore;GO:0000777,cellular_component condensed chromosome kinetochore;GO:0000910,biological_process cytokinesis;GO:0001725,cellular_component stress fiber;GO:0005198,molecular_function structural molecule activity;GO:0005515,molecular_function protein…	SEPT7, CDC3; septin 7; K16944	septin 7 [Source:HGNC Symbol%3BAcc:HGNC:1717]
ENSG00000147604	1208.52	1179.99	1609.11	887.57	895.66	1152.05	0.471081	9.75419	0.00987189	0.705268	8:73290266-73295789:-	RPL7	26;GO:0000184,biological_process nuclear-transcribed mRNA catabolic process, nonsense-mediated decay;GO:0000463,biological_process maturation of LSU-rRNA from tricistronic rRNA transcript (SSU-rRNA, 5.8S rRNA, LSU-rRNA);GO:0002181,biological_process cytoplasmic translation;GO:0003677,molecular_function DNA binding;GO:0003723,molecular_function RNA binding;GO:0003729,molecular_function mRNA bindin…	RP-L7e, RPL7; large subunit ribosomal protein L7e; K02937	ribosomal protein L7 [Source:HGNC Symbol%3BAcc:HGNC:10363]
ENSG00000171988	3.01	1.2	3.02	0.79	2.04	1.03	0.912834	3.82193	0.00992056	0.705268	10:63167220-63521850:-	JMJD1C	18;GO:0000785,cellular_component chromatin;GO:0000976,molecular_function transcription regulatory region sequence-specific DNA binding;GO:0005515,molecular_function protein binding;GO:0005622,cellular_component intracellular;GO:0005634,cellular_component nucleus;GO:0005654,cellular_component nucleoplasm;GO:0006351,biological_process transcription, DNA-templated;GO:0006355,biological_process regul…	JMJD1C; jumonji domain-containing protein 1C [EC:1.14.11.-]; K11449	jumonji domain containing 1C [Source:HGNC Symbol%3BAcc:HGNC:12313]
ENSG00000004478	161.41	189.32	187.86	229.19	259.85	255.58	-0.426074	8.34981	0.0101355	0.705268	12:2794952-2805423:+	FKBP4	43;GO:0000413,biological_process protein peptidyl-prolyl isomerization;GO:0003723,molecular_function RNA binding;GO:0003755,molecular_function peptidyl-prolyl cis-trans isomerase activity;GO:0005515,molecular_function protein binding;GO:0005524,molecular_function ATP binding;GO:0005525,molecular_function GTP binding;GO:0005528,molecular_function FK506 binding;GO:0005634,cellular_component nucleus…	FKBP4_5; FK506-binding protein 4/5 [EC:5.2.1.8]; K09571	FK506 binding protein 4 [Source:HGNC Symbol%3BAcc:HGNC:3720]
ENSG00000137145	1.33	0.61	0.96	0.23	0.83	0.3	1.09432	2.12339	0.0102988	0.705268	9:19230434-19373545:+	DENND4C	18;GO:0005085,molecular_function guanyl-nucleotide exchange factor activity;GO:0005737,cellular_component cytoplasm;GO:0005794,cellular_component Golgi apparatus;GO:0005829,cellular_component cytosol;GO:0005886,cellular_component plasma membrane;GO:0006810,biological_process transport;GO:0015031,biological_process protein transport;GO:0016020,cellular_component membrane;GO:0017112,molecular_funct…	NA	DENN domain containing 4C [Source:HGNC Symbol%3BAcc:HGNC:26079]
ENSG00000231500	7444.66	8581.05	7745.71	5735.32	5164.75	6785.1	0.462952	11.6342	0.0103526	0.705268	6:33272009-33276510:+	RPS18	26;GO:0000184,biological_process nuclear-transcribed mRNA catabolic process, nonsense-mediated decay;GO:0003676,molecular_function nucleic acid binding;GO:0003723,molecular_function RNA binding;GO:0003735,molecular_function structural constituent of ribosome;GO:0005515,molecular_function protein binding;GO:0005581,cellular_component collagen trimer;GO:0005622,cellular_component intracellular;GO:0…	RP-S18e, RPS18; small subunit ribosomal protein S18e; K02964	ribosomal protein S18 [Source:HGNC Symbol%3BAcc:HGNC:10401]
ENSG00000167608	60.43	50.05	54.3	38.59	44.41	44.65	0.394453	6.74869	0.0103844	0.705268	19:54160107-54173250:-	TMC4	2;GO:0016020,cellular_component membrane;GO:0016021,cellular_component integral component of membrane	NA	transmembrane channel like 4 [Source:HGNC Symbol%3BAcc:HGNC:22998]
ENSG00000088325	53.48	48.39	58.52	87.31	66.77	65.79	-0.424908	7.21777	0.0104879	0.705268	20:31739270-31801805:+	TPX2	26;GO:0000278,biological_process mitotic cell cycle;GO:0000922,cellular_component spindle pole;GO:0005515,molecular_function protein binding;GO:0005524,molecular_function ATP binding;GO:0005525,molecular_function GTP binding;GO:0005634,cellular_component nucleus;GO:0005654,cellular_component nucleoplasm;GO:0005737,cellular_component cytoplasm;GO:0005819,cellular_component spindle;GO:0005829,cellu…	NA	TPX2%2C microtubule nucleation factor [Source:HGNC Symbol%3BAcc:HGNC:1249]
ENSG00000205413	2.56	1.08	2.34	0.15	1.65	0.39	1.46179	2.72694	0.0105024	0.705268	7:93099512-93118023:-	SAMD9	6;GO:0005515,molecular_function protein binding;GO:0005737,cellular_component cytoplasm;GO:0005769,cellular_component early endosome;GO:0005829,cellular_component cytosol;GO:0034058,biological_process endosomal vesicle fusion;GO:0043231,cellular_component intracellular membrane-bounded organelle	NA	sterile alpha motif domain containing 9 [Source:HGNC Symbol%3BAcc:HGNC:1348]
ENSG00000119922	8.47	2.3	5.57	1.57	4.06	2.04	1.08168	2.56153	0.0105924	0.705268	10:89283693-89309276:+	IFIT2	15;GO:0002376,biological_process immune system process;GO:0003723,molecular_function RNA binding;GO:0005515,molecular_function protein binding;GO:0005737,cellular_component cytoplasm;GO:0005783,cellular_component endoplasmic reticulum;GO:0005829,cellular_component cytosol;GO:0006915,biological_process apoptotic process;GO:0008637,biological_process apoptotic mitochondrial changes;GO:0009615,biolo…	NA	interferon induced protein with tetratricopeptide repeats 2 [Source:HGNC Symbol%3BAcc:HGNC:5409]
ENSG00000117593	8.49	6.19	8.63	12.31	10.31	11.64	-0.532973	4.22249	0.010707	0.705268	1:173824502-173858546:+	DARS2	18;GO:0000049,molecular_function tRNA binding;GO:0000166,molecular_function nucleotide binding;GO:0003676,molecular_function nucleic acid binding;GO:0004812,molecular_function aminoacyl-tRNA ligase activity;GO:0004815,molecular_function aspartate-tRNA ligase activity;GO:0005515,molecular_function protein binding;GO:0005524,molecular_function ATP binding;GO:0005634,cellular_component nucleus;GO:00…	aspS; aspartyl-tRNA synthetase [EC:6.1.1.12]; K01876	aspartyl-tRNA synthetase 2%2C mitochondrial [Source:HGNC Symbol%3BAcc:HGNC:25538]
ENSG00000108848	34.5	11.94	28.97	7.38	23.01	8.93	0.950848	5.12229	0.0107265	0.705268	17:50719543-50756213:+	LUC7L3	12;GO:0003677,molecular_function DNA binding;GO:0003723,molecular_function RNA binding;GO:0003729,molecular_function mRNA binding;GO:0005515,molecular_function protein binding;GO:0005634,cellular_component nucleus;GO:0005654,cellular_component nucleoplasm;GO:0005685,cellular_component U1 snRNP;GO:0006376,biological_process mRNA splice site selection;GO:0006397,biological_process mRNA processing;G…	NA	LUC7 like 3 pre-mRNA splicing factor [Source:HGNC Symbol%3BAcc:HGNC:24309]
ENSG00000075218	21.67	16.45	17.98	24.2	27.09	24.36	-0.406529	5.60497	0.0107351	0.705268	22:46296740-46330810:+	GTSE1	18;GO:0003674,molecular_function molecular_function;GO:0005515,molecular_function protein binding;GO:0005654,cellular_component nucleoplasm;GO:0005737,cellular_component cytoplasm;GO:0005829,cellular_component cytosol;GO:0005856,cellular_component cytoskeleton;GO:0005874,cellular_component microtubule;GO:0005881,cellular_component cytoplasmic microtubule;GO:0006977,biological_process DNA damage r…	GTSE1, B99; G-2 and S-phase expressed protein 1; K10129	G2 and S-phase expressed 1 [Source:HGNC Symbol%3BAcc:HGNC:13698]
ENSG00000133706	17.21	11.57	17.16	8.43	14.33	9.94	0.513694	5.52992	0.0107928	0.705268	5:146113037-146182660:-	LARS	32;GO:0000166,molecular_function nucleotide binding;GO:0002161,molecular_function aminoacyl-tRNA editing activity;GO:0004812,molecular_function aminoacyl-tRNA ligase activity;GO:0004819,molecular_function glutamine-tRNA ligase activity;GO:0004823,molecular_function leucine-tRNA ligase activity;GO:0004832,molecular_function valine-tRNA ligase activity;GO:0005096,molecular_function GTPase activator…	LARS, leuS; leucyl-tRNA synthetase [EC:6.1.1.4]; K01869	leucyl-tRNA synthetase [Source:HGNC Symbol%3BAcc:HGNC:6512]
ENSG00000130701	1.5	1.72	1.96	2.52	3.62	2.93	-0.771664	2.29069	0.0107988	0.705268	20:62410236-62427533:-	RBBP8NL	1;GO:0005615,cellular_component extracellular space	NA	RBBP8 N-terminal like [Source:HGNC Symbol%3BAcc:HGNC:16144]
ENSG00000091140	25.45	14.85	22.69	9.15	19.58	12.06	0.646463	4.73983	0.0108065	0.705268	7:107890969-107931730:+	DLD	38;GO:0001669,cellular_component acrosomal vesicle;GO:0004148,molecular_function dihydrolipoyl dehydrogenase activity;GO:0005654,cellular_component nucleoplasm;GO:0005739,cellular_component mitochondrion;GO:0005759,cellular_component mitochondrial matrix;GO:0005929,cellular_component cilium;GO:0006086,biological_process acetyl-CoA biosynthetic process from pyruvate;GO:0006090,biological_process p…	DLD, lpd, pdhD; dihydrolipoamide dehydrogenase [EC:1.8.1.4]; K00382	dihydrolipoamide dehydrogenase [Source:HGNC Symbol%3BAcc:HGNC:2898]
ENSG00000117859	12.06	7.32	11.22	6.56	8.67	6.09	0.541391	4.47943	0.010842	0.705268	1:51577178-51798427:+	OSBPL9	12;GO:0005768,cellular_component endosome;GO:0005794,cellular_component Golgi apparatus;GO:0005829,cellular_component cytosol;GO:0006699,biological_process bile acid biosynthetic process;GO:0006810,biological_process transport;GO:0006869,biological_process lipid transport;GO:0008289,molecular_function lipid binding;GO:0015248,molecular_function sterol transporter activity;GO:0015918,biological_pr…	NA	oxysterol binding protein like 9 [Source:HGNC Symbol%3BAcc:HGNC:16386]
ENSG00000066455	9.84	4.76	8.72	3.95	6.41	4.16	0.695423	3.79624	0.0109161	0.705268	14:92794230-92839963:+	GOLGA5	12;GO:0000139,cellular_component Golgi membrane;GO:0000301,biological_process retrograde transport, vesicle recycling within Golgi;GO:0005794,cellular_component Golgi apparatus;GO:0005801,cellular_component cis-Golgi network;GO:0007030,biological_process Golgi organization;GO:0016020,cellular_component membrane;GO:0016021,cellular_component integral component of membrane;GO:0017137,molecular_func…	NA	golgin A5 [Source:HGNC Symbol%3BAcc:HGNC:4428]
ENSG00000197081	11.32	11.47	11.62	16.02	14.83	15.84	-0.406356	6.66861	0.0109496	0.705268	6:159969098-160113507:+	IGF2R	53;GO:0001889,biological_process liver development;GO:0001965,molecular_function G-protein alpha-subunit binding;GO:0001972,molecular_function retinoic acid binding;GO:0004872,molecular_function receptor activity;GO:0004930,molecular_function G-protein coupled receptor activity;GO:0005010,molecular_function insulin-like growth factor-activated receptor activity;GO:0005215,molecular_function trans…	IGF2R, CD222; insulin-like growth factor 2 receptor; K06564	insulin like growth factor 2 receptor [Source:HGNC Symbol%3BAcc:HGNC:5467]
ENSG00000083535	3.83	1	3.18	0.35	2	0.81	1.33315	2.15595	0.0109707	0.705268	13:72782058-73016461:+	PIBF1	25;GO:0002376,biological_process immune system process;GO:0005136,molecular_function interleukin-4 receptor binding;GO:0005515,molecular_function protein binding;GO:0005576,cellular_component extracellular region;GO:0005615,cellular_component extracellular space;GO:0005634,cellular_component nucleus;GO:0005654,cellular_component nucleoplasm;GO:0005737,cellular_component cytoplasm;GO:0005813,cellu…	NA	progesterone immunomodulatory binding factor 1 [Source:HGNC Symbol%3BAcc:HGNC:23352]
ENSG00000144895	27.26	13.11	25.84	11.36	20.09	11.07	0.654308	5.08827	0.0111052	0.705268	3:150546677-150584242:+	EIF2A	19;GO:0000049,molecular_function tRNA binding;GO:0003729,molecular_function mRNA binding;GO:0003743,molecular_function translation initiation factor activity;GO:0005515,molecular_function protein binding;GO:0005615,cellular_component extracellular space;GO:0005737,cellular_component cytoplasm;GO:0005850,cellular_component eukaryotic translation initiation factor 2 complex;GO:0006412,biological_pr…	NA	eukaryotic translation initiation factor 2A [Source:HGNC Symbol%3BAcc:HGNC:3254]
ENSG00000049323	1.19	1.41	1.63	2.52	1.97	2.4	-0.667429	3.29943	0.0111699	0.705268	2:32946971-33399509:+	LTBP1	20;GO:0001527,cellular_component microfibril;GO:0003281,biological_process ventricular septum development;GO:0005024,molecular_function transforming growth factor beta-activated receptor activity;GO:0005509,molecular_function calcium ion binding;GO:0005515,molecular_function protein binding;GO:0005576,cellular_component extracellular region;GO:0005578,cellular_component proteinaceous extracellula…	NA	latent transforming growth factor beta binding protein 1 [Source:HGNC Symbol%3BAcc:HGNC:6714]
ENSG00000182150	1.21	0.59	0.76	0.31	0.57	0.46	0.924572	1.58692	0.0111853	0.705268	9:95875700-96014571:+	ERCC6L2	20;GO:0000166,molecular_function nucleotide binding;GO:0003677,molecular_function DNA binding;GO:0004386,molecular_function helicase activity;GO:0005515,molecular_function protein binding;GO:0005524,molecular_function ATP binding;GO:0005634,cellular_component nucleus;GO:0005654,cellular_component nucleoplasm;GO:0005737,cellular_component cytoplasm;GO:0005739,cellular_component mitochondrion;GO:00…	NA	ERCC excision repair 6 like 2 [Source:HGNC Symbol%3BAcc:HGNC:26922]
ENSG00000137648	2.64	2.91	2.68	7.87	2.78	5.9	-0.973783	2.48407	0.0112888	0.705268	11:118077011-118121890:+	TMPRSS4	10;GO:0004252,molecular_function serine-type endopeptidase activity;GO:0005044,molecular_function scavenger receptor activity;GO:0005515,molecular_function protein binding;GO:0006508,biological_process proteolysis;GO:0006898,biological_process receptor-mediated endocytosis;GO:0008233,molecular_function peptidase activity;GO:0008236,molecular_function serine-type peptidase activity;GO:0016020,cell…	TMPRSS4; transmembrane protease serine 4 [EC:3.4.21.-]; K09635	transmembrane protease%2C serine 4 [Source:HGNC Symbol%3BAcc:HGNC:11878]
ENSG00000077232	13.81	5.54	10.56	2.74	9.06	4.1	0.923261	4.18954	0.011458	0.705268	2:182716040-182794464:+	DNAJC10	24;GO:0001671,molecular_function ATPase activator activity;GO:0001933,biological_process negative regulation of protein phosphorylation;GO:0005515,molecular_function protein binding;GO:0005623,cellular_component cell;GO:0005783,cellular_component endoplasmic reticulum;GO:0005788,cellular_component endoplasmic reticulum lumen;GO:0015035,molecular_function protein disulfide oxidoreductase activity;…	DNAJC10; DnaJ homolog subfamily C member 10; K09530	DnaJ heat shock protein family (Hsp40) member C10 [Source:HGNC Symbol%3BAcc:HGNC:24637]
ENSG00000135968	1.09	0.33	0.93	0.18	0.61	0.21	1.22922	1.6066	0.0116198	0.705268	2:108448560-108509415:+	GCC2	20;GO:0000042,biological_process protein targeting to Golgi;GO:0005515,molecular_function protein binding;GO:0005654,cellular_component nucleoplasm;GO:0005737,cellular_component cytoplasm;GO:0005794,cellular_component Golgi apparatus;GO:0005802,cellular_component trans-Golgi network;GO:0005829,cellular_component cytosol;GO:0006622,biological_process protein targeting to lysosome;GO:0006810,biolog…	NA	GRIP and coiled-coil domain containing 2 [Source:HGNC Symbol%3BAcc:HGNC:23218]
ENSG00000133773	14.69	11.74	14.4	7.28	11.75	7.29	0.662061	3.19126	0.011685	0.705268	12:82223680-82358805:-	CCDC59	7;GO:0003723,molecular_function RNA binding;GO:0005515,molecular_function protein binding;GO:0005634,cellular_component nucleus;GO:0005654,cellular_component nucleoplasm;GO:0006351,biological_process transcription, DNA-templated;GO:0006355,biological_process regulation of transcription, DNA-templated;GO:0044267,biological_process cellular protein metabolic process	NA	coiled-coil domain containing 59 [Source:HGNC Symbol%3BAcc:HGNC:25005]
ENSG00000085465	5.02	2.78	4.21	2.69	2.71	1.92	0.732389	2.73934	0.0117165	0.705268	1:111414313-111427777:-	OVGP1	15;GO:0004568,molecular_function chitinase activity;GO:0005576,cellular_component extracellular region;GO:0005737,cellular_component cytoplasm;GO:0005829,cellular_component cytosol;GO:0005975,biological_process carbohydrate metabolic process;GO:0006032,biological_process chitin catabolic process;GO:0007338,biological_process single fertilization;GO:0007339,biological_process binding of sperm to z…	NA	oviductal glycoprotein 1 [Source:HGNC Symbol%3BAcc:HGNC:8524]
ENSG00000109618	1.97	1.31	1.85	0.36	1.13	1.06	1.00854	1.28426	0.0117167	0.705268	4:25120013-25160442:-	SEPSECS	14;GO:0000049,molecular_function tRNA binding;GO:0001514,biological_process selenocysteine incorporation;GO:0003723,molecular_function RNA binding;GO:0003824,molecular_function catalytic activity;GO:0005515,molecular_function protein binding;GO:0005634,cellular_component nucleus;GO:0005737,cellular_component cytoplasm;GO:0005829,cellular_component cytosol;GO:0006412,biological_process translation…	SEPSECS; O-phospho-L-seryl-tRNASec:L-selenocysteinyl-tRNA synthase [EC:2.9.1.2]; K03341	Sep (O-phosphoserine) tRNA:Sec (selenocysteine) tRNA synthase [Source:HGNC Symbol%3BAcc:HGNC:30605]
ENSG00000204130	1.47	0.52	0.96	0.28	0.54	0.54	1.10308	0.864126	0.0117701	0.705268	10:68341106-68407294:-	RUFY2	2;GO:0005634,cellular_component nucleus;GO:0046872,molecular_function metal ion binding	NA	RUN and FYVE domain containing 2 [Source:HGNC Symbol%3BAcc:HGNC:19761]
ENSG00000173227	12.42	7.86	10.36	6	8.57	5.43	0.636924	3.42947	0.0118243	0.705268	11:67006777-67050863:+	SYT12	17;GO:0005509,molecular_function calcium ion binding;GO:0005544,molecular_function calcium-dependent phospholipid binding;GO:0005886,cellular_component plasma membrane;GO:0006906,biological_process vesicle fusion;GO:0016020,cellular_component membrane;GO:0016021,cellular_component integral component of membrane;GO:0017158,biological_process regulation of calcium ion-dependent exocytosis;GO:001990…	NA	synaptotagmin 12 [Source:HGNC Symbol%3BAcc:HGNC:18381]
ENSG00000134697	19.11	8.86	17.53	7.5	13.94	7.06	0.690315	4.87811	0.0118428	0.705268	1:37566815-37595935:-	GNL2	10;GO:0000166,molecular_function nucleotide binding;GO:0003723,molecular_function RNA binding;GO:0003924,molecular_function GTPase activity;GO:0005525,molecular_function GTP binding;GO:0005634,cellular_component nucleus;GO:0005730,cellular_component nucleolus;GO:0008150,biological_process biological_process;GO:0016020,cellular_component membrane;GO:0016021,cellular_component integral component of…	NUG2, GNL2; nuclear GTP-binding protein; K14537	G protein nucleolar 2 [Source:HGNC Symbol%3BAcc:HGNC:29925]
ENSG00000165392	2.39	0.9	2.01	0.55	1.39	0.78	0.963461	2.55376	0.0118698	0.705268	8:31033800-31173769:+	WRN	79;GO:0000166,molecular_function nucleotide binding;GO:0000287,molecular_function magnesium ion binding;GO:0000400,molecular_function four-way junction DNA binding;GO:0000403,molecular_function Y-form DNA binding;GO:0000405,molecular_function bubble DNA binding;GO:0000723,biological_process telomere maintenance;GO:0000724,biological_process double-strand break repair via homologous recombination;…	NA	Werner syndrome RecQ like helicase [Source:HGNC Symbol%3BAcc:HGNC:12791]
ENSG00000112984	37.82	36.39	32.23	49.82	46.12	48.13	-0.403569	6.80393	0.0119489	0.705268	5:138178718-138187715:+	KIF20A	25;GO:0000166,molecular_function nucleotide binding;GO:0000281,biological_process mitotic cytokinesis;GO:0000910,biological_process cytokinesis;GO:0000920,biological_process cell separation after cytokinesis;GO:0001578,biological_process microtubule bundle formation;GO:0003774,molecular_function motor activity;GO:0003777,molecular_function microtubule motor activity;GO:0005215,molecular_function …	NA	kinesin family member 20A [Source:HGNC Symbol%3BAcc:HGNC:9787]
ENSG00000167766	6.66	2.9	5.75	1.4	4.68	1.3	1.07176	3.04356	0.0119883	0.705268	19:52594059-52690496:-	ZNF83	9;GO:0003676,molecular_function nucleic acid binding;GO:0003677,molecular_function DNA binding;GO:0003700,molecular_function transcription factor activity, sequence-specific DNA binding;GO:0005515,molecular_function protein binding;GO:0005622,cellular_component intracellular;GO:0005634,cellular_component nucleus;GO:0006351,biological_process transcription, DNA-templated;GO:0006355,biological_proc…	KRAB; KRAB domain-containing zinc finger protein; K09228	zinc finger protein 83 [Source:HGNC Symbol%3BAcc:HGNC:13158]
ENSG00000151929	76.02	67.2	81.91	103.41	113.53	84.96	-0.389237	7.24508	0.0121225	0.705268	10:119651369-119677819:+	BAG3	27;GO:0000774,molecular_function adenyl-nucleotide exchange factor activity;GO:0005515,molecular_function protein binding;GO:0005634,cellular_component nucleus;GO:0005737,cellular_component cytoplasm;GO:0005829,cellular_component cytosol;GO:0005886,cellular_component plasma membrane;GO:0006457,biological_process protein folding;GO:0006915,biological_process apoptotic process;GO:0007420,biological…	NA	BCL2 associated athanogene 3 [Source:HGNC Symbol%3BAcc:HGNC:939]
ENSG00000163714	11.72	4.41	9.28	2.48	7.77	3.3	0.917963	4.35319	0.0121384	0.705268	3:142964496-143060546:+	U2SURP	7;GO:0000398,biological_process mRNA splicing, via spliceosome;GO:0003676,molecular_function nucleic acid binding;GO:0003723,molecular_function RNA binding;GO:0005515,molecular_function protein binding;GO:0005634,cellular_component nucleus;GO:0005654,cellular_component nucleoplasm;GO:0006396,biological_process RNA processing	SR140; U2-associated protein SR140; K12842	U2 snRNP associated SURP domain containing [Source:HGNC Symbol%3BAcc:HGNC:30855]
ENSG00000163512	12.08	6.65	9.5	4.82	8.1	4.58	0.706024	3.3514	0.012246	0.705268	3:28315002-28349127:-	AZI2	13;GO:0000278,biological_process mitotic cell cycle;GO:0001816,biological_process cytokine production;GO:0005515,molecular_function protein binding;GO:0005737,cellular_component cytoplasm;GO:0007249,biological_process I-kappaB kinase/NF-kappaB signaling;GO:0016032,biological_process viral process;GO:0032607,biological_process interferon-alpha production;GO:0032609,biological_process interferon-ga…	AZI2; 5-azacytidine-induced protein 2; K12651	5-azacytidine induced 2 [Source:HGNC Symbol%3BAcc:HGNC:24002]
ENSG00000118217	7.31	6.52	8.79	11.98	10.55	10.59	-0.519188	4.23224	0.0123157	0.705268	1:161766293-161964070:+	ATF6	41;GO:0000139,cellular_component Golgi membrane;GO:0000976,molecular_function transcription regulatory region sequence-specific DNA binding;GO:0000977,molecular_function RNA polymerase II regulatory region sequence-specific DNA binding;GO:0000978,molecular_function RNA polymerase II core promoter proximal region sequence-specific DNA binding;GO:0001077,molecular_function transcriptional activator…	ATF6A; cyclic AMP-dependent transcription factor ATF-6 alpha; K09054	activating transcription factor 6 [Source:HGNC Symbol%3BAcc:HGNC:791]
ENSG00000061676	13.97	6.21	12.37	3.78	10.3	4.81	0.801056	4.85824	0.0123183	0.705268	2:182909114-183038858:-	NCKAP1	24;GO:0001726,cellular_component ruffle;GO:0005515,molecular_function protein binding;GO:0005829,cellular_component cytosol;GO:0005886,cellular_component plasma membrane;GO:0005925,cellular_component focal adhesion;GO:0006915,biological_process apoptotic process;GO:0007417,biological_process central nervous system development;GO:0010592,biological_process positive regulation of lamellipodium asse…	NCKAP1, NAP125; NCK-associated protein 1; K05750	NCK associated protein 1 [Source:HGNC Symbol%3BAcc:HGNC:7666]
ENSG00000105708	1.03	0.71	0.79	0.19	0.69	0.2	1.22146	0.407972	0.0124179	0.705268	19:19710470-19733097:-	ZNF14	7;GO:0003676,molecular_function nucleic acid binding;GO:0003677,molecular_function DNA binding;GO:0005622,cellular_component intracellular;GO:0005634,cellular_component nucleus;GO:0006351,biological_process transcription, DNA-templated;GO:0006355,biological_process regulation of transcription, DNA-templated;GO:0046872,molecular_function metal ion binding	KRAB; KRAB domain-containing zinc finger protein; K09228	zinc finger protein 14 [Source:HGNC Symbol%3BAcc:HGNC:12924]
ENSG00000198961	5.35	2.7	5.27	1.72	3.95	1.54	0.90497	2.88667	0.0124666	0.705268	5:109334708-109409994:-	PJA2	22;GO:0000139,cellular_component Golgi membrane;GO:0004842,molecular_function ubiquitin-protein transferase activity;GO:0005737,cellular_component cytoplasm;GO:0005783,cellular_component endoplasmic reticulum;GO:0005789,cellular_component endoplasmic reticulum membrane;GO:0005794,cellular_component Golgi apparatus;GO:0005886,cellular_component plasma membrane;GO:0007616,biological_process long-te…	NA	praja ring finger ubiquitin ligase 2 [Source:HGNC Symbol%3BAcc:HGNC:17481]
ENSG00000164327	0.59	0.15	0.4	0.09	0.28	0.07	1.3328	0.619474	0.0125358	0.705268	5:38937918-39074408:-	RICTOR	31;GO:0001932,biological_process regulation of protein phosphorylation;GO:0001938,biological_process positive regulation of endothelial cell proliferation;GO:0005515,molecular_function protein binding;GO:0005829,cellular_component cytosol;GO:0007275,biological_process multicellular organism development;GO:0008047,molecular_function enzyme activator activity;GO:0009790,biological_process embryo de…	RICTOR; rapamycin-insensitive companion of mTOR; K08267	RPTOR independent companion of MTOR complex 2 [Source:HGNC Symbol%3BAcc:HGNC:28611]
ENSG00000198862	0.51	0.17	0.41	0.08	0.28	0.1	1.23439	0.679578	0.0125361	0.705268	21:28928143-28992956:-	LTN1	8;GO:0004842,molecular_function ubiquitin-protein transferase activity;GO:0005515,molecular_function protein binding;GO:0008270,molecular_function zinc ion binding;GO:0016567,biological_process protein ubiquitination;GO:0016740,molecular_function transferase activity;GO:0046872,molecular_function metal ion binding;GO:0051865,biological_process protein autoubiquitination;GO:0061630,molecular_funct…	NA	listerin E3 ubiquitin protein ligase 1 [Source:HGNC Symbol%3BAcc:HGNC:13082]
ENSG00000206113	0.93	0.52	0.23	0.21	0.31	0.07	1.47643	-0.0666273	0.01267	0.705268	4:2418973-2462942:+	CFAP99	1;GO:0042995,cellular_component cell projection	NA	cilia and flagella associated protein 99 [Source:HGNC Symbol%3BAcc:HGNC:51180]
ENSG00000036054	2.41	1.04	2.32	0.39	1.42	0.95	1.06476	1.67799	0.0127113	0.705268	3:100260999-100325251:+	TBC1D23	5;GO:0005515,molecular_function protein binding;GO:0005794,cellular_component Golgi apparatus;GO:0032680,biological_process regulation of tumor necrosis factor production;GO:0032755,biological_process positive regulation of interleukin-6 production;GO:0050727,biological_process regulation of inflammatory response	NA	TBC1 domain family member 23 [Source:HGNC Symbol%3BAcc:HGNC:25622]
ENSG00000002726	0.79	0.74	0.75	3.16	0.92	1.18	-1.16171	1.59018	0.0127532	0.705268	7:150824626-150861504:+	AOC1	34;GO:0004872,molecular_function receptor activity;GO:0005507,molecular_function copper ion binding;GO:0005509,molecular_function calcium ion binding;GO:0005576,cellular_component extracellular region;GO:0005615,cellular_component extracellular space;GO:0005777,cellular_component peroxisome;GO:0005886,cellular_component plasma membrane;GO:0005923,cellular_component bicellular tight junction;GO:00…	AOC1, ABP1; diamine oxidase [EC:1.4.3.22]; K11182	amine oxidase%2C copper containing 1 [Source:HGNC Symbol%3BAcc:HGNC:80]
ENSG00000108375	6.83	8.53	13.45	19.5	12.98	13.69	-0.641473	5.05569	0.0127928	0.705268	17:58352499-58417595:-	RNF43	20;GO:0004842,molecular_function ubiquitin-protein transferase activity;GO:0005109,molecular_function frizzled binding;GO:0005515,molecular_function protein binding;GO:0005634,cellular_component nucleus;GO:0005635,cellular_component nuclear envelope;GO:0005783,cellular_component endoplasmic reticulum;GO:0005789,cellular_component endoplasmic reticulum membrane;GO:0005886,cellular_component plasma…	RNF43; RING finger protein 43 [EC:2.3.2.27]; K15694	ring finger protein 43 [Source:HGNC Symbol%3BAcc:HGNC:18505]
ENSG00000175054	1.86	0.54	1.49	0.35	1.07	0.44	1.06466	2.96728	0.0128282	0.705268	3:142449234-142578826:-	ATR	39;GO:0000077,biological_process DNA damage checkpoint;GO:0000166,molecular_function nucleotide binding;GO:0000784,cellular_component nuclear chromosome, telomeric region;GO:0003677,molecular_function DNA binding;GO:0004672,molecular_function protein kinase activity;GO:0004674,molecular_function protein serine/threonine kinase activity;GO:0005515,molecular_function protein binding;GO:0005524,mole…	ATR; serine/threonine-protein kinase ATR [EC:2.7.11.1]; K06640	ATR serine/threonine kinase [Source:HGNC Symbol%3BAcc:HGNC:882]
ENSG00000103381	7.31	11.99	8.2	22.57	10.55	17.21	-0.822229	3.63449	0.0129646	0.705268	16:12659798-12804017:-	CPPED1	11;GO:0004721,molecular_function phosphoprotein phosphatase activity;GO:0005576,cellular_component extracellular region;GO:0005737,cellular_component cytoplasm;GO:0005829,cellular_component cytosol;GO:0005886,cellular_component plasma membrane;GO:0006470,biological_process protein dephosphorylation;GO:0016787,molecular_function hydrolase activity;GO:0035578,cellular_component azurophil granule lu…	NA	calcineurin like phosphoesterase domain containing 1 [Source:HGNC Symbol%3BAcc:HGNC:25632]
ENSG00000067334	9.82	4.26	9.03	2.39	7.11	2.96	0.906523	3.76627	0.0130406	0.705268	1:93866282-93879918:-	DNTTIP2	5;GO:0003723,molecular_function RNA binding;GO:0005634,cellular_component nucleus;GO:0005730,cellular_component nucleolus;GO:0006351,biological_process transcription, DNA-templated;GO:0006355,biological_process regulation of transcription, DNA-templated	NA	deoxynucleotidyltransferase terminal interacting protein 2 [Source:HGNC Symbol%3BAcc:HGNC:24013]
ENSG00000072415	3.19	1.39	2.36	0.63	1.96	0.77	1.05367	1.86209	0.0130895	0.705268	14:67241108-67335819:+	MPP5	21;GO:0002011,biological_process morphogenesis of an epithelial sheet;GO:0005515,molecular_function protein binding;GO:0005737,cellular_component cytoplasm;GO:0005886,cellular_component plasma membrane;GO:0005923,cellular_component bicellular tight junction;GO:0007009,biological_process plasma membrane organization;GO:0012505,cellular_component endomembrane system;GO:0016020,cellular_component me…	MPP5, PALS1; MAGUK p55 subfamily member 5; K06091	membrane palmitoylated protein 5 [Source:HGNC Symbol%3BAcc:HGNC:18669]
ENSG00000095015	0.93	0.51	0.95	0.14	0.67	0.31	1.10536	1.49995	0.0131147	0.705268	5:56815573-56896152:+	MAP3K1	25;GO:0000165,biological_process MAPK cascade;GO:0000166,molecular_function nucleotide binding;GO:0000186,biological_process activation of MAPKK activity;GO:0002755,biological_process MyD88-dependent toll-like receptor signaling pathway;GO:0004672,molecular_function protein kinase activity;GO:0004674,molecular_function protein serine/threonine kinase activity;GO:0004709,molecular_function MAP kin…	MAP3K1, MEKK1; mitogen-activated protein kinase kinase kinase 1 [EC:2.7.11.25]; K04416	mitogen-activated protein kinase kinase kinase 1 [Source:HGNC Symbol%3BAcc:HGNC:6848]
ENSG00000108588	35.75	19.96	34.05	15.87	27.83	17.66	0.566709	5.25216	0.0131173	0.705268	17:63745249-63776351:-	CCDC47	13;GO:0001649,biological_process osteoblast differentiation;GO:0003723,molecular_function RNA binding;GO:0005509,molecular_function calcium ion binding;GO:0005515,molecular_function protein binding;GO:0005783,cellular_component endoplasmic reticulum;GO:0005791,cellular_component rough endoplasmic reticulum;GO:0006983,biological_process ER overload response;GO:0007029,biological_process endoplasmi…	NA	coiled-coil domain containing 47 [Source:HGNC Symbol%3BAcc:HGNC:24856]
ENSG00000204542	3.23	19.58	10.06	46.79	5.74	57.39	-1.66847	4.57055	0.0131249	0.705268	6:31111222-31112559:-	C6orf15	14;GO:0001968,molecular_function fibronectin binding;GO:0003674,molecular_function molecular_function;GO:0005518,molecular_function collagen binding;GO:0005539,molecular_function glycosaminoglycan binding;GO:0005540,molecular_function hyaluronic acid binding;GO:0005575,cellular_component cellular_component;GO:0005576,cellular_component extracellular region;GO:0005578,cellular_component proteinace…	NA	chromosome 6 open reading frame 15 [Source:HGNC Symbol%3BAcc:HGNC:13927]
ENSG00000168010	10.98	8.43	7.72	6.08	6.71	6.31	0.530479	4.07107	0.0131703	0.705268	11:72814307-72843674:+	ATG16L2	8;GO:0000045,biological_process autophagosome assembly;GO:0000421,cellular_component autophagosome membrane;GO:0005654,cellular_component nucleoplasm;GO:0005737,cellular_component cytoplasm;GO:0006810,biological_process transport;GO:0006914,biological_process autophagy;GO:0015031,biological_process protein transport;GO:0039689,biological_process negative stranded viral RNA replication	NA	autophagy related 16 like 2 [Source:HGNC Symbol%3BAcc:HGNC:25464]
ENSG00000060749	1.98	0.63	1.4	0.31	1.09	0.48	1.0883	2.47294	0.0132326	0.705268	11:32893177-32993316:+	QSER1	NA	NA	glutamine and serine rich 1 [Source:HGNC Symbol%3BAcc:HGNC:26154]
ENSG00000174953	4.25	1.76	4	1	2.8	1.47	0.934554	2.96639	0.0133595	0.705268	3:154272545-154324497:-	DHX36	38;GO:0000166,molecular_function nucleotide binding;GO:0000781,cellular_component chromosome, telomeric region;GO:0001047,molecular_function core promoter binding;GO:0001503,biological_process ossification;GO:0002151,molecular_function G-quadruplex RNA binding;GO:0003676,molecular_function nucleic acid binding;GO:0003677,molecular_function DNA binding;GO:0003697,molecular_function single-stranded…	DHX36, RHAU; ATP-dependent RNA helicase DHX36 [EC:3.6.4.13]; K14442	DEAH-box helicase 36 [Source:HGNC Symbol%3BAcc:HGNC:14410]
ENSG00000136051	1.51	1.02	1.58	0.31	1.25	0.4	1.08755	1.902	0.0134202	0.705268	12:105107323-105169134:+	WASHC4	8;GO:0005768,cellular_component endosome;GO:0005769,cellular_component early endosome;GO:0006810,biological_process transport;GO:0007032,biological_process endosome organization;GO:0015031,biological_process protein transport;GO:0016197,biological_process endosomal transport;GO:0031083,cellular_component BLOC-1 complex;GO:0071203,cellular_component WASH complex	NA	WASH complex subunit 4 [Source:HGNC Symbol%3BAcc:HGNC:29174]
ENSG00000158417	14.87	7.45	15.6	4.53	12.35	5.59	0.775939	5.19717	0.0134434	0.705268	2:99337352-99401326:+	EIF5B	13;GO:0000166,molecular_function nucleotide binding;GO:0003723,molecular_function RNA binding;GO:0003743,molecular_function translation initiation factor activity;GO:0003924,molecular_function GTPase activity;GO:0005515,molecular_function protein binding;GO:0005525,molecular_function GTP binding;GO:0005737,cellular_component cytoplasm;GO:0005829,cellular_component cytosol;GO:0006412,biological_pr…	EIF5B; translation initiation factor 5B; K03243	eukaryotic translation initiation factor 5B [Source:HGNC Symbol%3BAcc:HGNC:30793]
ENSG00000181381	4.79	2.24	2.86	0.68	3.01	1.31	1.00019	3.67408	0.013654	0.705268	4:168356734-168537786:-	DDX60L	6;GO:0000166,molecular_function nucleotide binding;GO:0003676,molecular_function nucleic acid binding;GO:0003723,molecular_function RNA binding;GO:0004386,molecular_function helicase activity;GO:0005524,molecular_function ATP binding;GO:0016787,molecular_function hydrolase activity	NA	DEAD-box helicase 60 like [Source:HGNC Symbol%3BAcc:HGNC:26429]
ENSG00000122417	2.27	1.51	2.35	0.55	1.74	0.9	0.954494	1.81828	0.0136783	0.705268	1:86346823-86396342:-	ODF2L	1;GO:0005813,cellular_component centrosome	NA	outer dense fiber of sperm tails 2 like [Source:HGNC Symbol%3BAcc:HGNC:29225]
ENSG00000138750	12.44	7.64	11.62	6.05	9.35	5.75	0.604794	3.9526	0.0137013	0.705268	4:76114658-76148515:-	NUP54	34;GO:0005487,molecular_function nucleocytoplasmic transporter activity;GO:0005515,molecular_function protein binding;GO:0005634,cellular_component nucleus;GO:0005635,cellular_component nuclear envelope;GO:0005643,cellular_component nuclear pore;GO:0006110,biological_process regulation of glycolytic process;GO:0006406,biological_process mRNA export from nucleus;GO:0006409,biological_process tRNA …	NUP54, NUP57; nuclear pore complex protein Nup54; K14308	nucleoporin 54 [Source:HGNC Symbol%3BAcc:HGNC:17359]
ENSG00000198898	28.63	12.54	24.07	8.42	18.97	11.8	0.743184	4.11747	0.0137816	0.705268	7:116811069-116922049:+	CAPZA2	18;GO:0003779,molecular_function actin binding;GO:0005576,cellular_component extracellular region;GO:0005829,cellular_component cytosol;GO:0005903,cellular_component brush border;GO:0006461,biological_process protein complex assembly;GO:0006888,biological_process ER to Golgi vesicle-mediated transport;GO:0006928,biological_process movement of cell or subcellular component;GO:0007596,biological_pr…	CAPZA; capping protein (actin filament) muscle Z-line, alpha; K10364	capping actin protein of muscle Z-line alpha subunit 2 [Source:HGNC Symbol%3BAcc:HGNC:1490]
ENSG00000129071	5.7	3.2	5.24	2.45	3.53	2.78	0.703998	2.80331	0.013908	0.705268	3:129430943-129440179:-	MBD4	17;GO:0000785,cellular_component chromatin;GO:0003677,molecular_function DNA binding;GO:0003696,molecular_function satellite DNA binding;GO:0003824,molecular_function catalytic activity;GO:0004520,molecular_function endodeoxyribonuclease activity;GO:0005515,molecular_function protein binding;GO:0005634,cellular_component nucleus;GO:0005654,cellular_component nucleoplasm;GO:0006281,biological_proc…	MBD4; methyl-CpG-binding domain protein 4 [EC:3.2.2.-]; K10801	methyl-CpG binding domain 4%2C DNA glycosylase [Source:HGNC Symbol%3BAcc:HGNC:6919]
ENSG00000137440	54.49	52.92	18.73	35.61	17.61	9.55	1.05742	4.4819	0.0139791	0.705268	4:15935568-15938740:-	FGFBP1	15;GO:0005515,molecular_function protein binding;GO:0005576,cellular_component extracellular region;GO:0005615,cellular_component extracellular space;GO:0005886,cellular_component plasma membrane;GO:0007165,biological_process signal transduction;GO:0007267,biological_process cell-cell signaling;GO:0008201,molecular_function heparin binding;GO:0008284,biological_process positive regulation of cell…	NA	fibroblast growth factor binding protein 1 [Source:HGNC Symbol%3BAcc:HGNC:19695]
ENSG00000101972	4.22	1.78	3.63	0.83	2.98	0.99	1.02018	3.22465	0.0140706	0.705268	X:123960211-124422664:+	STAG2	17;GO:0000775,cellular_component chromosome, centromeric region;GO:0000785,cellular_component chromatin;GO:0005515,molecular_function protein binding;GO:0005634,cellular_component nucleus;GO:0005654,cellular_component nucleoplasm;GO:0005694,cellular_component chromosome;GO:0005829,cellular_component cytosol;GO:0007049,biological_process cell cycle;GO:0007059,biological_process chromosome segregat…	STAG1_2, SCC3, IRR1; cohesin complex subunit SA-1/2; K06671	stromal antigen 2 [Source:HGNC Symbol%3BAcc:HGNC:11355]
ENSG00000133315	94.71	76.82	73.28	57.64	68.47	63.79	0.393465	6.14628	0.0140745	0.705268	11:63998557-64166106:-	MACROD1	10;GO:0005515,molecular_function protein binding;GO:0005634,cellular_component nucleus;GO:0005654,cellular_component nucleoplasm;GO:0005739,cellular_component mitochondrion;GO:0006974,biological_process cellular response to DNA damage stimulus;GO:0016787,molecular_function hydrolase activity;GO:0016798,molecular_function hydrolase activity, acting on glycosyl bonds;GO:0019213,molecular_function d…	NA	MACRO domain containing 1 [Source:HGNC Symbol%3BAcc:HGNC:29598]
ENSG00000203668	0.76	0.32	0.64	0.15	0.43	0.13	1.25682	0.18747	0.0140797	0.705268	1:241628852-241640254:-	CHML	20;GO:0004930,molecular_function G-protein coupled receptor activity;GO:0005092,molecular_function GDP-dissociation inhibitor activity;GO:0005096,molecular_function GTPase activator activity;GO:0005654,cellular_component nucleoplasm;GO:0005737,cellular_component cytoplasm;GO:0005829,cellular_component cytosol;GO:0005968,cellular_component Rab-protein geranylgeranyltransferase complex;GO:0006886,b…	NA	CHM like%2C Rab escort protein 2 [Source:HGNC Symbol%3BAcc:HGNC:1941]
ENSG00000129083	21.26	10.62	20.94	8.8	15.87	10.6	0.595491	5.38536	0.0140876	0.705268	11:14443439-14500027:-	COPB1	30;GO:0000139,cellular_component Golgi membrane;GO:0005198,molecular_function structural molecule activity;GO:0005515,molecular_function protein binding;GO:0005737,cellular_component cytoplasm;GO:0005789,cellular_component endoplasmic reticulum membrane;GO:0005793,cellular_component endoplasmic reticulum-Golgi intermediate compartment;GO:0005794,cellular_component Golgi apparatus;GO:0005798,cellu…	NA	coatomer protein complex subunit beta 1 [Source:HGNC Symbol%3BAcc:HGNC:2231]
ENSG00000077097	8.39	2.77	7.05	1.63	5.46	2.36	0.952549	4.48031	0.0141312	0.705268	3:25597904-25664907:-	TOP2B	27;GO:0000166,molecular_function nucleotide binding;GO:0000712,biological_process resolution of meiotic recombination intermediates;GO:0000792,cellular_component heterochromatin;GO:0000819,biological_process sister chromatid segregation;GO:0001764,biological_process neuron migration;GO:0003677,molecular_function DNA binding;GO:0003682,molecular_function chromatin binding;GO:0003916,molecular_func…	TOP2; DNA topoisomerase II [EC:5.6.2.2]; K03164	topoisomerase (DNA) II beta [Source:HGNC Symbol%3BAcc:HGNC:11990]
ENSG00000215301	27.8	14.6	23.77	12.38	21.03	11.73	0.569792	5.40237	0.014157	0.705268	X:41333347-41364472:+	DDX3X	77;GO:0000166,molecular_function nucleotide binding;GO:0002376,biological_process immune system process;GO:0003676,molecular_function nucleic acid binding;GO:0003677,molecular_function DNA binding;GO:0003723,molecular_function RNA binding;GO:0003924,molecular_function GTPase activity;GO:0004003,molecular_function ATP-dependent DNA helicase activity;GO:0004004,molecular_function ATP-dependent RNA …	DDX3X, bel; ATP-dependent RNA helicase DDX3X [EC:3.6.4.13]; K11594	DEAD-box helicase 3%2C X-linked [Source:HGNC Symbol%3BAcc:HGNC:2745]
ENSG00000142871	41.74	37.3	46.26	28.66	40.18	16.09	0.605405	5.32641	0.0142267	0.705268	1:85580760-85583962:+	CYR61	49;GO:0000166,molecular_function nucleotide binding;GO:0001558,biological_process regulation of cell growth;GO:0001649,biological_process osteoblast differentiation;GO:0001934,biological_process positive regulation of protein phosphorylation;GO:0002041,biological_process intussusceptive angiogenesis;GO:0003181,biological_process atrioventricular valve morphogenesis;GO:0003278,biological_process a…	NA	cysteine rich angiogenic inducer 61 [Source:HGNC Symbol%3BAcc:HGNC:2654]
ENSG00000164379	1.1	1.06	1.9	8.15	1.52	1.68	-1.43573	1.67263	0.0142538	0.705268	6:1312439-1314748:+	FOXQ1	13;GO:0000122,biological_process negative regulation of transcription from RNA polymerase II promoter;GO:0000978,molecular_function RNA polymerase II core promoter proximal region sequence-specific DNA binding;GO:0000981,molecular_function RNA polymerase II transcription factor activity, sequence-specific DNA binding;GO:0001078,molecular_function transcriptional repressor activity, RNA polymerase…	NA	forkhead box Q1 [Source:HGNC Symbol%3BAcc:HGNC:20951]
ENSG00000121691	25.24	23.61	29.04	42.7	29.33	37.32	-0.461672	5.6301	0.0142887	0.705268	11:34438924-34472062:+	CAT	75;GO:0000302,biological_process response to reactive oxygen species;GO:0001649,biological_process osteoblast differentiation;GO:0001657,biological_process ureteric bud development;GO:0001666,biological_process response to hypoxia;GO:0001822,biological_process kidney development;GO:0004046,molecular_function aminoacylase activity;GO:0004096,molecular_function catalase activity;GO:0004601,molecula…	katE, CAT, catB, srpA; catalase [EC:1.11.1.6]; K03781	catalase [Source:HGNC Symbol%3BAcc:HGNC:1516]
ENSG00000196781	16.75	17.64	20.1	27.85	22.71	24.57	-0.429007	5.69516	0.0143352	0.705268	9:81583682-81689305:-	TLE1	20;GO:0000122,biological_process negative regulation of transcription from RNA polymerase II promoter;GO:0001106,molecular_function RNA polymerase II transcription corepressor activity;GO:0005515,molecular_function protein binding;GO:0005634,cellular_component nucleus;GO:0005654,cellular_component nucleoplasm;GO:0005829,cellular_component cytosol;GO:0006351,biological_process transcription, DNA-t…	NA	transducin like enhancer of split 1 [Source:HGNC Symbol%3BAcc:HGNC:11837]
ENSG00000173848	10.85	9.56	12.5	28.13	11.54	14.67	-0.69606	4.77817	0.0143537	0.705268	10:5412550-5458463:+	NET1	20;GO:0001558,biological_process regulation of cell growth;GO:0005085,molecular_function guanyl-nucleotide exchange factor activity;GO:0005089,molecular_function Rho guanyl-nucleotide exchange factor activity;GO:0005515,molecular_function protein binding;GO:0005622,cellular_component intracellular;GO:0005634,cellular_component nucleus;GO:0005737,cellular_component cytoplasm;GO:0005829,cellular_co…	NA	neuroepithelial cell transforming 1 [Source:HGNC Symbol%3BAcc:HGNC:14592]
ENSG00000005436	3.88	2.09	3.17	1.45	2.55	1.4	0.777533	2.60583	0.0143809	0.705268	2:75651999-75710989:-	GCFC2	18;GO:0000122,biological_process negative regulation of transcription from RNA polymerase II promoter;GO:0000245,biological_process spliceosomal complex assembly;GO:0000398,biological_process mRNA splicing, via spliceosome;GO:0000978,molecular_function RNA polymerase II core promoter proximal region sequence-specific DNA binding;GO:0001078,molecular_function transcriptional repressor activity, RN…	NA	GC-rich sequence DNA-binding factor 2 [Source:HGNC Symbol%3BAcc:HGNC:1317]
ENSG00000088002	4.07	4.96	4.53	15.14	4.99	6.81	-0.94635	2.94099	0.0144703	0.705268	19:48552074-48599425:+	SULT2B1	18;GO:0000103,biological_process sulfate assimilation;GO:0003676,molecular_function nucleic acid binding;GO:0004027,molecular_function alcohol sulfotransferase activity;GO:0005515,molecular_function protein binding;GO:0005634,cellular_component nucleus;GO:0005737,cellular_component cytoplasm;GO:0005783,cellular_component endoplasmic reticulum;GO:0005829,cellular_component cytosol;GO:0006629,biolo…	SULT2B1; alcohol sulfotransferase [EC:2.8.2.2]; K01015	sulfotransferase family 2B member 1 [Source:HGNC Symbol%3BAcc:HGNC:11459]
ENSG00000167644	38.07	33.6	32.29	25.65	19.52	24.81	0.598394	3.47441	0.0144825	0.705268	19:38304160-38305009:+	C19orf33	4;GO:0005634,cellular_component nucleus;GO:0005829,cellular_component cytosol;GO:0005886,cellular_component plasma membrane;GO:0008150,biological_process biological_process	NA	chromosome 19 open reading frame 33 [Source:HGNC Symbol%3BAcc:HGNC:16668]
ENSG00000181143	0.18	0.21	0.21	1.5	0.23	0.11	-1.55588	4.14598	0.0148355	0.705268	19:8848843-8981342:-	MUC16	13;GO:0002223,biological_process stimulatory C-type lectin receptor signaling pathway;GO:0005515,molecular_function protein binding;GO:0005576,cellular_component extracellular region;GO:0005615,cellular_component extracellular space;GO:0005796,cellular_component Golgi lumen;GO:0005886,cellular_component plasma membrane;GO:0007155,biological_process cell adhesion;GO:0016020,cellular_component memb…	NA	mucin 16%2C cell surface associated [Source:HGNC Symbol%3BAcc:HGNC:15582]
ENSG00000181652	0.78	0.34	0.63	0.23	0.4	0.17	1.13012	0.419055	0.0148421	0.705268	7:151012208-151024499:-	ATG9B	12;GO:0000045,biological_process autophagosome assembly;GO:0000407,cellular_component pre-autophagosomal structure;GO:0000421,cellular_component autophagosome membrane;GO:0000422,biological_process mitophagy;GO:0005737,cellular_component cytoplasm;GO:0005776,cellular_component autophagosome;GO:0006914,biological_process autophagy;GO:0016020,cellular_component membrane;GO:0016021,cellular_componen…	NA	autophagy related 9B [Source:HGNC Symbol%3BAcc:HGNC:21899]
ENSG00000116661	298.9	282.45	229.27	190.06	245.23	190.9	0.411616	7.8509	0.0149054	0.705268	1:11637017-11655785:-	FBXO2	24;GO:0000209,biological_process protein polyubiquitination;GO:0001540,molecular_function beta-amyloid binding;GO:0004842,molecular_function ubiquitin-protein transferase activity;GO:0005515,molecular_function protein binding;GO:0005737,cellular_component cytoplasm;GO:0005783,cellular_component endoplasmic reticulum;GO:0005829,cellular_component cytosol;GO:0006464,biological_process cellular prot…	FBXO2, NFB42; F-box protein 2; K10099	F-box protein 2 [Source:HGNC Symbol%3BAcc:HGNC:13581]
ENSG00000100941	39.14	17.43	34.96	10.82	30.35	13.04	0.773688	5.70934	0.014991	0.705268	14:39175182-39183218:+	PNN	20;GO:0000398,biological_process mRNA splicing, via spliceosome;GO:0003677,molecular_function DNA binding;GO:0003723,molecular_function RNA binding;GO:0005198,molecular_function structural molecule activity;GO:0005634,cellular_component nucleus;GO:0005681,cellular_component spliceosomal complex;GO:0005882,cellular_component intermediate filament;GO:0005886,cellular_component plasma membrane;GO:00…	PNN; pinin; K13114	pinin%2C desmosome associated protein [Source:HGNC Symbol%3BAcc:HGNC:9162]
ENSG00000164066	1.8	0.77	2.01	0.55	1.25	0.47	1.02855	1.84391	0.0149995	0.705268	4:127623270-127726737:+	INTU	24;GO:0005515,molecular_function protein binding;GO:0005737,cellular_component cytoplasm;GO:0005856,cellular_component cytoskeleton;GO:0007275,biological_process multicellular organism development;GO:0007399,biological_process nervous system development;GO:0008589,biological_process regulation of smoothened signaling pathway;GO:0009986,cellular_component cell surface;GO:0010839,biological_process…	NA	inturned planar cell polarity protein [Source:HGNC Symbol%3BAcc:HGNC:29239]
ENSG00000137868	2.67	5.24	3.53	7.99	5.65	6.25	-0.737947	3.77555	0.0151442	0.705268	15:74179465-74212267:-	STRA6	43;GO:0001523,biological_process retinoid metabolic process;GO:0001568,biological_process blood vessel development;GO:0001822,biological_process kidney development;GO:0003184,biological_process pulmonary valve morphogenesis;GO:0003281,biological_process ventricular septum development;GO:0004872,molecular_function receptor activity;GO:0005886,cellular_component plasma membrane;GO:0006810,biologica…	NA	stimulated by retinoic acid 6 [Source:HGNC Symbol%3BAcc:HGNC:30650]
ENSG00000160145	0.34	0.26	0.33	0.74	0.48	0.42	-0.801922	2.04437	0.0152103	0.705268	3:124080022-124726325:+	KALRN	51;GO:0000166,molecular_function nucleotide binding;GO:0001662,biological_process behavioral fear response;GO:0004672,molecular_function protein kinase activity;GO:0004674,molecular_function protein serine/threonine kinase activity;GO:0005085,molecular_function guanyl-nucleotide exchange factor activity;GO:0005089,molecular_function Rho guanyl-nucleotide exchange factor activity;GO:0005096,molecu…	NA	kalirin RhoGEF kinase [Source:HGNC Symbol%3BAcc:HGNC:4814]
ENSG00000010704	4.29	4.19	4.5	7.34	6.26	7.56	-0.672704	2.6578	0.0153969	0.705268	6:26087280-26098343:+	HFE	55;GO:0002626,biological_process negative regulation of T cell antigen processing and presentation;GO:0002725,biological_process negative regulation of T cell cytokine production;GO:0005102,molecular_function receptor binding;GO:0005515,molecular_function protein binding;GO:0005615,cellular_component extracellular space;GO:0005769,cellular_component early endosome;GO:0005886,cellular_component pl…	NA	hemochromatosis [Source:HGNC Symbol%3BAcc:HGNC:4886]
ENSG00000240972	1611.29	1692.9	1448.08	1190.01	1223.04	1304.56	0.391395	8.93689	0.0154004	0.705268	22:23894003-23895227:+	MIF	59;GO:0001516,biological_process prostaglandin biosynthetic process;GO:0001934,biological_process positive regulation of protein phosphorylation;GO:0002376,biological_process immune system process;GO:0002906,biological_process negative regulation of mature B cell apoptotic process;GO:0004167,molecular_function dopachrome isomerase activity;GO:0005102,molecular_function receptor binding;GO:0005125…	NA	macrophage migration inhibitory factor (glycosylation-inhibiting factor) [Source:HGNC Symbol%3BAcc:HGNC:7097]
ENSG00000169629	0.38	0.08	0.32	0.05	0.16	0.09	1.35222	0.198189	0.0154188	0.705268	2:112370091-112434488:-	RGPD8	6;GO:0000042,biological_process protein targeting to Golgi;GO:0005622,cellular_component intracellular;GO:0005643,cellular_component nuclear pore;GO:0008150,biological_process biological_process;GO:0008536,molecular_function Ran GTPase binding;GO:0046907,biological_process intracellular transport	NA	RANBP2-like and GRIP domain containing 8 [Source:HGNC Symbol%3BAcc:HGNC:9849]
ENSG00000135317	8.08	4.17	7.91	4.03	5.49	3.8	0.612029	4.01856	0.0154362	0.705268	6:85505495-85594156:-	SNX14	14;GO:0005764,cellular_component lysosome;GO:0005765,cellular_component lysosomal membrane;GO:0005768,cellular_component endosome;GO:0005770,cellular_component late endosome;GO:0006810,biological_process transport;GO:0015031,biological_process protein transport;GO:0016020,cellular_component membrane;GO:0016021,cellular_component integral component of membrane;GO:0030425,cellular_component dendrit…	NA	sorting nexin 14 [Source:HGNC Symbol%3BAcc:HGNC:14977]
ENSG00000088970	2.42	0.96	1.87	0.53	1.25	0.91	0.956061	1.63722	0.0155203	0.705268	20:21125982-21246622:+	KIZ	10;GO:0005515,molecular_function protein binding;GO:0005737,cellular_component cytoplasm;GO:0005813,cellular_component centrosome;GO:0005815,cellular_component microtubule organizing center;GO:0005856,cellular_component cytoskeleton;GO:0007051,biological_process spindle organization;GO:0016020,cellular_component membrane;GO:0016021,cellular_component integral component of membrane;GO:0019901,mole…	NA	kizuna centrosomal protein [Source:HGNC Symbol%3BAcc:HGNC:15865]
ENSG00000010818	1.47	0.85	1.99	0.76	0.99	0.88	0.727004	3.11255	0.0156231	0.705268	6:142751466-142956698:-	HIVEP2	13;GO:0003676,molecular_function nucleic acid binding;GO:0003677,molecular_function DNA binding;GO:0003700,molecular_function transcription factor activity, sequence-specific DNA binding;GO:0005634,cellular_component nucleus;GO:0005654,cellular_component nucleoplasm;GO:0006351,biological_process transcription, DNA-templated;GO:0006355,biological_process regulation of transcription, DNA-templated;…	NA	human immunodeficiency virus type I enhancer binding protein 2 [Source:HGNC Symbol%3BAcc:HGNC:4921]
ENSG00000143947	907.22	1214.79	1277.32	675.68	645.57	1049.91	0.554465	9.10083	0.0156432	0.705268	2:55231902-55235853:+	RPS27A	110;GO:0000086,biological_process G2/M transition of mitotic cell cycle;GO:0000122,biological_process negative regulation of transcription from RNA polymerase II promoter;GO:0000165,biological_process MAPK cascade;GO:0000184,biological_process nuclear-transcribed mRNA catabolic process, nonsense-mediated decay;GO:0000187,biological_process activation of MAPK activity;GO:0000209,biological_process…	RP-S27Ae, RPS27A; small subunit ribosomal protein S27Ae; K02977	ribosomal protein S27a [Source:HGNC Symbol%3BAcc:HGNC:10417]
ENSG00000117724	4.35	2.48	4.22	1.23	3.67	1.8	0.749296	4.79121	0.0157014	0.705268	1:214603194-214664588:+	CENPF	49;GO:0000278,biological_process mitotic cell cycle;GO:0000775,cellular_component chromosome, centromeric region;GO:0000776,cellular_component kinetochore;GO:0000777,cellular_component condensed chromosome kinetochore;GO:0000785,cellular_component chromatin;GO:0000922,cellular_component spindle pole;GO:0000940,cellular_component condensed chromosome outer kinetochore;GO:0001822,biological_process…	NA	centromere protein F [Source:HGNC Symbol%3BAcc:HGNC:1857]
ENSG00000101752	1.62	0.77	0.95	0.6	0.76	0.41	0.918748	1.43832	0.0157198	0.705268	18:21704956-21870957:+	MIB1	25;GO:0001568,biological_process blood vessel development;GO:0001701,biological_process in utero embryonic development;GO:0001756,biological_process somitogenesis;GO:0001841,biological_process neural tube formation;GO:0001947,biological_process heart looping;GO:0004842,molecular_function ubiquitin-protein transferase activity;GO:0005515,molecular_function protein binding;GO:0005737,cellular_compo…	NA	mindbomb E3 ubiquitin protein ligase 1 [Source:HGNC Symbol%3BAcc:HGNC:21086]
ENSG00000122257	4.15	2.52	4.16	2.01	3.3	1.83	0.621277	4.03263	0.0157458	0.705268	16:24537692-24572863:+	RBBP6	29;GO:0000209,biological_process protein polyubiquitination;GO:0001701,biological_process in utero embryonic development;GO:0003676,molecular_function nucleic acid binding;GO:0003723,molecular_function RNA binding;GO:0004842,molecular_function ubiquitin-protein transferase activity;GO:0005515,molecular_function protein binding;GO:0005634,cellular_component nucleus;GO:0005694,cellular_component ch…	NA	RB binding protein 6%2C ubiquitin ligase [Source:HGNC Symbol%3BAcc:HGNC:9889]
ENSG00000242028	179.17	201.32	164.33	137.66	138.63	142.26	0.420415	6.00018	0.0157597	0.705268	15:43796141-43803043:+	HYPK	9;GO:0005515,molecular_function protein binding;GO:0005634,cellular_component nucleus;GO:0005654,cellular_component nucleoplasm;GO:0005737,cellular_component cytoplasm;GO:0015630,cellular_component microtubule cytoskeleton;GO:0043066,biological_process negative regulation of apoptotic process;GO:0043234,cellular_component protein complex;GO:0047485,molecular_function protein N-terminus binding;GO…	NA	huntingtin interacting protein K [Source:HGNC Symbol%3BAcc:HGNC:18418]
ENSG00000147044	4.57	3.26	3.81	2.24	3.27	2.22	0.61433	3.20459	0.0157825	0.705268	X:41514933-41923463:-	CASK	40;GO:0000166,molecular_function nucleotide binding;GO:0001953,biological_process negative regulation of cell-matrix adhesion;GO:0004385,molecular_function guanylate kinase activity;GO:0004672,molecular_function protein kinase activity;GO:0004674,molecular_function protein serine/threonine kinase activity;GO:0005515,molecular_function protein binding;GO:0005516,molecular_function calmodulin bindi…	NA	calcium/calmodulin dependent serine protein kinase [Source:HGNC Symbol%3BAcc:HGNC:1497]
ENSG00000115524	45.92	21.68	37.37	16.98	33.01	20.8	0.580851	6.87155	0.0158081	0.705268	2:197389783-197435091:-	SF3B1	18;GO:0000245,biological_process spliceosomal complex assembly;GO:0000375,biological_process RNA splicing, via transesterification reactions;GO:0000398,biological_process mRNA splicing, via spliceosome;GO:0003723,molecular_function RNA binding;GO:0003729,molecular_function mRNA binding;GO:0005515,molecular_function protein binding;GO:0005634,cellular_component nucleus;GO:0005654,cellular_componen…	SF3B1, SAP155; splicing factor 3B subunit 1; K12828	splicing factor 3b subunit 1 [Source:HGNC Symbol%3BAcc:HGNC:10768]
ENSG00000145041	10.55	9.3	11.97	14.89	14.2	13.39	-0.386961	5.80865	0.0158287	0.705268	3:51395866-51500002:-	DCAF1	23;GO:0000122,biological_process negative regulation of transcription from RNA polymerase II promoter;GO:0000166,molecular_function nucleotide binding;GO:0001650,cellular_component fibrillar center;GO:0004674,molecular_function protein serine/threonine kinase activity;GO:0005515,molecular_function protein binding;GO:0005524,molecular_function ATP binding;GO:0005634,cellular_component nucleus;GO:0…	DCAF1, VPRBP; DDB1- and CUL4-associated factor 1 [EC:2.7.11.1]; K11789	DDB1 and CUL4 associated factor 1 [Source:HGNC Symbol%3BAcc:HGNC:30911]
ENSG00000164258	33.48	26.62	43.46	19.81	24.17	27.89	0.546615	4.45982	0.0158368	0.705268	5:53560632-53683340:+	NDUFS4	19;GO:0001932,biological_process regulation of protein phosphorylation;GO:0005739,cellular_component mitochondrion;GO:0005743,cellular_component mitochondrial inner membrane;GO:0005747,cellular_component mitochondrial respiratory chain complex I;GO:0006120,biological_process mitochondrial electron transport, NADH to ubiquinone;GO:0007420,biological_process brain development;GO:0008137,molecular_f…	NDUFS4; NADH dehydrogenase (ubiquinone) Fe-S protein 4; K03937	NADH:ubiquinone oxidoreductase subunit S4 [Source:HGNC Symbol%3BAcc:HGNC:7711]
ENSG00000138468	1.03	0.49	0.76	0.14	0.67	0.21	1.1559	0.986942	0.0158521	0.705268	3:101324204-101513241:-	SENP7	10;GO:0004930,molecular_function G-protein coupled receptor activity;GO:0005515,molecular_function protein binding;GO:0005622,cellular_component intracellular;GO:0005634,cellular_component nucleus;GO:0005886,cellular_component plasma membrane;GO:0006508,biological_process proteolysis;GO:0007188,biological_process adenylate cyclase-modulating G-protein coupled receptor signaling pathway;GO:0008233…	NA	SUMO1/sentrin specific peptidase 7 [Source:HGNC Symbol%3BAcc:HGNC:30402]
ENSG00000197969	2.18	0.71	1.62	0.23	1.38	0.3	1.25387	3.38651	0.0158872	0.705268	9:77177352-77421541:+	VPS13A	12;GO:0005515,molecular_function protein binding;GO:0005622,cellular_component intracellular;GO:0005829,cellular_component cytosol;GO:0006810,biological_process transport;GO:0006895,biological_process Golgi to endosome transport;GO:0006914,biological_process autophagy;GO:0007399,biological_process nervous system development;GO:0007626,biological_process locomotory behavior;GO:0008104,biological_p…	NA	vacuolar protein sorting 13 homolog A [Source:HGNC Symbol%3BAcc:HGNC:1908]
ENSG00000112306	3130.83	3978.68	3661.96	2456.86	2215.25	3228.78	0.484635	10.2831	0.0159384	0.705268	6:132814440-132817564:+	RPS12	16;GO:0000184,biological_process nuclear-transcribed mRNA catabolic process, nonsense-mediated decay;GO:0003723,molecular_function RNA binding;GO:0003735,molecular_function structural constituent of ribosome;GO:0005622,cellular_component intracellular;GO:0005654,cellular_component nucleoplasm;GO:0005737,cellular_component cytoplasm;GO:0005829,cellular_component cytosol;GO:0005840,cellular_compone…	NA	ribosomal protein S12 [Source:HGNC Symbol%3BAcc:HGNC:10385]
ENSG00000066651	11.23	4.25	8.38	2.33	7.09	3.15	0.931084	3.11249	0.0159449	0.705268	6:125986429-126039276:+	TRMT11	9;GO:0000049,molecular_function tRNA binding;GO:0003676,molecular_function nucleic acid binding;GO:0003723,molecular_function RNA binding;GO:0004809,molecular_function tRNA (guanine-N2-)-methyltransferase activity;GO:0008033,biological_process tRNA processing;GO:0008168,molecular_function methyltransferase activity;GO:0016740,molecular_function transferase activity;GO:0030488,biological_process t…	NA	tRNA methyltransferase 11 homolog [Source:HGNC Symbol%3BAcc:HGNC:21080]
ENSG00000122565	88.56	49.93	81.91	43.03	65.64	47.95	0.508625	5.14438	0.01599	0.705268	7:26201161-26213356:+	CBX3	22;GO:0000775,cellular_component chromosome, centromeric region;GO:0000779,cellular_component condensed chromosome, centromeric region;GO:0000784,cellular_component nuclear chromosome, telomeric region;GO:0000785,cellular_component chromatin;GO:0005515,molecular_function protein binding;GO:0005634,cellular_component nucleus;GO:0005635,cellular_component nuclear envelope;GO:0005637,cellular_compon…	CBX3, HP1G; chromobox protein 3; K11586	chromobox 3 [Source:HGNC Symbol%3BAcc:HGNC:1553]
ENSG00000188739	14.56	7.91	11.96	6.65	9.83	6.19	0.618722	3.72859	0.0160199	0.705268	1:235131182-235161457:-	RBM34	4;GO:0003676,molecular_function nucleic acid binding;GO:0003723,molecular_function RNA binding;GO:0005634,cellular_component nucleus;GO:0005730,cellular_component nucleolus	NA	RNA binding motif protein 34 [Source:HGNC Symbol%3BAcc:HGNC:28965]
ENSG00000128394	24.41	31.2	27.64	50.39	30.3	44.23	-0.546331	5.45225	0.0160277	0.705268	22:39040603-39053910:+	APOBEC3F	24;GO:0000932,cellular_component cytoplasmic mRNA processing body;GO:0002230,biological_process positive regulation of defense response to virus by host;GO:0002376,biological_process immune system process;GO:0003723,molecular_function RNA binding;GO:0003824,molecular_function catalytic activity;GO:0004126,molecular_function cytidine deaminase activity;GO:0005515,molecular_function protein binding…	NA	apolipoprotein B mRNA editing enzyme catalytic subunit 3F [Source:HGNC Symbol%3BAcc:HGNC:17356]
ENSG00000143156	9.87	5.78	10.77	3.75	6.11	6.33	0.715977	3.08083	0.0160673	0.705268	1:169132530-169367967:-	NME7	16;GO:0000166,molecular_function nucleotide binding;GO:0004550,molecular_function nucleoside diphosphate kinase activity;GO:0005515,molecular_function protein binding;GO:0005524,molecular_function ATP binding;GO:0005813,cellular_component centrosome;GO:0005829,cellular_component cytosol;GO:0006165,biological_process nucleoside diphosphate phosphorylation;GO:0006183,biological_process GTP biosynth…	ndk, NME; nucleoside-diphosphate kinase [EC:2.7.4.6]; K00940	NME/NM23 family member 7 [Source:HGNC Symbol%3BAcc:HGNC:20461]
ENSG00000114857	4.19	1.51	3.26	0.52	2.78	0.62	1.21211	3.25313	0.0161745	0.705268	3:42600613-42648741:+	NKTR	10;GO:0000413,biological_process protein peptidyl-prolyl isomerization;GO:0003755,molecular_function peptidyl-prolyl cis-trans isomerase activity;GO:0005654,cellular_component nucleoplasm;GO:0005739,cellular_component mitochondrion;GO:0005829,cellular_component cytosol;GO:0005886,cellular_component plasma membrane;GO:0006457,biological_process protein folding;GO:0016018,molecular_function cyclosp…	NA	natural killer cell triggering receptor [Source:HGNC Symbol%3BAcc:HGNC:7833]
ENSG00000165156	2.5	0.62	1.81	0.28	1.35	0.27	1.37449	1.64498	0.0162255	0.705268	8:123248450-123275541:-	ZHX1	14;GO:0000122,biological_process negative regulation of transcription from RNA polymerase II promoter;GO:0003676,molecular_function nucleic acid binding;GO:0003677,molecular_function DNA binding;GO:0003700,molecular_function transcription factor activity, sequence-specific DNA binding;GO:0003714,molecular_function transcription corepressor activity;GO:0005515,molecular_function protein binding;GO…	NA	zinc fingers and homeoboxes 1 [Source:HGNC Symbol%3BAcc:HGNC:12871]
ENSG00000007062	5.48	3.28	5.93	3.49	3.18	3.01	0.619336	3.45261	0.0162491	0.705268	4:15963075-16084378:-	PROM1	26;GO:0001750,cellular_component photoreceptor outer segment;GO:0005515,molecular_function protein binding;GO:0005615,cellular_component extracellular space;GO:0005783,cellular_component endoplasmic reticulum;GO:0005793,cellular_component endoplasmic reticulum-Golgi intermediate compartment;GO:0005886,cellular_component plasma membrane;GO:0005887,cellular_component integral component of plasma me…	PROM1, CD133; prominin 1; K06532	prominin 1 [Source:HGNC Symbol%3BAcc:HGNC:9454]
ENSG00000112742	5.62	2.49	4.24	1.38	3.71	1.83	0.846976	3.1016	0.0162663	0.705268	6:80003886-80042527:+	TTK	32;GO:0000166,molecular_function nucleotide binding;GO:0000776,cellular_component kinetochore;GO:0004672,molecular_function protein kinase activity;GO:0004674,molecular_function protein serine/threonine kinase activity;GO:0004712,molecular_function protein serine/threonine/tyrosine kinase activity;GO:0004713,molecular_function protein tyrosine kinase activity;GO:0005515,molecular_function protein…	TTK, MPS1; serine/threonine-protein kinase TTK/MPS1 [EC:2.7.12.1]; K08866	TTK protein kinase [Source:HGNC Symbol%3BAcc:HGNC:12401]
ENSG00000137955	47.9	35.68	60.35	31.85	40.86	33.62	0.46105	5.43273	0.0163278	0.705268	1:75786196-75795079:+	RABGGTB	16;GO:0003824,molecular_function catalytic activity;GO:0004659,molecular_function prenyltransferase activity;GO:0004663,molecular_function Rab geranylgeranyltransferase activity;GO:0005515,molecular_function protein binding;GO:0005829,cellular_component cytosol;GO:0005886,cellular_component plasma membrane;GO:0005968,cellular_component Rab-protein geranylgeranyltransferase complex;GO:0006464,biol…	NA	Rab geranylgeranyltransferase beta subunit [Source:HGNC Symbol%3BAcc:HGNC:9796]
ENSG00000024526	8.07	4.23	8.1	3.18	6.15	3.38	0.700039	3.77466	0.0163399	0.705268	1:68474151-68497221:-	DEPDC1	10;GO:0005096,molecular_function GTPase activator activity;GO:0005515,molecular_function protein binding;GO:0005634,cellular_component nucleus;GO:0006351,biological_process transcription, DNA-templated;GO:0006355,biological_process regulation of transcription, DNA-templated;GO:0007165,biological_process signal transduction;GO:0017053,cellular_component transcriptional repressor complex;GO:0035556…	NA	DEP domain containing 1 [Source:HGNC Symbol%3BAcc:HGNC:22949]
ENSG00000152904	11.89	7.89	13.37	5.58	9	6.58	0.668711	3.05344	0.0164002	0.705268	1:235327349-235344532:+	GGPS1	16;GO:0004161,molecular_function dimethylallyltranstransferase activity;GO:0004311,molecular_function farnesyltranstransferase activity;GO:0004337,molecular_function geranyltranstransferase activity;GO:0005515,molecular_function protein binding;GO:0005737,cellular_component cytoplasm;GO:0005829,cellular_component cytosol;GO:0006695,biological_process cholesterol biosynthetic process;GO:0006720,bi…	GGPS1; geranylgeranyl diphosphate synthase, type III [EC:2.5.1.1 2.5.1.10 2.5.1.29]; K00804	geranylgeranyl diphosphate synthase 1 [Source:HGNC Symbol%3BAcc:HGNC:4249]
ENSG00000124783	48.57	43.75	50.92	37.83	33.77	38.5	0.407286	5.40336	0.0164381	0.705268	6:7268305-7347446:-	SSR1	8;GO:0005515,molecular_function protein binding;GO:0005783,cellular_component endoplasmic reticulum;GO:0005789,cellular_component endoplasmic reticulum membrane;GO:0006613,biological_process cotranslational protein targeting to membrane;GO:0008284,biological_process positive regulation of cell proliferation;GO:0016020,cellular_component membrane;GO:0016021,cellular_component integral component of…	SSR1; translocon-associated protein subunit alpha; K13249	signal sequence receptor subunit 1 [Source:HGNC Symbol%3BAcc:HGNC:11323]
ENSG00000149257	110.69	110.16	124.81	135.13	184.52	146.07	-0.39214	7.42563	0.0164474	0.705268	11:75562055-75572783:+	SERPINH1	18;GO:0003433,biological_process chondrocyte development involved in endochondral bone morphogenesis;GO:0003723,molecular_function RNA binding;GO:0004867,molecular_function serine-type endopeptidase inhibitor activity;GO:0005518,molecular_function collagen binding;GO:0005581,cellular_component collagen trimer;GO:0005615,cellular_component extracellular space;GO:0005737,cellular_component cytoplas…	NA	serpin family H member 1 [Source:HGNC Symbol%3BAcc:HGNC:1546]
ENSG00000119707	16.28	7.78	17.8	6.92	12.67	7.15	0.661298	4.87929	0.0164701	0.705268	14:73058435-73123898:+	RBM25	12;GO:0000381,biological_process regulation of alternative mRNA splicing, via spliceosome;GO:0003676,molecular_function nucleic acid binding;GO:0003723,molecular_function RNA binding;GO:0003729,molecular_function mRNA binding;GO:0005515,molecular_function protein binding;GO:0005634,cellular_component nucleus;GO:0005681,cellular_component spliceosomal complex;GO:0005737,cellular_component cytoplas…	RBM25, S164; RNA-binding protein 25; K12822	RNA binding motif protein 25 [Source:HGNC Symbol%3BAcc:HGNC:23244]
ENSG00000058729	5.15	2.43	5.2	2.26	3.37	1.8	0.797787	2.70766	0.0165893	0.707886	5:97160866-97183260:-	RIOK2	19;GO:0000166,molecular_function nucleotide binding;GO:0004672,molecular_function protein kinase activity;GO:0004674,molecular_function protein serine/threonine kinase activity;GO:0005524,molecular_function ATP binding;GO:0005654,cellular_component nucleoplasm;GO:0005737,cellular_component cytoplasm;GO:0005829,cellular_component cytosol;GO:0006364,biological_process rRNA processing;GO:0006468,bio…	RIOK2; RIO kinase 2 [EC:2.7.11.1]; K07179	RIO kinase 2 [Source:HGNC Symbol%3BAcc:HGNC:18999]
ENSG00000206503	922.95	811.86	752.65	504.86	714.18	693.64	0.409888	9.6764	0.0167849	0.713737	6:29941259-29945884:+	HLA-A	31;GO:0000139,cellular_component Golgi membrane;GO:0002376,biological_process immune system process;GO:0002474,biological_process antigen processing and presentation of peptide antigen via MHC class I;GO:0002479,biological_process antigen processing and presentation of exogenous peptide antigen via MHC class I, TAP-dependent;GO:0002480,biological_process antigen processing and presentation of exo…	MHC1; MHC class I antigen; K06751	major histocompatibility complex%2C class I%2C A [Source:HGNC Symbol%3BAcc:HGNC:4931]
ENSG00000014123	3.87	1.4	2.22	0.77	2.16	0.72	1.04022	2.18343	0.0168538	0.714181	6:96521594-96555276:+	UFL1	24;GO:0001649,biological_process osteoblast differentiation;GO:0005515,molecular_function protein binding;GO:0005737,cellular_component cytoplasm;GO:0005783,cellular_component endoplasmic reticulum;GO:0005789,cellular_component endoplasmic reticulum membrane;GO:0005829,cellular_component cytosol;GO:0008284,biological_process positive regulation of cell proliferation;GO:0010468,biological_process …	NA	UFM1 specific ligase 1 [Source:HGNC Symbol%3BAcc:HGNC:23039]
ENSG00000123200	4.97	2.6	5.15	1.7	4.02	2.04	0.73177	4.10765	0.01696	0.716194	13:45954464-46052759:-	ZC3H13	6;GO:0003723,molecular_function RNA binding;GO:0005515,molecular_function protein binding;GO:0005634,cellular_component nucleus;GO:0005654,cellular_component nucleoplasm;GO:0016607,cellular_component nuclear speck;GO:0046872,molecular_function metal ion binding	NA	zinc finger CCCH-type containing 13 [Source:HGNC Symbol%3BAcc:HGNC:20368]
ENSG00000187193	210.53	387.27	355.82	200.96	200.05	255.43	0.590806	5.9545	0.0171928	0.716211	16:56682423-56684196:+	MT1X	11;GO:0005515,molecular_function protein binding;GO:0005634,cellular_component nucleus;GO:0005737,cellular_component cytoplasm;GO:0008270,molecular_function zinc ion binding;GO:0010038,biological_process response to metal ion;GO:0036018,biological_process cellular response to erythropoietin;GO:0045926,biological_process negative regulation of growth;GO:0046872,molecular_function metal ion binding…	MT1_2; metallothionein 1/2; K14739	metallothionein 1X [Source:HGNC Symbol%3BAcc:HGNC:7405]
ENSG00000118557	0.77	0.31	0.6	0.19	0.44	0.12	1.16396	0.60006	0.0172695	0.716211	16:72112156-72176878:-	PMFBP1	1;GO:0005737,cellular_component cytoplasm	NA	polyamine modulated factor 1 binding protein 1 [Source:HGNC Symbol%3BAcc:HGNC:17728]
ENSG00000164190	2.25	0.78	2.13	0.27	1.57	0.47	1.17522	3.40237	0.0172939	0.716211	5:36876758-37066413:+	NIPBL	49;GO:0000122,biological_process negative regulation of transcription from RNA polymerase II promoter;GO:0000785,cellular_component chromatin;GO:0001656,biological_process metanephros development;GO:0003007,biological_process heart morphogenesis;GO:0003151,biological_process outflow tract morphogenesis;GO:0003682,molecular_function chromatin binding;GO:0005515,molecular_function protein binding;G…	NA	NIPBL%2C cohesin loading factor [Source:HGNC Symbol%3BAcc:HGNC:28862]
ENSG00000105976	13.23	6	12.45	4.61	10.4	4.51	0.71619	5.20411	0.0173406	0.716211	7:116672389-116798386:+	MET	50;GO:0000165,biological_process MAPK cascade;GO:0000166,molecular_function nucleotide binding;GO:0001886,biological_process endothelial cell morphogenesis;GO:0004672,molecular_function protein kinase activity;GO:0004713,molecular_function protein tyrosine kinase activity;GO:0004714,molecular_function transmembrane receptor protein tyrosine kinase activity;GO:0005008,molecular_function hepatocyte…	MET, HGFR; proto-oncogene tyrosine-protein kinase Met [EC:2.7.10.1]; K05099	MET proto-oncogene%2C receptor tyrosine kinase [Source:HGNC Symbol%3BAcc:HGNC:7029]
ENSG00000101639	2.23	1.08	1.88	1.01	1.43	0.86	0.665884	3.45604	0.0174073	0.716211	18:12991361-13125052:+	CEP192	14;GO:0000086,biological_process G2/M transition of mitotic cell cycle;GO:0000242,cellular_component pericentriolar material;GO:0005515,molecular_function protein binding;GO:0005737,cellular_component cytoplasm;GO:0005813,cellular_component centrosome;GO:0005814,cellular_component centriole;GO:0005829,cellular_component cytosol;GO:0005856,cellular_component cytoskeleton;GO:0010389,biological_proc…	NA	centrosomal protein 192 [Source:HGNC Symbol%3BAcc:HGNC:25515]
ENSG00000152818	1.28	0.38	1.06	0.11	0.71	0.37	1.18625	2.8149	0.0174217	0.716211	6:144285700-144853034:+	UTRN	32;GO:0001954,biological_process positive regulation of cell-matrix adhesion;GO:0003779,molecular_function actin binding;GO:0005178,molecular_function integrin binding;GO:0005515,molecular_function protein binding;GO:0005654,cellular_component nucleoplasm;GO:0005737,cellular_component cytoplasm;GO:0005856,cellular_component cytoskeleton;GO:0005886,cellular_component plasma membrane;GO:0006936,bio…	NA	utrophin [Source:HGNC Symbol%3BAcc:HGNC:12635]
ENSG00000112701	11.86	3.69	8.48	2	7.44	2.81	0.978696	4.35517	0.0174568	0.716211	6:75601508-75718278:+	SENP6	14;GO:0005515,molecular_function protein binding;GO:0005634,cellular_component nucleus;GO:0005654,cellular_component nucleoplasm;GO:0005829,cellular_component cytosol;GO:0006508,biological_process proteolysis;GO:0008233,molecular_function peptidase activity;GO:0008234,molecular_function cysteine-type peptidase activity;GO:0016787,molecular_function hydrolase activity;GO:0016925,biological_process…	NA	SUMO1/sentrin specific peptidase 6 [Source:HGNC Symbol%3BAcc:HGNC:20944]
ENSG00000138688	1.24	0.45	1.01	0.18	0.8	0.34	1.03279	3.3703	0.0174838	0.716211	4:122152332-122362758:+	KIAA1109	6;GO:0001558,biological_process regulation of cell growth;GO:0005515,molecular_function protein binding;GO:0005634,cellular_component nucleus;GO:0016020,cellular_component membrane;GO:0016021,cellular_component integral component of membrane;GO:0030856,biological_process regulation of epithelial cell differentiation	NA	KIAA1109 [Source:HGNC Symbol%3BAcc:HGNC:26953]
ENSG00000114473	3.33	2.56	2.94	1.66	2.04	1.71	0.728236	1.77204	0.0174886	0.716211	3:197889074-197960142:-	IQCG	14;GO:0002177,cellular_component manchette;GO:0005516,molecular_function calmodulin binding;GO:0005737,cellular_component cytoplasm;GO:0005856,cellular_component cytoskeleton;GO:0005929,cellular_component cilium;GO:0007283,biological_process spermatogenesis;GO:0007286,biological_process spermatid development;GO:0007288,biological_process sperm axoneme assembly;GO:0030154,biological_process cell d…	NA	IQ motif containing G [Source:HGNC Symbol%3BAcc:HGNC:25251]
ENSG00000197498	13.16	8.13	13.65	5.33	10.22	6.35	0.693792	3.20394	0.0176062	0.718282	6:110982014-111028263:+	RPF2	11;GO:0000027,biological_process ribosomal large subunit assembly;GO:0000463,biological_process maturation of LSU-rRNA from tricistronic rRNA transcript (SSU-rRNA, 5.8S rRNA, LSU-rRNA);GO:0003723,molecular_function RNA binding;GO:0005634,cellular_component nucleus;GO:0005730,cellular_component nucleolus;GO:0008097,molecular_function 5S rRNA binding;GO:0019843,molecular_function rRNA binding;GO:00…	NA	ribosome production factor 2 homolog [Source:HGNC Symbol%3BAcc:HGNC:20870]
ENSG00000153207	3.37	1.45	3.16	0.65	2.54	0.95	0.96509	3.80651	0.0176569	0.718282	1:246839097-246931978:-	AHCTF1	27;GO:0000775,cellular_component chromosome, centromeric region;GO:0000776,cellular_component kinetochore;GO:0000777,cellular_component condensed chromosome kinetochore;GO:0000785,cellular_component chromatin;GO:0000910,biological_process cytokinesis;GO:0003677,molecular_function DNA binding;GO:0003700,molecular_function transcription factor activity, sequence-specific DNA binding;GO:0005634,cell…	NA	AT-hook containing transcription factor 1 [Source:HGNC Symbol%3BAcc:HGNC:24618]
ENSG00000152952	7.5	4.41	12.18	2.66	6.98	3.98	0.842612	3.96508	0.0177805	0.720906	3:146069439-146163653:-	PLOD2	17;GO:0001666,biological_process response to hypoxia;GO:0005506,molecular_function iron ion binding;GO:0005783,cellular_component endoplasmic reticulum;GO:0005789,cellular_component endoplasmic reticulum membrane;GO:0006464,biological_process cellular protein modification process;GO:0008475,molecular_function procollagen-lysine 5-dioxygenase activity;GO:0016020,cellular_component membrane;GO:0016…	PLOD2; procollagen-lysine,2-oxoglutarate 5-dioxygenase 2 [EC:1.14.11.4]; K13645	procollagen-lysine%2C2-oxoglutarate 5-dioxygenase 2 [Source:HGNC Symbol%3BAcc:HGNC:9082]
ENSG00000075292	4.21	1.75	4.7	0.99	3.4	1.14	0.964577	4.12334	0.0178901	0.722951	2:71276560-71435069:+	ZNF638	14;GO:0003676,molecular_function nucleic acid binding;GO:0003677,molecular_function DNA binding;GO:0003690,molecular_function double-stranded DNA binding;GO:0003723,molecular_function RNA binding;GO:0005634,cellular_component nucleus;GO:0005654,cellular_component nucleoplasm;GO:0005737,cellular_component cytoplasm;GO:0006351,biological_process transcription, DNA-templated;GO:0006355,biological_pr…	NA	zinc finger protein 638 [Source:HGNC Symbol%3BAcc:HGNC:17894]
ENSG00000138398	6.02	2.42	6.1	0.82	4.49	1.41	1.12991	3.12915	0.0180232	0.723948	2:169584339-169641406:+	PPIG	13;GO:0000413,biological_process protein peptidyl-prolyl isomerization;GO:0003723,molecular_function RNA binding;GO:0003755,molecular_function peptidyl-prolyl cis-trans isomerase activity;GO:0005515,molecular_function protein binding;GO:0005634,cellular_component nucleus;GO:0005654,cellular_component nucleoplasm;GO:0005829,cellular_component cytosol;GO:0006457,biological_process protein folding;G…	NA	peptidylprolyl isomerase G [Source:HGNC Symbol%3BAcc:HGNC:14650]
ENSG00000066777	2.09	1.22	1.78	0.65	1.62	0.68	0.810846	2.97265	0.0180334	0.723948	8:67173510-67343677:-	ARFGEF1	31;GO:0000139,cellular_component Golgi membrane;GO:0005085,molecular_function guanyl-nucleotide exchange factor activity;GO:0005086,molecular_function ARF guanyl-nucleotide exchange factor activity;GO:0005515,molecular_function protein binding;GO:0005634,cellular_component nucleus;GO:0005654,cellular_component nucleoplasm;GO:0005730,cellular_component nucleolus;GO:0005737,cellular_component cytop…	NA	ADP ribosylation factor guanine nucleotide exchange factor 1 [Source:HGNC Symbol%3BAcc:HGNC:15772]
ENSG00000104368	23.33	29.55	34.58	59.63	27.24	51.82	-0.633302	6.00117	0.0181885	0.723964	8:42175232-42207724:-	PLAT	23;GO:0001666,biological_process response to hypoxia;GO:0004252,molecular_function serine-type endopeptidase activity;GO:0005102,molecular_function receptor binding;GO:0005515,molecular_function protein binding;GO:0005576,cellular_component extracellular region;GO:0005615,cellular_component extracellular space;GO:0005737,cellular_component cytoplasm;GO:0006464,biological_process cellular protein …	PLAT; tissue plasminogen activator [EC:3.4.21.68]; K01343	plasminogen activator%2C tissue type [Source:HGNC Symbol%3BAcc:HGNC:9051]
ENSG00000116747	4.48	1.74	3.88	0.95	2.86	1.31	0.98073	2.17565	0.0182307	0.723964	1:193059421-193091777:+	TROVE2	14;GO:0002520,biological_process immune system development;GO:0003723,molecular_function RNA binding;GO:0005634,cellular_component nucleus;GO:0005654,cellular_component nucleoplasm;GO:0005737,cellular_component cytoplasm;GO:0005829,cellular_component cytosol;GO:0006383,biological_process transcription from RNA polymerase III promoter;GO:0007224,biological_process smoothened signaling pathway;GO:0…	TROVE2, SSA2; 60 kDa SS-A/Ro ribonucleoprotein; K11089	TROVE domain family member 2 [Source:HGNC Symbol%3BAcc:HGNC:11313]
ENSG00000135205	1.33	0.66	1.55	0.38	0.97	0.43	0.991932	1.44488	0.0182646	0.723964	7:77122433-77329533:+	CCDC146	3;GO:0005737,cellular_component cytoplasm;GO:0005814,cellular_component centriole;GO:0005856,cellular_component cytoskeleton	NA	coiled-coil domain containing 146 [Source:HGNC Symbol%3BAcc:HGNC:29296]
ENSG00000080608	7.3	4.1	7.55	2.77	5.83	2.89	0.742105	3.31843	0.0182711	0.723964	9:2720468-2844241:-	PUM3	11;GO:0003677,molecular_function DNA binding;GO:0003723,molecular_function RNA binding;GO:0003729,molecular_function mRNA binding;GO:0005515,molecular_function protein binding;GO:0005634,cellular_component nucleus;GO:0005654,cellular_component nucleoplasm;GO:0005694,cellular_component chromosome;GO:0005730,cellular_component nucleolus;GO:0005783,cellular_component endoplasmic reticulum;GO:0006417…	NA	pumilio RNA binding family member 3 [Source:HGNC Symbol%3BAcc:HGNC:29676]
ENSG00000092108	8.72	3.92	6.88	2.07	6.14	2.74	0.847197	3.40681	0.018378	0.725085	14:30622111-30735812:+	SCFD1	31;GO:0000902,biological_process cell morphogenesis;GO:0001666,biological_process response to hypoxia;GO:0005515,molecular_function protein binding;GO:0005737,cellular_component cytoplasm;GO:0005783,cellular_component endoplasmic reticulum;GO:0005789,cellular_component endoplasmic reticulum membrane;GO:0005794,cellular_component Golgi apparatus;GO:0005798,cellular_component Golgi-associated vesic…	NA	sec1 family domain containing 1 [Source:HGNC Symbol%3BAcc:HGNC:20726]
ENSG00000005801	4.24	2.6	4.85	1.85	3.11	2.31	0.704022	2.9325	0.0184182	0.725085	11:3339260-3379222:-	ZNF195	8;GO:0003676,molecular_function nucleic acid binding;GO:0003677,molecular_function DNA binding;GO:0005622,cellular_component intracellular;GO:0005634,cellular_component nucleus;GO:0006351,biological_process transcription, DNA-templated;GO:0006355,biological_process regulation of transcription, DNA-templated;GO:0008270,molecular_function zinc ion binding;GO:0046872,molecular_function metal ion bin…	KRAB; KRAB domain-containing zinc finger protein; K09228	zinc finger protein 195 [Source:HGNC Symbol%3BAcc:HGNC:12986]
ENSG00000144821	1.12	0.48	1.17	0.23	0.78	0.37	1.00325	2.07545	0.0186659	0.73247	3:108380368-108529322:-	MYH15	10;GO:0000166,molecular_function nucleotide binding;GO:0002074,biological_process extraocular skeletal muscle development;GO:0003774,molecular_function motor activity;GO:0003779,molecular_function actin binding;GO:0005516,molecular_function calmodulin binding;GO:0005524,molecular_function ATP binding;GO:0005737,cellular_component cytoplasm;GO:0016459,cellular_component myosin complex;GO:0030016,c…	MYH; myosin heavy chain; K10352	myosin heavy chain 15 [Source:HGNC Symbol%3BAcc:HGNC:31073]
ENSG00000198832	206.95	215.28	159.77	150.38	148.05	149.24	0.416886	6.23338	0.0187529	0.733313	22:31104771-31120069:-	SELENOM	10;GO:0005515,molecular_function protein binding;GO:0005737,cellular_component cytoplasm;GO:0005783,cellular_component endoplasmic reticulum;GO:0005794,cellular_component Golgi apparatus;GO:0010269,biological_process response to selenium ion;GO:0035264,biological_process multicellular organism growth;GO:0035934,biological_process corticosterone secretion;GO:0042445,biological_process hormone meta…	NA	selenoprotein M [Source:HGNC Symbol%3BAcc:HGNC:30397]
ENSG00000184788	1.39	0.62	1.33	0.61	0.6	0.52	0.961969	0.94592	0.0188651	0.733313	X:85092286-85109048:-	SATL1	8;GO:0004145,molecular_function diamine N-acetyltransferase activity;GO:0005829,cellular_component cytosol;GO:0008080,molecular_function N-acetyltransferase activity;GO:0016740,molecular_function transferase activity;GO:0016746,molecular_function transferase activity, transferring acyl groups;GO:0019809,molecular_function spermidine binding;GO:0032918,biological_process spermidine acetylation;GO:…	NA	spermidine/spermine N1-acetyl transferase like 1 [Source:HGNC Symbol%3BAcc:HGNC:27992]
ENSG00000165650	7.31	2.94	6.29	2.06	5.02	2.61	0.78126	3.9202	0.0189511	0.733313	10:117277273-117375467:-	PDZD8	7;GO:0005622,cellular_component intracellular;GO:0007010,biological_process cytoskeleton organization;GO:0016020,cellular_component membrane;GO:0016032,biological_process viral process;GO:0022604,biological_process regulation of cell morphogenesis;GO:0035556,biological_process intracellular signal transduction;GO:0046872,molecular_function metal ion binding	NA	PDZ domain containing 8 [Source:HGNC Symbol%3BAcc:HGNC:26974]
ENSG00000107796	5.8	4.24	5.47	7.02	10.8	6.96	-0.647059	2.94823	0.0190367	0.733313	10:88935073-88991339:-	ACTA2	21;GO:0000166,molecular_function nucleotide binding;GO:0005524,molecular_function ATP binding;GO:0005615,cellular_component extracellular space;GO:0005737,cellular_component cytoplasm;GO:0005829,cellular_component cytosol;GO:0005856,cellular_component cytoskeleton;GO:0006936,biological_process muscle contraction;GO:0008217,biological_process regulation of blood pressure;GO:0009615,biological_proc…	ACTA2; actin, aortic smooth muscle; K12313	actin%2C alpha 2%2C smooth muscle%2C aorta [Source:HGNC Symbol%3BAcc:HGNC:130]
ENSG00000038219	1.86	0.91	1.84	0.58	1.37	0.8	0.756825	3.52848	0.0190613	0.733313	4:13568737-13627723:-	BOD1L1	5;GO:0005654,cellular_component nucleoplasm;GO:0005694,cellular_component chromosome;GO:0006281,biological_process DNA repair;GO:0006974,biological_process cellular response to DNA damage stimulus;GO:0031297,biological_process replication fork processing	NA	biorientation of chromosomes in cell division 1 like 1 [Source:HGNC Symbol%3BAcc:HGNC:31792]
ENSG00000134982	1.28	0.46	0.99	0.18	0.84	0.23	1.14421	2.57065	0.0190702	0.733313	5:112707497-112846239:+	APC	62;GO:0000281,biological_process mitotic cytokinesis;GO:0000776,cellular_component kinetochore;GO:0005515,molecular_function protein binding;GO:0005634,cellular_component nucleus;GO:0005654,cellular_component nucleoplasm;GO:0005737,cellular_component cytoplasm;GO:0005813,cellular_component centrosome;GO:0005829,cellular_component cytosol;GO:0005856,cellular_component cytoskeleton;GO:0005874,cellu…	APC; adenomatosis polyposis coli protein; K02085	APC%2C WNT signaling pathway regulator [Source:HGNC Symbol%3BAcc:HGNC:583]
ENSG00000188177	0.58	0.22	0.76	0.13	0.39	0.13	1.25561	0.577994	0.0191452	0.733313	2:112275593-112340063:+	ZC3H6	4;GO:0003674,molecular_function molecular_function;GO:0005575,cellular_component cellular_component;GO:0008150,biological_process biological_process;GO:0046872,molecular_function metal ion binding	NA	zinc finger CCCH-type containing 6 [Source:HGNC Symbol%3BAcc:HGNC:24762]
ENSG00000132002	220.79	200.62	295.51	314.36	366.64	285.63	-0.398524	8.17098	0.019168	0.733313	19:14514769-14529770:-	DNAJB1	22;GO:0001106,molecular_function RNA polymerase II transcription corepressor activity;GO:0001671,molecular_function ATPase activator activity;GO:0005515,molecular_function protein binding;GO:0005634,cellular_component nucleus;GO:0005654,cellular_component nucleoplasm;GO:0005730,cellular_component nucleolus;GO:0005737,cellular_component cytoplasm;GO:0005829,cellular_component cytosol;GO:0006457,bi…	DNAJB1; DnaJ homolog subfamily B member 1; K09507	DnaJ heat shock protein family (Hsp40) member B1 [Source:HGNC Symbol%3BAcc:HGNC:5270]
ENSG00000060339	9.33	3.46	7.56	1.72	6.37	2.86	0.903821	4.26788	0.019415	0.734615	10:68721011-68792377:+	CCAR1	17;GO:0000398,biological_process mRNA splicing, via spliceosome;GO:0001047,molecular_function core promoter binding;GO:0003713,molecular_function transcription coactivator activity;GO:0003714,molecular_function transcription corepressor activity;GO:0003723,molecular_function RNA binding;GO:0005515,molecular_function protein binding;GO:0005654,cellular_component nucleoplasm;GO:0005737,cellular_com…	NA	cell division cycle and apoptosis regulator 1 [Source:HGNC Symbol%3BAcc:HGNC:24236]
ENSG00000141258	31.17	22.48	29.25	18.08	26.74	18.98	0.40435	6.37331	0.0194399	0.734615	17:2337497-2381058:+	SGSM2	10;GO:0005096,molecular_function GTPase activator activity;GO:0005737,cellular_component cytoplasm;GO:0006886,biological_process intracellular protein transport;GO:0012505,cellular_component endomembrane system;GO:0017137,molecular_function Rab GTPase binding;GO:0031338,biological_process regulation of vesicle fusion;GO:0034499,biological_process late endosome to Golgi transport;GO:0042470,cellul…	NA	small G protein signaling modulator 2 [Source:HGNC Symbol%3BAcc:HGNC:29026]
ENSG00000124486	4.87	2.94	5.33	1.86	4.22	2.56	0.628	4.80703	0.0195595	0.734615	X:41085634-41236579:+	USP9X	26;GO:0000122,biological_process negative regulation of transcription from RNA polymerase II promoter;GO:0001764,biological_process neuron migration;GO:0004197,molecular_function cysteine-type endopeptidase activity;GO:0005515,molecular_function protein binding;GO:0005737,cellular_component cytoplasm;GO:0005829,cellular_component cytosol;GO:0006508,biological_process proteolysis;GO:0006511,biolog…	NA	ubiquitin specific peptidase 9%2C X-linked [Source:HGNC Symbol%3BAcc:HGNC:12632]
ENSG00000108671	73.86	73.43	77.36	105.64	95.21	95.33	-0.364651	6.92076	0.0195707	0.734615	17:32444260-32483318:+	PSMD11	43;GO:0000165,biological_process MAPK cascade;GO:0000209,biological_process protein polyubiquitination;GO:0000502,cellular_component proteasome complex;GO:0002223,biological_process stimulatory C-type lectin receptor signaling pathway;GO:0002479,biological_process antigen processing and presentation of exogenous peptide antigen via MHC class I, TAP-dependent;GO:0005198,molecular_function structur…	PSMD11, RPN6; 26S proteasome regulatory subunit N6; K03036	proteasome 26S subunit%2C non-ATPase 11 [Source:HGNC Symbol%3BAcc:HGNC:9556]
ENSG00000177853	3.06	0.85	3.1	0.31	2	0.63	1.25806	2.90182	0.0195775	0.734615	10:96129714-96205288:+	ZNF518A	9;GO:0000981,molecular_function RNA polymerase II transcription factor activity, sequence-specific DNA binding;GO:0003676,molecular_function nucleic acid binding;GO:0003677,molecular_function DNA binding;GO:0003700,molecular_function transcription factor activity, sequence-specific DNA binding;GO:0005634,cellular_component nucleus;GO:0006351,biological_process transcription, DNA-templated;GO:0006…	NA	zinc finger protein 518A [Source:HGNC Symbol%3BAcc:HGNC:29009]
ENSG00000138592	5.96	2.53	4.73	1.41	4.17	1.81	0.849982	3.53306	0.0195974	0.734615	15:50424379-50514419:+	USP8	31;GO:0000281,biological_process mitotic cytokinesis;GO:0004197,molecular_function cysteine-type endopeptidase activity;GO:0004843,molecular_function thiol-dependent ubiquitin-specific protease activity;GO:0005515,molecular_function protein binding;GO:0005634,cellular_component nucleus;GO:0005737,cellular_component cytoplasm;GO:0005768,cellular_component endosome;GO:0005769,cellular_component ear…	USP8, UBP5; ubiquitin carboxyl-terminal hydrolase 8 [EC:3.4.19.12]; K11839	ubiquitin specific peptidase 8 [Source:HGNC Symbol%3BAcc:HGNC:12631]
ENSG00000076641	0.9	0.4	0.97	0.49	0.23	0.24	1.28047	-0.224353	0.0197319	0.734615	8:80967809-81112068:-	PAG1	20;GO:0002250,biological_process adaptive immune response;GO:0002376,biological_process immune system process;GO:0005068,molecular_function transmembrane receptor protein tyrosine kinase adaptor activity;GO:0005070,molecular_function SH3/SH2 adaptor activity;GO:0005515,molecular_function protein binding;GO:0005622,cellular_component intracellular;GO:0005886,cellular_component plasma membrane;GO:0…	NA	phosphoprotein membrane anchor with glycosphingolipid microdomains 1 [Source:HGNC Symbol%3BAcc:HGNC:30043]
ENSG00000117614	33.23	20.08	33.4	18.4	22.01	20.74	0.51902	4.175	0.0197965	0.734615	1:25222678-25232502:-	SYF2	17;GO:0000398,biological_process mRNA splicing, via spliceosome;GO:0000974,cellular_component Prp19 complex;GO:0001701,biological_process in utero embryonic development;GO:0003723,molecular_function RNA binding;GO:0005515,molecular_function protein binding;GO:0005634,cellular_component nucleus;GO:0005654,cellular_component nucleoplasm;GO:0005681,cellular_component spliceosomal complex;GO:0006397,…	SYF2; pre-mRNA-splicing factor SYF2; K12868	SYF2 pre-mRNA splicing factor [Source:HGNC Symbol%3BAcc:HGNC:19824]
ENSG00000107863	4.12	2.34	5.1	1.5	3.51	2.18	0.702282	4.29492	0.019798	0.734615	10:24583608-24723668:-	ARHGAP21	20;GO:0000139,cellular_component Golgi membrane;GO:0005096,molecular_function GTPase activator activity;GO:0005515,molecular_function protein binding;GO:0005737,cellular_component cytoplasm;GO:0005794,cellular_component Golgi apparatus;GO:0005829,cellular_component cytosol;GO:0005856,cellular_component cytoskeleton;GO:0005886,cellular_component plasma membrane;GO:0007030,biological_process Golgi …	NA	Rho GTPase activating protein 21 [Source:HGNC Symbol%3BAcc:HGNC:23725]
ENSG00000164631	2.5	0.86	2.1	0.44	1.58	0.41	1.16866	1.53963	0.0199059	0.734615	7:6688432-6706923:-	ZNF12	11;GO:0003676,molecular_function nucleic acid binding;GO:0003677,molecular_function DNA binding;GO:0003700,molecular_function transcription factor activity, sequence-specific DNA binding;GO:0005622,cellular_component intracellular;GO:0005634,cellular_component nucleus;GO:0005654,cellular_component nucleoplasm;GO:0005813,cellular_component centrosome;GO:0006351,biological_process transcription, DN…	KRAB; KRAB domain-containing zinc finger protein; K09228	zinc finger protein 12 [Source:HGNC Symbol%3BAcc:HGNC:12902]
ENSG00000185246	11.11	3.79	8.15	1.89	7.25	2.49	0.99731	3.55491	0.0199167	0.734615	14:45084098-45116282:+	PRPF39	9;GO:0000243,cellular_component commitment complex;GO:0000395,biological_process mRNA 5'-splice site recognition;GO:0005634,cellular_component nucleus;GO:0005685,cellular_component U1 snRNP;GO:0006396,biological_process RNA processing;GO:0006397,biological_process mRNA processing;GO:0008380,biological_process RNA splicing;GO:0030627,molecular_function pre-mRNA 5'-splice site binding;GO:0071004,ce…	NA	pre-mRNA processing factor 39 [Source:HGNC Symbol%3BAcc:HGNC:20314]
ENSG00000173588	1.32	0.78	1.51	0.25	1.1	0.32	1.12163	1.08205	0.0200395	0.734615	12:94306448-94459988:-	CEP83	14;GO:0003674,molecular_function molecular_function;GO:0005515,molecular_function protein binding;GO:0005737,cellular_component cytoplasm;GO:0005794,cellular_component Golgi apparatus;GO:0005814,cellular_component centriole;GO:0005829,cellular_component cytosol;GO:0005856,cellular_component cytoskeleton;GO:0030030,biological_process cell projection organization;GO:0048278,biological_process vesic…	NA	centrosomal protein 83 [Source:HGNC Symbol%3BAcc:HGNC:17966]
ENSG00000054267	2	0.7	2.21	0.22	1.35	0.6	1.1818	2.3487	0.0200632	0.734615	1:235131633-235328219:-	ARID4B	20;GO:0003674,molecular_function molecular_function;GO:0003677,molecular_function DNA binding;GO:0004407,molecular_function histone deacetylase activity;GO:0005515,molecular_function protein binding;GO:0005575,cellular_component cellular_component;GO:0005634,cellular_component nucleus;GO:0005654,cellular_component nucleoplasm;GO:0005737,cellular_component cytoplasm;GO:0006349,biological_process r…	NA	AT-rich interaction domain 4B [Source:HGNC Symbol%3BAcc:HGNC:15550]
ENSG00000171634	5.04	2.52	5.3	1.6	4.24	2.09	0.716179	5.04014	0.0200988	0.734615	17:67825523-67984378:+	BPTF	28;GO:0000122,biological_process negative regulation of transcription from RNA polymerase II promoter;GO:0000790,cellular_component nuclear chromatin;GO:0001892,biological_process embryonic placenta development;GO:0005515,molecular_function protein binding;GO:0005634,cellular_component nucleus;GO:0005654,cellular_component nucleoplasm;GO:0005737,cellular_component cytoplasm;GO:0006338,biological_…	NA	bromodomain PHD finger transcription factor [Source:HGNC Symbol%3BAcc:HGNC:3581]
ENSG00000047621	2.03	0.77	2.16	0.22	1.27	0.7	1.16702	1.1206	0.020105	0.734615	12:4487727-4538508:-	C12orf4	2;GO:0005737,cellular_component cytoplasm;GO:0043304,biological_process regulation of mast cell degranulation	NA	chromosome 12 open reading frame 4 [Source:HGNC Symbol%3BAcc:HGNC:1184]
ENSG00000104231	30.5	13.95	28.39	8.54	20.42	15.5	0.718111	4.08364	0.0202331	0.737088	8:81701333-81732903:-	ZFAND1	2;GO:0008270,molecular_function zinc ion binding;GO:0046872,molecular_function metal ion binding	NA	zinc finger AN1-type containing 1 [Source:HGNC Symbol%3BAcc:HGNC:25858]
ENSG00000009307	70.09	35.33	68.99	33.8	55.11	33.27	0.528915	6.95488	0.0203163	0.737916	1:114716912-114758676:-	CSDE1	13;GO:0003676,molecular_function nucleic acid binding;GO:0003677,molecular_function DNA binding;GO:0003723,molecular_function RNA binding;GO:0005515,molecular_function protein binding;GO:0005737,cellular_component cytoplasm;GO:0005743,cellular_component mitochondrial inner membrane;GO:0005794,cellular_component Golgi apparatus;GO:0005829,cellular_component cytosol;GO:0005886,cellular_component pl…	NA	cold shock domain containing E1 [Source:HGNC Symbol%3BAcc:HGNC:29905]
ENSG00000135541	2.15	0.58	1.51	0.29	1.23	0.26	1.25067	1.99002	0.0206781	0.742158	6:135283531-135497776:-	AHI1	40;GO:0001738,biological_process morphogenesis of a polarized epithelium;GO:0001947,biological_process heart looping;GO:0002092,biological_process positive regulation of receptor internalization;GO:0005515,molecular_function protein binding;GO:0005737,cellular_component cytoplasm;GO:0005813,cellular_component centrosome;GO:0005814,cellular_component centriole;GO:0005829,cellular_component cytosol…	NA	Abelson helper integration site 1 [Source:HGNC Symbol%3BAcc:HGNC:21575]
ENSG00000138658	1.04	0.36	0.86	0.23	0.66	0.18	1.08755	1.89887	0.0207223	0.742158	4:112539332-112636995:-	ZGRF1	3;GO:0008270,molecular_function zinc ion binding;GO:0016020,cellular_component membrane;GO:0016021,cellular_component integral component of membrane	NA	zinc finger GRF-type containing 1 [Source:HGNC Symbol%3BAcc:HGNC:25654]
ENSG00000111615	29.76	10.41	25.75	8.54	19.64	10.57	0.77112	4.31096	0.0207625	0.742158	12:75490860-75511636:-	KRR1	14;GO:0000462,biological_process maturation of SSU-rRNA from tricistronic rRNA transcript (SSU-rRNA, 5.8S rRNA, LSU-rRNA);GO:0003676,molecular_function nucleic acid binding;GO:0003723,molecular_function RNA binding;GO:0005515,molecular_function protein binding;GO:0005634,cellular_component nucleus;GO:0005654,cellular_component nucleoplasm;GO:0005730,cellular_component nucleolus;GO:0005737,cellula…	NA	KRR1%2C small subunit processome component homolog [Source:HGNC Symbol%3BAcc:HGNC:5176]
ENSG00000090382	0.66	1.03	1.67	5.28	1.47	2.18	-1.32413	0.215777	0.0207889	0.742158	12:69348340-69354234:+	LYZ	23;GO:0001895,biological_process retina homeostasis;GO:0003796,molecular_function lysozyme activity;GO:0003824,molecular_function catalytic activity;GO:0005576,cellular_component extracellular region;GO:0005615,cellular_component extracellular space;GO:0006954,biological_process inflammatory response;GO:0008152,biological_process metabolic process;GO:0016787,molecular_function hydrolase activity;…	LYZ; lysozyme C [EC:3.2.1.17]; K13915	lysozyme [Source:HGNC Symbol%3BAcc:HGNC:6740]
ENSG00000140534	4.04	3.03	3.24	4.76	5.61	4	-0.450227	4.56126	0.0209335	0.742158	15:89575481-89631056:+	TICRR	13;GO:0000075,biological_process cell cycle checkpoint;GO:0001731,biological_process formation of translation preinitiation complex;GO:0003682,molecular_function chromatin binding;GO:0005515,molecular_function protein binding;GO:0005634,cellular_component nucleus;GO:0005654,cellular_component nucleoplasm;GO:0006260,biological_process DNA replication;GO:0006281,biological_process DNA repair;GO:000…	NA	TOPBP1 interacting checkpoint and replication regulator [Source:HGNC Symbol%3BAcc:HGNC:28704]
ENSG00000005700	4.68	1.35	3.05	0.91	2.76	0.82	1.02397	3.22025	0.0209776	0.742158	6:82169982-82247754:-	IBTK	9;GO:0001933,biological_process negative regulation of protein phosphorylation;GO:0005634,cellular_component nucleus;GO:0005654,cellular_component nucleoplasm;GO:0005737,cellular_component cytoplasm;GO:0016020,cellular_component membrane;GO:0019901,molecular_function protein kinase binding;GO:0030292,molecular_function protein tyrosine kinase inhibitor activity;GO:0051209,biological_process relea…	NA	inhibitor of Bruton tyrosine kinase [Source:HGNC Symbol%3BAcc:HGNC:17853]
ENSG00000125977	55.48	34.02	54.32	31.23	45.53	28.63	0.470391	5.37117	0.0210483	0.742158	20:34088297-34112332:-	EIF2S2	14;GO:0001701,biological_process in utero embryonic development;GO:0002176,biological_process male germ cell proliferation;GO:0003723,molecular_function RNA binding;GO:0003743,molecular_function translation initiation factor activity;GO:0005515,molecular_function protein binding;GO:0005737,cellular_component cytoplasm;GO:0005829,cellular_component cytosol;GO:0005850,cellular_component eukaryotic …	EIF2S2; translation initiation factor 2 subunit 2; K03238	eukaryotic translation initiation factor 2 subunit beta [Source:HGNC Symbol%3BAcc:HGNC:3266]
ENSG00000029363	12.11	3.91	10.58	2.18	8.16	3.59	0.94069	4.29945	0.0211667	0.742158	6:136256626-136289851:-	BCLAF1	17;GO:0003677,molecular_function DNA binding;GO:0003723,molecular_function RNA binding;GO:0005515,molecular_function protein binding;GO:0005634,cellular_component nucleus;GO:0005654,cellular_component nucleoplasm;GO:0005737,cellular_component cytoplasm;GO:0006351,biological_process transcription, DNA-templated;GO:0006355,biological_process regulation of transcription, DNA-templated;GO:0006915,bio…	NA	BCL2 associated transcription factor 1 [Source:HGNC Symbol%3BAcc:HGNC:16863]
ENSG00000171877	10.92	13.68	15.18	21.35	17.15	18.39	-0.475129	5.03586	0.0212987	0.742158	15:43870760-44195252:-	FRMD5	14;GO:0005178,molecular_function integrin binding;GO:0005200,molecular_function structural constituent of cytoskeleton;GO:0005515,molecular_function protein binding;GO:0005856,cellular_component cytoskeleton;GO:0005912,cellular_component adherens junction;GO:0008092,molecular_function cytoskeletal protein binding;GO:0016020,cellular_component membrane;GO:0016021,cellular_component integral compon…	NA	FERM domain containing 5 [Source:HGNC Symbol%3BAcc:HGNC:28214]
ENSG00000111011	20.59	11.31	22.06	8.94	17.31	8.88	0.640331	4.35559	0.0213225	0.742158	12:122503457-122527000:-	RSRC2	1;GO:0003723,molecular_function RNA binding	NA	arginine and serine rich coiled-coil 2 [Source:HGNC Symbol%3BAcc:HGNC:30559]
ENSG00000091009	0.37	0.16	0.48	0.09	0.25	0.07	1.27384	-0.108088	0.0214452	0.742158	5:146203599-146289132:+	RBM27	7;GO:0003676,molecular_function nucleic acid binding;GO:0003723,molecular_function RNA binding;GO:0005634,cellular_component nucleus;GO:0005737,cellular_component cytoplasm;GO:0006397,biological_process mRNA processing;GO:0016607,cellular_component nuclear speck;GO:0046872,molecular_function metal ion binding	NA	RNA binding motif protein 27 [Source:HGNC Symbol%3BAcc:HGNC:29243]
ENSG00000163110	8.2	4.83	7.52	3.9	6.24	3.85	0.573565	3.97148	0.0214498	0.742158	4:94451856-94668227:+	PDLIM5	22;GO:0003779,molecular_function actin binding;GO:0005080,molecular_function protein kinase C binding;GO:0005515,molecular_function protein binding;GO:0005737,cellular_component cytoplasm;GO:0005829,cellular_component cytosol;GO:0005886,cellular_component plasma membrane;GO:0005913,cellular_component cell-cell adherens junction;GO:0014069,cellular_component postsynaptic density;GO:0015629,cellula…	NA	PDZ and LIM domain 5 [Source:HGNC Symbol%3BAcc:HGNC:17468]
ENSG00000183762	5.75	4.73	7.17	8.66	10.26	7.71	-0.560732	3.46991	0.0214594	0.742158	22:29073077-29168333:+	KREMEN1	11;GO:0005515,molecular_function protein binding;GO:0005886,cellular_component plasma membrane;GO:0006915,biological_process apoptotic process;GO:0007154,biological_process cell communication;GO:0016020,cellular_component membrane;GO:0016021,cellular_component integral component of membrane;GO:0016055,biological_process Wnt signaling pathway;GO:0030279,biological_process negative regulation of os…	NA	kringle containing transmembrane protein 1 [Source:HGNC Symbol%3BAcc:HGNC:17550]
ENSG00000137040	2.75	0.83	2.16	0.33	1.62	0.68	1.12126	2.2519	0.0214662	0.742158	9:6011042-6015625:-	RANBP6	12;GO:0000060,biological_process protein import into nucleus, translocation;GO:0005515,molecular_function protein binding;GO:0005634,cellular_component nucleus;GO:0005737,cellular_component cytoplasm;GO:0006607,biological_process NLS-bearing protein import into nucleus;GO:0006610,biological_process ribosomal protein import into nucleus;GO:0006810,biological_process transport;GO:0008139,molecular_…	NA	RAN binding protein 6 [Source:HGNC Symbol%3BAcc:HGNC:9851]
ENSG00000137944	10.66	6.66	10.27	5.09	6.7	6.81	0.582326	3.41004	0.0215486	0.742158	1:88935772-88992953:-	KYAT3	17;GO:0003723,molecular_function RNA binding;GO:0003824,molecular_function catalytic activity;GO:0005739,cellular_component mitochondrion;GO:0006103,biological_process 2-oxoglutarate metabolic process;GO:0006520,biological_process cellular amino acid metabolic process;GO:0008483,molecular_function transaminase activity;GO:0009058,biological_process biosynthetic process;GO:0016212,molecular_functi…	CCBL; kynurenine---oxoglutarate transaminase / cysteine-S-conjugate beta-lyase / glutamine---phenylpyruvate transaminase [EC:2.6.1.7 4.4.1.13 2.6.1.64]; K00816	kynurenine aminotransferase 3 [Source:HGNC Symbol%3BAcc:HGNC:33238]
ENSG00000101751	4.23	1.74	3.82	1.38	2.9	0.98	0.912536	2.56646	0.0216199	0.742158	18:54269403-54321266:+	POLI	18;GO:0000932,cellular_component cytoplasmic mRNA processing body;GO:0003677,molecular_function DNA binding;GO:0003684,molecular_function damaged DNA binding;GO:0003887,molecular_function DNA-directed DNA polymerase activity;GO:0005515,molecular_function protein binding;GO:0005622,cellular_component intracellular;GO:0005634,cellular_component nucleus;GO:0005654,cellular_component nucleoplasm;GO:0…	POLI; DNA polymerase iota [EC:2.7.7.7]; K03510	DNA polymerase iota [Source:HGNC Symbol%3BAcc:HGNC:9182]
ENSG00000055044	24.23	10.06	20.02	6.27	17.58	8.44	0.762652	4.53685	0.0217688	0.742158	2:202265715-202303666:+	NOP58	22;GO:0000154,biological_process rRNA modification;GO:0001094,molecular_function TFIID-class transcription factor binding;GO:0001650,cellular_component fibrillar center;GO:0003723,molecular_function RNA binding;GO:0005515,molecular_function protein binding;GO:0005634,cellular_component nucleus;GO:0005654,cellular_component nucleoplasm;GO:0005730,cellular_component nucleolus;GO:0005732,cellular_co…	NOP58; nucleolar protein 58; K14565	NOP58 ribonucleoprotein [Source:HGNC Symbol%3BAcc:HGNC:29926]
ENSG00000121749	5.97	2.64	5.07	1.31	4.11	2.2	0.854051	3.00977	0.021796	0.742158	12:71839706-71927248:+	TBC1D15	13;GO:0005096,molecular_function GTPase activator activity;GO:0005515,molecular_function protein binding;GO:0005576,cellular_component extracellular region;GO:0005622,cellular_component intracellular;GO:0005737,cellular_component cytoplasm;GO:0005739,cellular_component mitochondrion;GO:0006886,biological_process intracellular protein transport;GO:0012505,cellular_component endomembrane system;GO:…	NA	TBC1 domain family member 15 [Source:HGNC Symbol%3BAcc:HGNC:25694]
ENSG00000174485	1.02	0.39	0.79	0.24	0.64	0.23	0.990847	1.7308	0.0218397	0.742158	15:65658045-65792293:-	DENND4A	9;GO:0003677,molecular_function DNA binding;GO:0005085,molecular_function guanyl-nucleotide exchange factor activity;GO:0005634,cellular_component nucleus;GO:0005829,cellular_component cytosol;GO:0006351,biological_process transcription, DNA-templated;GO:0006355,biological_process regulation of transcription, DNA-templated;GO:0017112,molecular_function Rab guanyl-nucleotide exchange factor activi…	NA	DENN domain containing 4A [Source:HGNC Symbol%3BAcc:HGNC:24321]
ENSG00000106692	1.5	0.67	1.09	0.61	0.67	0.33	1.04175	0.583768	0.0218606	0.742158	9:105558129-105641118:+	FKTN	16;GO:0000139,cellular_component Golgi membrane;GO:0005615,cellular_component extracellular space;GO:0005634,cellular_component nucleus;GO:0005783,cellular_component endoplasmic reticulum;GO:0005794,cellular_component Golgi apparatus;GO:0005801,cellular_component cis-Golgi network;GO:0006486,biological_process protein glycosylation;GO:0007399,biological_process nervous system development;GO:00075…	NA	fukutin [Source:HGNC Symbol%3BAcc:HGNC:3622]
ENSG00000132141	1.41	0.86	1.27	0.23	0.97	0.54	1.01316	0.651425	0.0218671	0.742158	17:34927858-34981078:-	CCT6B	15;GO:0000166,molecular_function nucleotide binding;GO:0005524,molecular_function ATP binding;GO:0005737,cellular_component cytoplasm;GO:0005829,cellular_component cytosol;GO:0005832,cellular_component chaperonin-containing T-complex;GO:0006457,biological_process protein folding;GO:0006458,biological_process 'de novo' protein folding;GO:0007283,biological_process spermatogenesis;GO:0008565,molecu…	NA	chaperonin containing TCP1 subunit 6B [Source:HGNC Symbol%3BAcc:HGNC:1621]
ENSG00000134243	6.36	7.18	7.32	12.45	7.71	10.82	-0.535901	4.46333	0.0218696	0.742158	1:109309567-109397951:-	SORT1	52;GO:0001503,biological_process ossification;GO:0005515,molecular_function protein binding;GO:0005634,cellular_component nucleus;GO:0005764,cellular_component lysosome;GO:0005765,cellular_component lysosomal membrane;GO:0005768,cellular_component endosome;GO:0005769,cellular_component early endosome;GO:0005783,cellular_component endoplasmic reticulum;GO:0005789,cellular_component endoplasmic ret…	SORT1; sortilin; K12388	sortilin 1 [Source:HGNC Symbol%3BAcc:HGNC:11186]
ENSG00000160781	9.76	5.92	6.19	4.15	5.82	4.56	0.60495	3.30171	0.0219757	0.742158	1:156243320-156248117:-	PAQR6	7;GO:0003707,molecular_function steroid hormone receptor activity;GO:0005496,molecular_function steroid binding;GO:0005886,cellular_component plasma membrane;GO:0016020,cellular_component membrane;GO:0016021,cellular_component integral component of membrane;GO:0043401,biological_process steroid hormone mediated signaling pathway;GO:0048545,biological_process response to steroid hormone	NA	progestin and adipoQ receptor family member 6 [Source:HGNC Symbol%3BAcc:HGNC:30132]
ENSG00000167754	3.59	9.54	6.57	20.55	5.11	18.18	-1.09767	3.25189	0.0221867	0.742158	19:50943302-50953093:-	KLK5	15;GO:0002803,biological_process positive regulation of antibacterial peptide production;GO:0004175,molecular_function endopeptidase activity;GO:0004252,molecular_function serine-type endopeptidase activity;GO:0005515,molecular_function protein binding;GO:0005576,cellular_component extracellular region;GO:0005615,cellular_component extracellular space;GO:0005829,cellular_component cytosol;GO:0006…	NA	kallikrein related peptidase 5 [Source:HGNC Symbol%3BAcc:HGNC:6366]
ENSG00000163508	0.43	0.36	0.56	1.47	0.7	0.7	-1.01866	0.699052	0.022205	0.742158	3:27715948-27722711:-	EOMES	40;GO:0000122,biological_process negative regulation of transcription from RNA polymerase II promoter;GO:0000977,molecular_function RNA polymerase II regulatory region sequence-specific DNA binding;GO:0001102,molecular_function RNA polymerase II activating transcription factor binding;GO:0001191,molecular_function transcriptional repressor activity, RNA polymerase II transcription factor binding;…	NA	eomesodermin [Source:HGNC Symbol%3BAcc:HGNC:3372]
ENSG00000188321	1.66	1.25	2.25	0.65	1.44	0.83	0.845838	1.68496	0.0222862	0.742158	19:9323771-9351162:+	ZNF559	8;GO:0003676,molecular_function nucleic acid binding;GO:0003677,molecular_function DNA binding;GO:0005515,molecular_function protein binding;GO:0005622,cellular_component intracellular;GO:0005634,cellular_component nucleus;GO:0006351,biological_process transcription, DNA-templated;GO:0006355,biological_process regulation of transcription, DNA-templated;GO:0046872,molecular_function metal ion bind…	KRAB; KRAB domain-containing zinc finger protein; K09228	zinc finger protein 559 [Source:HGNC Symbol%3BAcc:HGNC:28197]
ENSG00000164045	9.36	6.35	8.07	12.79	11.06	10.28	-0.497587	3.93557	0.0223364	0.742158	3:48157145-48188402:-	CDC25A	25;GO:0000079,biological_process regulation of cyclin-dependent protein serine/threonine kinase activity;GO:0000082,biological_process G1/S transition of mitotic cell cycle;GO:0000086,biological_process G2/M transition of mitotic cell cycle;GO:0004721,molecular_function phosphoprotein phosphatase activity;GO:0004725,molecular_function protein tyrosine phosphatase activity;GO:0005515,molecular_fun…	CDC25A; M-phase inducer phosphatase 1 [EC:3.1.3.48]; K06645	cell division cycle 25A [Source:HGNC Symbol%3BAcc:HGNC:1725]
ENSG00000137876	57.63	28.09	48.32	24.36	39.05	28.29	0.55783	4.42946	0.0224236	0.742158	15:55180805-55197067:-	RSL24D1	12;GO:0000027,biological_process ribosomal large subunit assembly;GO:0003723,molecular_function RNA binding;GO:0003735,molecular_function structural constituent of ribosome;GO:0005515,molecular_function protein binding;GO:0005622,cellular_component intracellular;GO:0005634,cellular_component nucleus;GO:0005730,cellular_component nucleolus;GO:0005840,cellular_component ribosome;GO:0006412,biologic…	RP-L24e, RPL24; large subunit ribosomal protein L24e; K02896	ribosomal L24 domain containing 1 [Source:HGNC Symbol%3BAcc:HGNC:18479]
ENSG00000151617	0.39	0.27	0.6	0.57	1.21	1.03	-1.1165	0.0522355	0.0224801	0.742158	4:147480916-147544954:+	EDNRA	30;GO:0001569,biological_process patterning of blood vessels;GO:0001666,biological_process response to hypoxia;GO:0001701,biological_process in utero embryonic development;GO:0004435,molecular_function phosphatidylinositol phospholipase C activity;GO:0004871,molecular_function signal transducer activity;GO:0004930,molecular_function G-protein coupled receptor activity;GO:0004962,molecular_functio…	EDNRA; endothelin receptor type A; K04197	endothelin receptor type A [Source:HGNC Symbol%3BAcc:HGNC:3179]
ENSG00000086570	0.1	0.1	0.13	0.3	0.16	0.17	-0.878388	1.17098	0.022525	0.742158	5:151504092-151568944:-	FAT2	11;GO:0005509,molecular_function calcium ion binding;GO:0005634,cellular_component nucleus;GO:0005886,cellular_component plasma membrane;GO:0005913,cellular_component cell-cell adherens junction;GO:0007155,biological_process cell adhesion;GO:0007156,biological_process homophilic cell adhesion via plasma membrane adhesion molecules;GO:0010631,biological_process epithelial cell migration;GO:0016020…	NA	FAT atypical cadherin 2 [Source:HGNC Symbol%3BAcc:HGNC:3596]
ENSG00000135549	18.47	14.06	23.87	35.63	26.86	28.16	-0.653216	2.77577	0.022561	0.742158	6:122471916-122726373:+	PKIB	10;GO:0004860,molecular_function protein kinase inhibitor activity;GO:0004862,molecular_function cAMP-dependent protein kinase inhibitor activity;GO:0005634,cellular_component nucleus;GO:0005737,cellular_component cytoplasm;GO:0006469,biological_process negative regulation of protein kinase activity;GO:0032212,biological_process positive regulation of telomere maintenance via telomerase;GO:005197…	NA	cAMP-dependent protein kinase inhibitor beta [Source:HGNC Symbol%3BAcc:HGNC:9018]
ENSG00000143217	2.33	2.41	2.14	5.84	3.03	3.26	-0.779591	2.3132	0.022575	0.742158	1:161070994-161089599:-	NECTIN4	22;GO:0001618,molecular_function virus receptor activity;GO:0004872,molecular_function receptor activity;GO:0005102,molecular_function receptor binding;GO:0005515,molecular_function protein binding;GO:0005576,cellular_component extracellular region;GO:0005886,cellular_component plasma membrane;GO:0005887,cellular_component integral component of plasma membrane;GO:0005912,cellular_component adhere…	PVRL4; poliovirus receptor-related 4; K06593	nectin cell adhesion molecule 4 [Source:HGNC Symbol%3BAcc:HGNC:19688]
ENSG00000189266	40.85	15.36	30.09	11.54	25.04	15.19	0.74022	3.75255	0.0225816	0.742158	1:23959108-23963462:+	PNRC2	11;GO:0000184,biological_process nuclear-transcribed mRNA catabolic process, nonsense-mediated decay;GO:0000932,cellular_component cytoplasmic mRNA processing body;GO:0005515,molecular_function protein binding;GO:0005634,cellular_component nucleus;GO:0005654,cellular_component nucleoplasm;GO:0005737,cellular_component cytoplasm;GO:0005794,cellular_component Golgi apparatus;GO:0005829,cellular_com…	NA	proline rich nuclear receptor coactivator 2 [Source:HGNC Symbol%3BAcc:HGNC:23158]
ENSG00000161217	12.8	13.05	14.89	19.8	18.67	17.68	-0.427196	4.73541	0.0226088	0.742158	3:196214221-196287957:-	PCYT1A	22;GO:0003824,molecular_function catalytic activity;GO:0004105,molecular_function choline-phosphate cytidylyltransferase activity;GO:0005516,molecular_function calmodulin binding;GO:0005635,cellular_component nuclear envelope;GO:0005737,cellular_component cytoplasm;GO:0005783,cellular_component endoplasmic reticulum;GO:0005789,cellular_component endoplasmic reticulum membrane;GO:0005829,cellular_…	PCYT1; choline-phosphate cytidylyltransferase [EC:2.7.7.15]; K00968	phosphate cytidylyltransferase 1%2C choline%2C alpha [Source:HGNC Symbol%3BAcc:HGNC:8754]
ENSG00000188158	0.73	0.36	0.67	0.11	0.47	0.3	0.997484	1.24391	0.0226571	0.742158	X:17375419-17735994:+	NHS	13;GO:0002088,biological_process lens development in camera-type eye;GO:0005737,cellular_component cytoplasm;GO:0005794,cellular_component Golgi apparatus;GO:0005886,cellular_component plasma membrane;GO:0005923,cellular_component bicellular tight junction;GO:0005925,cellular_component focal adhesion;GO:0016020,cellular_component membrane;GO:0016324,cellular_component apical plasma membrane;GO:00…	NA	NHS actin remodeling regulator [Source:HGNC Symbol%3BAcc:HGNC:7820]
ENSG00000067208	0.7	0.46	0.59	0.14	0.51	0.15	1.12017	0.347673	0.0226964	0.742158	1:92508695-92792404:-	EVI5	20;GO:0005096,molecular_function GTPase activator activity;GO:0005515,molecular_function protein binding;GO:0005634,cellular_component nucleus;GO:0005737,cellular_component cytoplasm;GO:0005815,cellular_component microtubule organizing center;GO:0005819,cellular_component spindle;GO:0005829,cellular_component cytosol;GO:0005856,cellular_component cytoskeleton;GO:0006886,biological_process intrace…	NA	ecotropic viral integration site 5 [Source:HGNC Symbol%3BAcc:HGNC:3501]
ENSG00000028116	7.22	5.18	7.06	3.57	5.66	3.78	0.604621	3.12669	0.0227293	0.742158	2:57907650-58159920:+	VRK2	27;GO:0000166,molecular_function nucleotide binding;GO:0004672,molecular_function protein kinase activity;GO:0004674,molecular_function protein serine/threonine kinase activity;GO:0005515,molecular_function protein binding;GO:0005524,molecular_function ATP binding;GO:0005634,cellular_component nucleus;GO:0005737,cellular_component cytoplasm;GO:0005739,cellular_component mitochondrion;GO:0005783,c…	NA	vaccinia related kinase 2 [Source:HGNC Symbol%3BAcc:HGNC:12719]
ENSG00000163166	10.43	7.87	14.12	6.47	9.53	7.05	0.518397	4.62949	0.0227998	0.742158	2:127436206-127526886:-	IWS1	16;GO:0005515,molecular_function protein binding;GO:0005634,cellular_component nucleus;GO:0005654,cellular_component nucleoplasm;GO:0006351,biological_process transcription, DNA-templated;GO:0006355,biological_process regulation of transcription, DNA-templated;GO:0006366,biological_process transcription from RNA polymerase II promoter;GO:0006368,biological_process transcription elongation from RN…	NA	IWS1%2C SUPT6H interacting protein [Source:HGNC Symbol%3BAcc:HGNC:25467]
ENSG00000131016	109.2	58.18	134.29	38.89	101.44	50.86	0.680113	8.77125	0.0229183	0.742158	6:151239998-151358557:+	AKAP12	16;GO:0005515,molecular_function protein binding;GO:0005737,cellular_component cytoplasm;GO:0005829,cellular_component cytosol;GO:0005856,cellular_component cytoskeleton;GO:0005886,cellular_component plasma membrane;GO:0005925,cellular_component focal adhesion;GO:0005938,cellular_component cell cortex;GO:0006605,biological_process protein targeting;GO:0007165,biological_process signal transductio…	NA	A-kinase anchoring protein 12 [Source:HGNC Symbol%3BAcc:HGNC:370]
ENSG00000169251	14.33	4.75	11.58	2.84	9.31	4.28	0.904111	3.65542	0.0229345	0.742158	3:161104695-161253532:+	NMD3	14;GO:0000055,biological_process ribosomal large subunit export from nucleus;GO:0003723,molecular_function RNA binding;GO:0005634,cellular_component nucleus;GO:0005654,cellular_component nucleoplasm;GO:0005730,cellular_component nucleolus;GO:0005737,cellular_component cytoplasm;GO:0006810,biological_process transport;GO:0015031,biological_process protein transport;GO:0016020,cellular_component me…	NMD3; nonsense-mediated mRNA decay protein 3; K07562	NMD3 ribosome export adaptor [Source:HGNC Symbol%3BAcc:HGNC:24250]
ENSG00000171858	1331.28	1582.99	1269.09	1106.37	894.29	1192.14	0.428702	9.01965	0.0230732	0.742158	20:62387115-62388520:+	RPS21	19;GO:0000184,biological_process nuclear-transcribed mRNA catabolic process, nonsense-mediated decay;GO:0000447,biological_process endonucleolytic cleavage in ITS1 to separate SSU-rRNA from 5.8S rRNA and LSU-rRNA from tricistronic rRNA transcript (SSU-rRNA, 5.8S rRNA, LSU-rRNA);GO:0000461,biological_process endonucleolytic cleavage to generate mature 3'-end of SSU-rRNA from (SSU-rRNA, 5.8S rRNA, …	RP-S21e, RPS21; small subunit ribosomal protein S21e; K02971	ribosomal protein S21 [Source:HGNC Symbol%3BAcc:HGNC:10409]
ENSG00000143669	0.43	0.19	0.31	0.2	0.19	0.14	0.824722	1.56367	0.0231104	0.742158	1:235661040-235883640:-	LYST	15;GO:0005515,molecular_function protein binding;GO:0005737,cellular_component cytoplasm;GO:0006810,biological_process transport;GO:0007040,biological_process lysosome organization;GO:0015031,biological_process protein transport;GO:0015630,cellular_component microtubule cytoskeleton;GO:0030595,biological_process leukocyte chemotaxis;GO:0032438,biological_process melanosome organization;GO:0032510…	NA	lysosomal trafficking regulator [Source:HGNC Symbol%3BAcc:HGNC:1968]
ENSG00000054148	326.09	322.49	264.37	233.18	244.93	243.59	0.374931	6.8806	0.0231578	0.742158	9:136848723-136851027:+	PHPT1	16;GO:0004721,molecular_function phosphoprotein phosphatase activity;GO:0005737,cellular_component cytoplasm;GO:0005829,cellular_component cytosol;GO:0006470,biological_process protein dephosphorylation;GO:0008969,molecular_function phosphohistidine phosphatase activity;GO:0016787,molecular_function hydrolase activity;GO:0019855,molecular_function calcium channel inhibitor activity;GO:0035774,bio…	NA	phosphohistidine phosphatase 1 [Source:HGNC Symbol%3BAcc:HGNC:30033]
ENSG00000135069	40.29	38.94	37.1	63.86	45.09	49.78	-0.415536	5.67461	0.0231689	0.742158	9:78297142-78330093:+	PSAT1	10;GO:0003824,molecular_function catalytic activity;GO:0004648,molecular_function O-phospho-L-serine:2-oxoglutarate aminotransferase activity;GO:0005737,cellular_component cytoplasm;GO:0005829,cellular_component cytosol;GO:0006564,biological_process L-serine biosynthetic process;GO:0008483,molecular_function transaminase activity;GO:0008615,biological_process pyridoxine biosynthetic process;GO:00…	serC, PSAT1; phosphoserine aminotransferase [EC:2.6.1.52]; K00831	phosphoserine aminotransferase 1 [Source:HGNC Symbol%3BAcc:HGNC:19129]
ENSG00000198589	7.06	4.06	7.31	3.58	5.91	3.71	0.502287	5.51732	0.0231696	0.742158	4:150264530-151015727:-	LRBA	8;GO:0003674,molecular_function molecular_function;GO:0005764,cellular_component lysosome;GO:0005783,cellular_component endoplasmic reticulum;GO:0005794,cellular_component Golgi apparatus;GO:0005886,cellular_component plasma membrane;GO:0008150,biological_process biological_process;GO:0016020,cellular_component membrane;GO:0016021,cellular_component integral component of membrane	NA	LPS responsive beige-like anchor protein [Source:HGNC Symbol%3BAcc:HGNC:1742]
ENSG00000138381	8.57	4.33	6.69	3.06	5.66	3.97	0.635756	3.59877	0.0232807	0.742816	2:189661384-189670831:+	ASNSD1	8;GO:0003674,molecular_function molecular_function;GO:0004066,molecular_function asparagine synthase (glutamine-hydrolyzing) activity;GO:0005575,cellular_component cellular_component;GO:0006529,biological_process asparagine biosynthetic process;GO:0006541,biological_process glutamine metabolic process;GO:0008150,biological_process biological_process;GO:0008652,biological_process cellular amino ac…	NA	asparagine synthetase domain containing 1 [Source:HGNC Symbol%3BAcc:HGNC:24910]
ENSG00000143507	1.09	1.3	1.92	4.1	2.29	1.94	-0.892982	1.67007	0.0234267	0.742816	1:221701423-221742176:-	DUSP10	40;GO:0000188,biological_process inactivation of MAPK activity;GO:0002819,biological_process regulation of adaptive immune response;GO:0004721,molecular_function phosphoprotein phosphatase activity;GO:0004725,molecular_function protein tyrosine phosphatase activity;GO:0005634,cellular_component nucleus;GO:0005654,cellular_component nucleoplasm;GO:0005737,cellular_component cytoplasm;GO:0005794,ce…	DUSP, MKP; dual specificity MAP kinase phosphatase [EC:3.1.3.16 3.1.3.48]; K04459	dual specificity phosphatase 10 [Source:HGNC Symbol%3BAcc:HGNC:3065]
ENSG00000176208	0.81	0.42	0.67	0.18	0.6	0.11	1.10096	1.44914	0.0237137	0.742816	17:30831969-30895869:+	ATAD5	8;GO:0000166,molecular_function nucleotide binding;GO:0002377,biological_process immunoglobulin production;GO:0005524,molecular_function ATP binding;GO:0005634,cellular_component nucleus;GO:0006974,biological_process cellular response to DNA damage stimulus;GO:0030890,biological_process positive regulation of B cell proliferation;GO:0048304,biological_process positive regulation of isotype switch…	NA	ATPase family%2C AAA domain containing 5 [Source:HGNC Symbol%3BAcc:HGNC:25752]
ENSG00000105953	36.82	35.82	33.99	46.66	50	42.4	-0.346042	7.07093	0.023827	0.742816	7:44606571-44709066:+	OGDH	29;GO:0004591,molecular_function oxoglutarate dehydrogenase (succinyl-transferring) activity;GO:0005739,cellular_component mitochondrion;GO:0005759,cellular_component mitochondrial matrix;GO:0006091,biological_process generation of precursor metabolites and energy;GO:0006096,biological_process glycolytic process;GO:0006099,biological_process tricarboxylic acid cycle;GO:0006103,biological_process …	OGDH, sucA; 2-oxoglutarate dehydrogenase E1 component [EC:1.2.4.2]; K00164	oxoglutarate dehydrogenase [Source:HGNC Symbol%3BAcc:HGNC:8124]
ENSG00000106443	1.42	0.57	1.51	0.48	0.9	0.46	0.932336	1.43941	0.0238604	0.742816	7:10973871-11169630:+	PHF14	8;GO:0000122,biological_process negative regulation of transcription from RNA polymerase II promoter;GO:0005634,cellular_component nucleus;GO:0008285,biological_process negative regulation of cell proliferation;GO:0046872,molecular_function metal ion binding;GO:0048286,biological_process lung alveolus development;GO:0072201,biological_process negative regulation of mesenchymal cell proliferation;…	NA	PHD finger protein 14 [Source:HGNC Symbol%3BAcc:HGNC:22203]
ENSG00000139318	94.33	109.2	181.91	186.45	144.81	259.36	-0.593411	7.57772	0.0238745	0.742816	12:89347231-89353271:-	DUSP6	29;GO:0000165,biological_process MAPK cascade;GO:0000187,biological_process activation of MAPK activity;GO:0000188,biological_process inactivation of MAPK activity;GO:0001933,biological_process negative regulation of protein phosphorylation;GO:0004721,molecular_function phosphoprotein phosphatase activity;GO:0004725,molecular_function protein tyrosine phosphatase activity;GO:0005654,cellular_comp…	DUSP, MKP; dual specificity MAP kinase phosphatase [EC:3.1.3.16 3.1.3.48]; K04459	dual specificity phosphatase 6 [Source:HGNC Symbol%3BAcc:HGNC:3072]
ENSG00000167384	2.45	1.04	1.78	0.52	1.44	0.85	0.910755	1.70207	0.0239715	0.742816	19:44474427-44500524:-	ZNF180	8;GO:0003676,molecular_function nucleic acid binding;GO:0003677,molecular_function DNA binding;GO:0005515,molecular_function protein binding;GO:0005622,cellular_component intracellular;GO:0005634,cellular_component nucleus;GO:0006351,biological_process transcription, DNA-templated;GO:0006355,biological_process regulation of transcription, DNA-templated;GO:0046872,molecular_function metal ion bind…	KRAB; KRAB domain-containing zinc finger protein; K09228	zinc finger protein 180 [Source:HGNC Symbol%3BAcc:HGNC:12970]
ENSG00000062194	18.2	7.36	16.74	5.66	13.25	6.49	0.746838	4.07952	0.0239758	0.742816	5:57173947-57264679:+	GPBP1	11;GO:0003677,molecular_function DNA binding;GO:0003700,molecular_function transcription factor activity, sequence-specific DNA binding;GO:0005515,molecular_function protein binding;GO:0005634,cellular_component nucleus;GO:0005737,cellular_component cytoplasm;GO:0005829,cellular_component cytosol;GO:0005886,cellular_component plasma membrane;GO:0006351,biological_process transcription, DNA-templa…	NA	GC-rich promoter binding protein 1 [Source:HGNC Symbol%3BAcc:HGNC:29520]
ENSG00000062598	7.84	6.23	8.11	9.1	10.75	10.77	-0.440871	4.43529	0.0239865	0.742816	20:46366048-46432985:-	ELMO2	15;GO:0005515,molecular_function protein binding;GO:0005737,cellular_component cytoplasm;GO:0005829,cellular_component cytosol;GO:0006909,biological_process phagocytosis;GO:0006915,biological_process apoptotic process;GO:0007010,biological_process cytoskeleton organization;GO:0016020,cellular_component membrane;GO:0016021,cellular_component integral component of membrane;GO:0016477,biological_pro…	NA	engulfment and cell motility 2 [Source:HGNC Symbol%3BAcc:HGNC:17233]
ENSG00000198707	0.83	0.26	0.71	0.1	0.44	0.31	1.08126	1.80617	0.0241672	0.742816	12:88049013-88142216:-	CEP290	37;GO:0000086,biological_process G2/M transition of mitotic cell cycle;GO:0000930,cellular_component gamma-tubulin complex;GO:0005515,molecular_function protein binding;GO:0005576,cellular_component extracellular region;GO:0005634,cellular_component nucleus;GO:0005737,cellular_component cytoplasm;GO:0005813,cellular_component centrosome;GO:0005814,cellular_component centriole;GO:0005815,cellular_…	NA	centrosomal protein 290 [Source:HGNC Symbol%3BAcc:HGNC:29021]
ENSG00000155008	1.72	0.94	1.87	0.67	0.9	0.57	1.0974	0.106713	0.0241682	0.742816	X:85003825-85093316:+	APOOL	10;GO:0002576,biological_process platelet degranulation;GO:0005515,molecular_function protein binding;GO:0005576,cellular_component extracellular region;GO:0005739,cellular_component mitochondrion;GO:0005743,cellular_component mitochondrial inner membrane;GO:0016020,cellular_component membrane;GO:0016021,cellular_component integral component of membrane;GO:0031093,cellular_component platelet alph…	NA	apolipoprotein O like [Source:HGNC Symbol%3BAcc:HGNC:24009]
ENSG00000122026	1428.11	1751.06	1870.73	1273.85	1029.48	1497	0.444598	9.48131	0.0241892	0.742816	13:27251308-27256691:+	RPL21	15;GO:0000184,biological_process nuclear-transcribed mRNA catabolic process, nonsense-mediated decay;GO:0003723,molecular_function RNA binding;GO:0003735,molecular_function structural constituent of ribosome;GO:0005515,molecular_function protein binding;GO:0005622,cellular_component intracellular;GO:0005829,cellular_component cytosol;GO:0005840,cellular_component ribosome;GO:0006364,biological_pr…	RP-L21e, RPL21; large subunit ribosomal protein L21e; K02889	ribosomal protein L21 [Source:HGNC Symbol%3BAcc:HGNC:10313]
ENSG00000122483	0.73	0.45	0.61	0.1	0.52	0.28	1.00474	1.14249	0.0243368	0.742816	1:93179918-93278730:+	CCDC18	NA	NA	coiled-coil domain containing 18 [Source:HGNC Symbol%3BAcc:HGNC:30370]
ENSG00000165813	0.55	0.22	0.72	0.14	0.38	0.14	1.17449	0.198091	0.0245014	0.742816	10:114120861-114174220:-	CCDC186	NA	NA	coiled-coil domain containing 186 [Source:HGNC Symbol%3BAcc:HGNC:24349]
ENSG00000135241	3.11	0.99	2.43	0.23	1.88	0.66	1.22926	1.92304	0.0245223	0.742816	7:108470421-108569666:-	PNPLA8	29;GO:0000139,cellular_component Golgi membrane;GO:0001516,biological_process prostaglandin biosynthetic process;GO:0004622,molecular_function lysophospholipase activity;GO:0004623,molecular_function phospholipase A2 activity;GO:0005524,molecular_function ATP binding;GO:0005622,cellular_component intracellular;GO:0005737,cellular_component cytoplasm;GO:0005777,cellular_component peroxisome;GO:000…	NA	patatin like phospholipase domain containing 8 [Source:HGNC Symbol%3BAcc:HGNC:28900]
ENSG00000164484	1.46	0.64	0.85	0.31	0.35	0.69	1.11366	0.279259	0.0245786	0.742816	6:130365733-130443063:+	TMEM200A	2;GO:0016020,cellular_component membrane;GO:0016021,cellular_component integral component of membrane	NA	transmembrane protein 200A [Source:HGNC Symbol%3BAcc:HGNC:21075]
ENSG00000163946	3.92	1.49	3.35	0.83	2.6	1.46	0.844229	3.53316	0.0246398	0.742816	3:56620132-56683237:-	FAM208A	6;GO:0003723,molecular_function RNA binding;GO:0005634,cellular_component nucleus;GO:0005654,cellular_component nucleoplasm;GO:0005694,cellular_component chromosome;GO:0006351,biological_process transcription, DNA-templated;GO:0006355,biological_process regulation of transcription, DNA-templated	NA	family with sequence similarity 208 member A [Source:HGNC Symbol%3BAcc:HGNC:30314]
ENSG00000165525	3.34	1.22	3.29	0.42	2.41	0.82	1.11219	2.66212	0.0246442	0.742816	14:49782082-49853203:-	NEMF	2;GO:0005634,cellular_component nucleus;GO:0051168,biological_process nuclear export	NA	nuclear export mediator factor [Source:HGNC Symbol%3BAcc:HGNC:10663]
ENSG00000111642	69.44	60.85	73.62	86.3	85.6	89.34	-0.330276	8.81718	0.0246846	0.742816	12:6570082-6607476:-	CHD4	40;GO:0000122,biological_process negative regulation of transcription from RNA polymerase II promoter;GO:0000166,molecular_function nucleotide binding;GO:0000790,cellular_component nuclear chromatin;GO:0000978,molecular_function RNA polymerase II core promoter proximal region sequence-specific DNA binding;GO:0000980,molecular_function RNA polymerase II distal enhancer sequence-specific DNA bindin…	CHD4, MI2B; chromodomain-helicase-DNA-binding protein 4 [EC:3.6.4.12]; K11643	chromodomain helicase DNA binding protein 4 [Source:HGNC Symbol%3BAcc:HGNC:1919]
ENSG00000198408	24.1	13.66	20.98	13.09	17.27	13.94	0.421492	5.58072	0.0247338	0.742816	10:101784442-101818465:-	MGEA5	16;GO:0004415,molecular_function hyalurononglucosaminidase activity;GO:0005634,cellular_component nucleus;GO:0005737,cellular_component cytoplasm;GO:0005829,cellular_component cytosol;GO:0006044,biological_process N-acetylglucosamine metabolic process;GO:0006493,biological_process protein O-linked glycosylation;GO:0006516,biological_process glycoprotein catabolic process;GO:0006517,biological_pro…	NCOAT, MGEA5; protein O-GlcNAcase / histone acetyltransferase [EC:3.2.1.169 2.3.1.48]; K15719	meningioma expressed antigen 5 (hyaluronidase) [Source:HGNC Symbol%3BAcc:HGNC:7056]
ENSG00000205426	5.26	25.71	6.43	150.55	6.56	8.95	-2.03668	5.68854	0.02477	0.742816	12:52285912-52291534:-	KRT81	8;GO:0005198,molecular_function structural molecule activity;GO:0005515,molecular_function protein binding;GO:0005615,cellular_component extracellular space;GO:0005829,cellular_component cytosol;GO:0005882,cellular_component intermediate filament;GO:0031424,biological_process keratinization;GO:0045095,cellular_component keratin filament;GO:0070268,biological_process cornification	NA	keratin 81 [Source:HGNC Symbol%3BAcc:HGNC:6458]
ENSG00000134480	16.87	11.46	17.07	9.45	12.3	10.28	0.523561	3.73747	0.0247847	0.742816	5:87391493-87413019:-	CCNH	31;GO:0000082,biological_process G1/S transition of mitotic cell cycle;GO:0000086,biological_process G2/M transition of mitotic cell cycle;GO:0005515,molecular_function protein binding;GO:0005634,cellular_component nucleus;GO:0005654,cellular_component nucleoplasm;GO:0005675,cellular_component holo TFIIH complex;GO:0006283,biological_process transcription-coupled nucleotide-excision repair;GO:000…	CCNH; cyclin H; K06634	cyclin H [Source:HGNC Symbol%3BAcc:HGNC:1594]
ENSG00000003436	6.96	3.3	6.17	2.82	3.83	3.31	0.730962	2.23561	0.024841	0.742816	2:187464229-187565760:-	TFPI	21;GO:0004866,molecular_function endopeptidase inhibitor activity;GO:0004867,molecular_function serine-type endopeptidase inhibitor activity;GO:0005576,cellular_component extracellular region;GO:0005615,cellular_component extracellular space;GO:0005783,cellular_component endoplasmic reticulum;GO:0005886,cellular_component plasma membrane;GO:0007596,biological_process blood coagulation;GO:0007598,…	TFPI; tissue factor pathway inhibitor; K03909	tissue factor pathway inhibitor [Source:HGNC Symbol%3BAcc:HGNC:11760]
ENSG00000197442	3.9	1.93	3.58	1.46	2.54	2.06	0.643997	3.4247	0.0248662	0.742816	6:136557046-136792518:-	MAP3K5	58;GO:0000165,biological_process MAPK cascade;GO:0000166,molecular_function nucleotide binding;GO:0000186,biological_process activation of MAPKK activity;GO:0000187,biological_process activation of MAPK activity;GO:0000287,molecular_function magnesium ion binding;GO:0001934,biological_process positive regulation of protein phosphorylation;GO:0002376,biological_process immune system process;GO:000…	MAP3K5, ASK1; mitogen-activated protein kinase kinase kinase 5 [EC:2.7.11.25]; K04426	mitogen-activated protein kinase kinase kinase 5 [Source:HGNC Symbol%3BAcc:HGNC:6857]
ENSG00000107771	2.38	1.11	2.06	1.02	1.51	0.75	0.771804	2.32525	0.024881	0.742816	10:84328585-84518521:+	CCSER2	3;GO:0001578,biological_process microtubule bundle formation;GO:0008017,molecular_function microtubule binding;GO:0015630,cellular_component microtubule cytoskeleton	NA	coiled-coil serine rich protein 2 [Source:HGNC Symbol%3BAcc:HGNC:29197]
ENSG00000134352	1.1	0.34	0.8	0.07	0.64	0.2	1.29751	0.699696	0.0249369	0.742816	5:55935094-55994993:-	IL6ST	49;GO:0002675,biological_process positive regulation of acute inflammatory response;GO:0002821,biological_process positive regulation of adaptive immune response;GO:0004896,molecular_function cytokine receptor activity;GO:0004897,molecular_function ciliary neurotrophic factor receptor activity;GO:0004915,molecular_function interleukin-6 receptor activity;GO:0004921,molecular_function interleukin-…	IL6ST, GP130, CD130; interleukin 6 signal transducer; K05060	interleukin 6 signal transducer [Source:HGNC Symbol%3BAcc:HGNC:6021]
ENSG00000128609	25.43	17.04	25.68	10.41	21.24	11.86	0.670668	3.08138	0.0249958	0.742816	7:123536996-123558255:-	NDUFA5	13;GO:0005515,molecular_function protein binding;GO:0005739,cellular_component mitochondrion;GO:0005743,cellular_component mitochondrial inner membrane;GO:0005747,cellular_component mitochondrial respiratory chain complex I;GO:0006120,biological_process mitochondrial electron transport, NADH to ubiquinone;GO:0008137,molecular_function NADH dehydrogenase (ubiquinone) activity;GO:0016020,cellular_c…	NDUFA5; NADH dehydrogenase (ubiquinone) 1 alpha subcomplex subunit 5; K03949	NADH:ubiquinone oxidoreductase subunit A5 [Source:HGNC Symbol%3BAcc:HGNC:7688]
ENSG00000180488	0.7	0.63	0.66	0.29	0.54	0.12	1.06982	0.129585	0.0250096	0.742816	1:77779623-77879539:+	MIGA1	9;GO:0005515,molecular_function protein binding;GO:0005739,cellular_component mitochondrion;GO:0005741,cellular_component mitochondrial outer membrane;GO:0005887,cellular_component integral component of plasma membrane;GO:0008053,biological_process mitochondrial fusion;GO:0016020,cellular_component membrane;GO:0016021,cellular_component integral component of membrane;GO:0042803,molecular_function…	NA	mitoguardin 1 [Source:HGNC Symbol%3BAcc:HGNC:24741]
ENSG00000104218	3.65	1.53	3.58	1.39	2.63	1.09	0.792077	3.17369	0.0250604	0.742816	8:67062425-67196263:+	CSPP1	9;GO:0000922,cellular_component spindle pole;GO:0005737,cellular_component cytoplasm;GO:0005813,cellular_component centrosome;GO:0005815,cellular_component microtubule organizing center;GO:0005819,cellular_component spindle;GO:0005856,cellular_component cytoskeleton;GO:0005874,cellular_component microtubule;GO:0032467,biological_process positive regulation of cytokinesis;GO:0051781,biological_pro…	NA	centrosome and spindle pole associated protein 1 [Source:HGNC Symbol%3BAcc:HGNC:26193]
ENSG00000118007	4.08	1.66	3.55	1	2.72	1.65	0.795292	3.27431	0.0250729	0.742816	3:136336232-136752403:-	STAG1	19;GO:0000775,cellular_component chromosome, centromeric region;GO:0000785,cellular_component chromatin;GO:0001228,molecular_function transcriptional activator activity, RNA polymerase II transcription regulatory region sequence-specific binding;GO:0003682,molecular_function chromatin binding;GO:0005515,molecular_function protein binding;GO:0005634,cellular_component nucleus;GO:0005654,cellular_c…	STAG1_2, SCC3, IRR1; cohesin complex subunit SA-1/2; K06671	stromal antigen 1 [Source:HGNC Symbol%3BAcc:HGNC:11354]
ENSG00000180530	0.55	0.12	0.4	0.03	0.32	0.04	1.41783	0.0232206	0.025077	0.742816	21:14961234-15065936:-	NRIP1	32;GO:0000118,cellular_component histone deacetylase complex;GO:0000122,biological_process negative regulation of transcription from RNA polymerase II promoter;GO:0000790,cellular_component nuclear chromatin;GO:0001046,molecular_function core promoter sequence-specific DNA binding;GO:0001543,biological_process ovarian follicle rupture;GO:0003712,molecular_function transcription cofactor activity;…	NA	nuclear receptor interacting protein 1 [Source:HGNC Symbol%3BAcc:HGNC:8001]
ENSG00000171109	5.11	2.43	4.98	1.4	3.91	1.82	0.826451	2.88852	0.0252402	0.744925	3:179347691-179394931:+	MFN1	17;GO:0000166,molecular_function nucleotide binding;GO:0003924,molecular_function GTPase activity;GO:0005515,molecular_function protein binding;GO:0005525,molecular_function GTP binding;GO:0005737,cellular_component cytoplasm;GO:0005739,cellular_component mitochondrion;GO:0005741,cellular_component mitochondrial outer membrane;GO:0008053,biological_process mitochondrial fusion;GO:0016020,cellular…	MFN2, FZO1; mitofusin 2 [EC:3.6.5.-]; K06030	mitofusin 1 [Source:HGNC Symbol%3BAcc:HGNC:18262]
ENSG00000166734	11.67	5.89	8.94	3.84	6.98	6.08	0.654855	3.25939	0.0252703	0.744925	15:44288728-44415758:+	CASC4	3;GO:0005794,cellular_component Golgi apparatus;GO:0016020,cellular_component membrane;GO:0016021,cellular_component integral component of membrane	NA	cancer susceptibility 4 [Source:HGNC Symbol%3BAcc:HGNC:24892]
ENSG00000134690	60.94	49.42	50.19	68.64	77.19	63.92	-0.356541	5.69612	0.0254885	0.747139	1:37692417-37709719:+	CDCA8	23;GO:0000775,cellular_component chromosome, centromeric region;GO:0005515,molecular_function protein binding;GO:0005634,cellular_component nucleus;GO:0005654,cellular_component nucleoplasm;GO:0005694,cellular_component chromosome;GO:0005730,cellular_component nucleolus;GO:0005737,cellular_component cytoplasm;GO:0005819,cellular_component spindle;GO:0005829,cellular_component cytosol;GO:0005856,c…	NA	cell division cycle associated 8 [Source:HGNC Symbol%3BAcc:HGNC:14629]
ENSG00000167635	22.54	7.13	21.36	4.69	15.54	6.49	0.939474	3.50961	0.0255477	0.747139	19:36214601-36238774:+	ZNF146	10;GO:0003676,molecular_function nucleic acid binding;GO:0003677,molecular_function DNA binding;GO:0003700,molecular_function transcription factor activity, sequence-specific DNA binding;GO:0005634,cellular_component nucleus;GO:0005730,cellular_component nucleolus;GO:0005829,cellular_component cytosol;GO:0006355,biological_process regulation of transcription, DNA-templated;GO:0008201,molecular_fu…	NA	zinc finger protein 146 [Source:HGNC Symbol%3BAcc:HGNC:12931]
ENSG00000168439	215.36	230.11	241.49	308.19	300.97	285.32	-0.342799	8.94739	0.025619	0.747139	11:64185271-64204543:+	STIP1	12;GO:0003723,molecular_function RNA binding;GO:0005515,molecular_function protein binding;GO:0005634,cellular_component nucleus;GO:0005737,cellular_component cytoplasm;GO:0005794,cellular_component Golgi apparatus;GO:0005829,cellular_component cytosol;GO:0006950,biological_process response to stress;GO:0008022,molecular_function protein C-terminus binding;GO:0030544,molecular_function Hsp70 prot…	STIP1; stress-induced-phosphoprotein 1; K09553	stress induced phosphoprotein 1 [Source:HGNC Symbol%3BAcc:HGNC:11387]
ENSG00000136536	8.56	3.45	6.92	1.48	5.69	3.17	0.878169	3.40846	0.025651	0.747139	2:159712456-159771027:+	2026-03-07	6;GO:0002643,biological_process regulation of tolerance induction;GO:0008270,molecular_function zinc ion binding;GO:0016567,biological_process protein ubiquitination;GO:0016740,molecular_function transferase activity;GO:0042130,biological_process negative regulation of T cell proliferation;GO:0046872,molecular_function metal ion binding	NA	membrane associated ring-CH-type finger 7 [Source:HGNC Symbol%3BAcc:HGNC:17393]
ENSG00000082516	10	7.63	10.58	12.68	12.71	11.49	-0.361753	5.61629	0.025801	0.747139	5:154887415-154938209:-	GEMIN5	28;GO:0000340,molecular_function RNA 7-methylguanosine cap binding;GO:0000387,biological_process spliceosomal snRNP assembly;GO:0000398,biological_process mRNA splicing, via spliceosome;GO:0003723,molecular_function RNA binding;GO:0003730,molecular_function mRNA 3'-UTR binding;GO:0005515,molecular_function protein binding;GO:0005634,cellular_component nucleus;GO:0005654,cellular_component nucleop…	GEMIN5; gem associated protein 5; K13133	gem nuclear organelle associated protein 5 [Source:HGNC Symbol%3BAcc:HGNC:20043]
ENSG00000136936	6.19	3.83	5.19	2.33	3.84	3.16	0.715545	1.99932	0.0258088	0.747139	9:97674908-97697357:-	XPA	35;GO:0000110,cellular_component nucleotide-excision repair factor 1 complex;GO:0000715,biological_process nucleotide-excision repair, DNA damage recognition;GO:0000717,biological_process nucleotide-excision repair, DNA duplex unwinding;GO:0003677,molecular_function DNA binding;GO:0003684,molecular_function damaged DNA binding;GO:0005515,molecular_function protein binding;GO:0005634,cellular_comp…	XPA; DNA-repair protein complementing XP-A cells; K10847	XPA%2C DNA damage recognition and repair factor [Source:HGNC Symbol%3BAcc:HGNC:12814]
ENSG00000105835	19.4	11.05	17.58	8.46	14.99	9.9	0.54348	4.33773	0.0259393	0.747139	7:106248284-106286326:-	NAMPT	30;GO:0004514,molecular_function nicotinate-nucleotide diphosphorylase (carboxylating) activity;GO:0005125,molecular_function cytokine activity;GO:0005515,molecular_function protein binding;GO:0005576,cellular_component extracellular region;GO:0005615,cellular_component extracellular space;GO:0005634,cellular_component nucleus;GO:0005737,cellular_component cytoplasm;GO:0005829,cellular_component …	NAMPT; nicotinamide phosphoribosyltransferase [EC:2.4.2.12]; K03462	nicotinamide phosphoribosyltransferase [Source:HGNC Symbol%3BAcc:HGNC:30092]
ENSG00000186231	0.56	0.4	0.61	0.28	0.27	0.16	1.16887	-0.157826	0.0259803	0.747139	6:96924619-97140754:+	KLHL32	8;GO:0004842,molecular_function ubiquitin-protein transferase activity;GO:0005515,molecular_function protein binding;GO:0005737,cellular_component cytoplasm;GO:0007286,biological_process spermatid development;GO:0008584,biological_process male gonad development;GO:0009566,biological_process fertilization;GO:0016567,biological_process protein ubiquitination;GO:0031463,cellular_component Cul3-RING …	NA	kelch like family member 32 [Source:HGNC Symbol%3BAcc:HGNC:21221]
ENSG00000162244	2910.52	2869.12	2642.22	2151.09	2230.89	2399.18	0.346308	10.4927	0.0260482	0.747139	3:51993599-51995942:-	RPL29	18;GO:0000184,biological_process nuclear-transcribed mRNA catabolic process, nonsense-mediated decay;GO:0002181,biological_process cytoplasmic translation;GO:0003723,molecular_function RNA binding;GO:0003735,molecular_function structural constituent of ribosome;GO:0005622,cellular_component intracellular;GO:0005829,cellular_component cytosol;GO:0005840,cellular_component ribosome;GO:0006364,biolo…	RP-L29e, RPL29; large subunit ribosomal protein L29e; K02905	ribosomal protein L29 [Source:HGNC Symbol%3BAcc:HGNC:10331]
ENSG00000164342	0.8	0.47	0.56	0.13	0.57	0.14	1.10141	0.461132	0.0262623	0.747139	4:186069151-186088069:+	TLR3	77;GO:0000139,cellular_component Golgi membrane;GO:0001774,biological_process microglial cell activation;GO:0001819,biological_process positive regulation of cytokine production;GO:0001934,biological_process positive regulation of protein phosphorylation;GO:0002224,biological_process toll-like receptor signaling pathway;GO:0002282,biological_process microglial cell activation involved in immune r…	TLR3, CD283; toll-like receptor 3; K05401	toll like receptor 3 [Source:HGNC Symbol%3BAcc:HGNC:11849]
ENSG00000185499	3.97	2.18	2.57	1.54	2.51	1.66	0.623767	3.22561	0.0262795	0.747139	1:155185823-155192916:-	MUC1	32;GO:0000790,cellular_component nuclear chromatin;GO:0000978,molecular_function RNA polymerase II core promoter proximal region sequence-specific DNA binding;GO:0001666,biological_process response to hypoxia;GO:0001701,biological_process in utero embryonic development;GO:0002039,molecular_function p53 binding;GO:0002223,biological_process stimulatory C-type lectin receptor signaling pathway;GO:0…	NA	mucin 1%2C cell surface associated [Source:HGNC Symbol%3BAcc:HGNC:7508]
ENSG00000106080	3.12	1.74	3.16	1.43	1.27	1.47	0.967404	0.546043	0.0264102	0.747139	7:30010586-30026684:-	FKBP14	11;GO:0000413,biological_process protein peptidyl-prolyl isomerization;GO:0003755,molecular_function peptidyl-prolyl cis-trans isomerase activity;GO:0005509,molecular_function calcium ion binding;GO:0005528,molecular_function FK506 binding;GO:0005737,cellular_component cytoplasm;GO:0005783,cellular_component endoplasmic reticulum;GO:0005788,cellular_component endoplasmic reticulum lumen;GO:001685…	NA	FK506 binding protein 14 [Source:HGNC Symbol%3BAcc:HGNC:18625]
ENSG00000128274	28.83	26.03	29.17	81.5	34.75	25.02	-0.713692	5.31168	0.026481	0.747139	22:42692120-42721298:-	A4GALT	16;GO:0000139,cellular_component Golgi membrane;GO:0001576,biological_process globoside biosynthetic process;GO:0005794,cellular_component Golgi apparatus;GO:0006486,biological_process protein glycosylation;GO:0006629,biological_process lipid metabolic process;GO:0006688,biological_process glycosphingolipid biosynthetic process;GO:0007009,biological_process plasma membrane organization;GO:0008378…	A4GALT; lactosylceramide 4-alpha-galactosyltransferase [EC:2.4.1.228]; K01988	alpha 1%2C4-galactosyltransferase (P blood group) [Source:HGNC Symbol%3BAcc:HGNC:18149]
ENSG00000065154	63.44	65.84	66.56	117.56	67.51	89	-0.452632	6.69432	0.0265584	0.747139	10:124397302-124418976:-	OAT	14;GO:0003824,molecular_function catalytic activity;GO:0004587,molecular_function ornithine-oxo-acid transaminase activity;GO:0005654,cellular_component nucleoplasm;GO:0005737,cellular_component cytoplasm;GO:0005739,cellular_component mitochondrion;GO:0005759,cellular_component mitochondrial matrix;GO:0007601,biological_process visual perception;GO:0008483,molecular_function transaminase activity…	rocD, OAT; ornithine--oxo-acid transaminase [EC:2.6.1.13]; K00819	ornithine aminotransferase [Source:HGNC Symbol%3BAcc:HGNC:8091]
ENSG00000124831	7.73	3.31	7.53	3.01	5.43	3.52	0.642511	4.16287	0.0265971	0.747139	2:237627575-237813682:+	LRRFIP1	21;GO:0000122,biological_process negative regulation of transcription from RNA polymerase II promoter;GO:0000978,molecular_function RNA polymerase II core promoter proximal region sequence-specific DNA binding;GO:0001078,molecular_function transcriptional repressor activity, RNA polymerase II core promoter proximal region sequence-specific binding;GO:0003677,molecular_function DNA binding;GO:0003…	NA	LRR binding FLII interacting protein 1 [Source:HGNC Symbol%3BAcc:HGNC:6702]
ENSG00000123124	6.41	2.89	5.57	2.19	4.53	2.55	0.691859	3.54006	0.0266087	0.747139	8:86342737-86478420:+	WWP1	21;GO:0000151,cellular_component ubiquitin ligase complex;GO:0004842,molecular_function ubiquitin-protein transferase activity;GO:0005515,molecular_function protein binding;GO:0005634,cellular_component nucleus;GO:0005737,cellular_component cytoplasm;GO:0005829,cellular_component cytosol;GO:0005886,cellular_component plasma membrane;GO:0006511,biological_process ubiquitin-dependent protein catabo…	WWP1, AIP5; NEDD4-like E3 ubiquitin-protein ligase WWP1 [EC:2.3.2.26]; K05633	WW domain containing E3 ubiquitin protein ligase 1 [Source:HGNC Symbol%3BAcc:HGNC:17004]
ENSG00000198839	5.43	2.59	4.99	1.48	4.09	1.53	0.887718	2.2963	0.0267549	0.747139	7:112206587-112343096:+	ZNF277	9;GO:0000979,molecular_function RNA polymerase II core promoter sequence-specific DNA binding;GO:0003676,molecular_function nucleic acid binding;GO:0003677,molecular_function DNA binding;GO:0005634,cellular_component nucleus;GO:0006351,biological_process transcription, DNA-templated;GO:0006355,biological_process regulation of transcription, DNA-templated;GO:0046872,molecular_function metal ion bi…	NA	zinc finger protein 277 [Source:HGNC Symbol%3BAcc:HGNC:13070]
ENSG00000145241	2.16	0.8	1.9	0.35	1.4	0.67	1.00187	1.87371	0.0267781	0.747139	4:67468747-67545606:-	CENPC	23;GO:0000278,biological_process mitotic cell cycle;GO:0000775,cellular_component chromosome, centromeric region;GO:0000776,cellular_component kinetochore;GO:0000777,cellular_component condensed chromosome kinetochore;GO:0000778,cellular_component condensed nuclear chromosome kinetochore;GO:0000780,cellular_component condensed nuclear chromosome, centromeric region;GO:0003677,molecular_function D…	NA	centromere protein C [Source:HGNC Symbol%3BAcc:HGNC:1854]
ENSG00000240344	30.55	20.05	29.59	16.45	20.87	19.93	0.503155	3.90653	0.0267948	0.747139	2:200870906-200889303:-	PPIL3	12;GO:0000398,biological_process mRNA splicing, via spliceosome;GO:0000413,biological_process protein peptidyl-prolyl isomerization;GO:0003755,molecular_function peptidyl-prolyl cis-trans isomerase activity;GO:0005515,molecular_function protein binding;GO:0005681,cellular_component spliceosomal complex;GO:0006397,biological_process mRNA processing;GO:0006457,biological_process protein folding;GO:…	NA	peptidylprolyl isomerase like 3 [Source:HGNC Symbol%3BAcc:HGNC:9262]
ENSG00000167377	2.69	1.26	2.46	0.45	1.88	0.99	0.950445	1.79516	0.0268713	0.747139	16:71447596-71463095:-	ZNF23	9;GO:0003676,molecular_function nucleic acid binding;GO:0003677,molecular_function DNA binding;GO:0003700,molecular_function transcription factor activity, sequence-specific DNA binding;GO:0005515,molecular_function protein binding;GO:0005622,cellular_component intracellular;GO:0005634,cellular_component nucleus;GO:0006351,biological_process transcription, DNA-templated;GO:0006355,biological_proc…	KRAB; KRAB domain-containing zinc finger protein; K09228	zinc finger protein 23 [Source:HGNC Symbol%3BAcc:HGNC:13023]
ENSG00000053900	5.85	3.24	6.19	2.22	4.55	2.95	0.668049	3.35594	0.0270272	0.747139	4:25377212-25418498:+	ANAPC4	18;GO:0004842,molecular_function ubiquitin-protein transferase activity;GO:0005515,molecular_function protein binding;GO:0005634,cellular_component nucleus;GO:0005654,cellular_component nucleoplasm;GO:0005680,cellular_component anaphase-promoting complex;GO:0005829,cellular_component cytosol;GO:0007049,biological_process cell cycle;GO:0016567,biological_process protein ubiquitination;GO:0019903,m…	APC4; anaphase-promoting complex subunit 4; K03351	anaphase promoting complex subunit 4 [Source:HGNC Symbol%3BAcc:HGNC:19990]
ENSG00000206560	5.36	2.8	3.9	2.1	3.78	1.84	0.661826	3.39888	0.027035	0.747139	3:15667235-15859771:-	ANKRD28	6;GO:0000139,cellular_component Golgi membrane;GO:0005515,molecular_function protein binding;GO:0005634,cellular_component nucleus;GO:0005654,cellular_component nucleoplasm;GO:0005829,cellular_component cytosol;GO:0048208,biological_process COPII vesicle coating	NA	ankyrin repeat domain 28 [Source:HGNC Symbol%3BAcc:HGNC:29024]
ENSG00000132622	1.37	1.21	0.85	0.44	0.86	0.57	0.878868	0.980488	0.0271704	0.747139	20:3732666-3753111:+	HSPA12B	3;GO:0000166,molecular_function nucleotide binding;GO:0005515,molecular_function protein binding;GO:0005524,molecular_function ATP binding	NA	heat shock protein family A (Hsp70) member 12B [Source:HGNC Symbol%3BAcc:HGNC:16193]
ENSG00000175832	43.31	36.79	44.27	46.37	60.67	55.45	-0.357432	6.1178	0.0272068	0.747139	17:43527843-43579620:-	ETV4	15;GO:0000978,molecular_function RNA polymerase II core promoter proximal region sequence-specific DNA binding;GO:0000981,molecular_function RNA polymerase II transcription factor activity, sequence-specific DNA binding;GO:0001077,molecular_function transcriptional activator activity, RNA polymerase II core promoter proximal region sequence-specific binding;GO:0003677,molecular_function DNA bindi…	ETV4; ets translocation variant 4; K15592	ETS variant 4 [Source:HGNC Symbol%3BAcc:HGNC:3493]
ENSG00000215271	14.24	12.87	11.4	17.16	18.36	16.96	-0.415431	4.692	0.0272231	0.747139	14:23272421-23299447:-	HOMEZ	9;GO:0000122,biological_process negative regulation of transcription from RNA polymerase II promoter;GO:0003677,molecular_function DNA binding;GO:0003700,molecular_function transcription factor activity, sequence-specific DNA binding;GO:0003714,molecular_function transcription corepressor activity;GO:0005634,cellular_component nucleus;GO:0005730,cellular_component nucleolus;GO:0005829,cellular_co…	NA	homeobox and leucine zipper encoding [Source:HGNC Symbol%3BAcc:HGNC:20164]
ENSG00000163781	5.65	2.57	5.23	1.58	4.45	2.03	0.754356	4.03326	0.0274413	0.747139	3:133598174-133661893:-	TOPBP1	25;GO:0000794,cellular_component condensed nuclear chromosome;GO:0000922,cellular_component spindle pole;GO:0001673,cellular_component male germ cell nucleus;GO:0003677,molecular_function DNA binding;GO:0005515,molecular_function protein binding;GO:0005634,cellular_component nucleus;GO:0005654,cellular_component nucleoplasm;GO:0005694,cellular_component chromosome;GO:0005737,cellular_component cy…	TOPBP1; topoisomerase (DNA) II binding protein 1; K10728	topoisomerase (DNA) II binding protein 1 [Source:HGNC Symbol%3BAcc:HGNC:17008]
ENSG00000109586	4.48	3.11	4.58	2.77	3.11	2.37	0.585396	2.93471	0.027493	0.747139	4:173168752-173323967:+	GALNT7	14;GO:0000139,cellular_component Golgi membrane;GO:0004653,molecular_function polypeptide N-acetylgalactosaminyltransferase activity;GO:0005794,cellular_component Golgi apparatus;GO:0005975,biological_process carbohydrate metabolic process;GO:0006486,biological_process protein glycosylation;GO:0006493,biological_process protein O-linked glycosylation;GO:0016020,cellular_component membrane;GO:0016…	GALNT; polypeptide N-acetylgalactosaminyltransferase [EC:2.4.1.41]; K00710	polypeptide N-acetylgalactosaminyltransferase 7 [Source:HGNC Symbol%3BAcc:HGNC:4129]
ENSG00000039319	1.47	0.5	1.12	0.2	0.94	0.34	1.07232	1.87781	0.0275046	0.747139	5:80408012-80479350:+	ZFYVE16	18;GO:0005515,molecular_function protein binding;GO:0005545,molecular_function 1-phosphatidylinositol binding;GO:0005547,molecular_function phosphatidylinositol-3,4,5-trisphosphate binding;GO:0005737,cellular_component cytoplasm;GO:0005768,cellular_component endosome;GO:0005769,cellular_component early endosome;GO:0005829,cellular_component cytosol;GO:0006622,biological_process protein targeting …	MADHIP, SARA; MAD, mothers against decapentaplegic interacting protein; K04679	zinc finger FYVE-type containing 16 [Source:HGNC Symbol%3BAcc:HGNC:20756]
ENSG00000116754	26.07	9.03	21.86	6.53	18.08	8.97	0.768807	4.65061	0.0275224	0.747139	1:70205681-70253052:+	SRSF11	13;GO:0000398,biological_process mRNA splicing, via spliceosome;GO:0003676,molecular_function nucleic acid binding;GO:0003723,molecular_function RNA binding;GO:0005515,molecular_function protein binding;GO:0005634,cellular_component nucleus;GO:0005654,cellular_component nucleoplasm;GO:0006369,biological_process termination of RNA polymerase II transcription;GO:0006397,biological_process mRNA proc…	NA	serine and arginine rich splicing factor 11 [Source:HGNC Symbol%3BAcc:HGNC:10782]
ENSG00000172845	11.83	5.22	10.48	2.84	8.8	4.76	0.759452	4.10086	0.0275532	0.747139	2:173906458-173965702:-	SP3	41;GO:0000122,biological_process negative regulation of transcription from RNA polymerase II promoter;GO:0000977,molecular_function RNA polymerase II regulatory region sequence-specific DNA binding;GO:0000979,molecular_function RNA polymerase II core promoter sequence-specific DNA binding;GO:0000981,molecular_function RNA polymerase II transcription factor activity, sequence-specific DNA binding;…	NA	Sp3 transcription factor [Source:HGNC Symbol%3BAcc:HGNC:11208]
ENSG00000150093	47.03	27.5	51.1	25.73	37.35	30.51	0.439594	6.49235	0.0276033	0.747139	10:32900318-33005792:-	ITGB1	99;GO:0000082,biological_process G1/S transition of mitotic cell cycle;GO:0001618,molecular_function virus receptor activity;GO:0001701,biological_process in utero embryonic development;GO:0001708,biological_process cell fate specification;GO:0001726,cellular_component ruffle;GO:0001968,molecular_function fibronectin binding;GO:0002020,molecular_function protease binding;GO:0002042,biological_pro…	ITGB1, CD29; integrin beta 1; K05719	integrin subunit beta 1 [Source:HGNC Symbol%3BAcc:HGNC:6153]
ENSG00000138380	0.8	0.11	0.52	0	0.32	0.17	1.46102	-0.151109	0.0276121	0.747139	2:202912213-202987063:+	CARF	14;GO:0000978,molecular_function RNA polymerase II core promoter proximal region sequence-specific DNA binding;GO:0001077,molecular_function transcriptional activator activity, RNA polymerase II core promoter proximal region sequence-specific binding;GO:0003677,molecular_function DNA binding;GO:0003700,molecular_function transcription factor activity, sequence-specific DNA binding;GO:0005634,cell…	NA	calcium responsive transcription factor [Source:HGNC Symbol%3BAcc:HGNC:14435]
ENSG00000004766	1.41	0.73	1.45	0.43	0.9	0.69	0.831491	1.64944	0.0277867	0.747139	7:93232339-93361121:+	VPS50	9;GO:0000149,molecular_function SNARE binding;GO:0005768,cellular_component endosome;GO:0006810,biological_process transport;GO:0015031,biological_process protein transport;GO:0016020,cellular_component membrane;GO:0032456,biological_process endocytic recycling;GO:0055037,cellular_component recycling endosome;GO:0070062,cellular_component extracellular exosome;GO:1990745,cellular_component EARP c…	NA	VPS50%2C EARP/GARPII complex subunit [Source:HGNC Symbol%3BAcc:HGNC:25956]
ENSG00000196504	12.14	4.74	10.02	2.97	9.12	3.39	0.811692	4.37072	0.0278909	0.747139	2:152651592-152717997:-	PRPF40A	20;GO:0000398,biological_process mRNA splicing, via spliceosome;GO:0003723,molecular_function RNA binding;GO:0005515,molecular_function protein binding;GO:0005634,cellular_component nucleus;GO:0005654,cellular_component nucleoplasm;GO:0005685,cellular_component U1 snRNP;GO:0005829,cellular_component cytosol;GO:0006397,biological_process mRNA processing;GO:0007010,biological_process cytoskeleton o…	PRPF40, PRP40; pre-mRNA-processing factor 40; K12821	pre-mRNA processing factor 40 homolog A [Source:HGNC Symbol%3BAcc:HGNC:16463]
ENSG00000153015	4.5	2.38	4.25	1.74	2.77	2.36	0.705006	2.3272	0.0279281	0.747139	5:64768929-65018763:+	CWC27	8;GO:0000398,biological_process mRNA splicing, via spliceosome;GO:0000413,biological_process protein peptidyl-prolyl isomerization;GO:0003755,molecular_function peptidyl-prolyl cis-trans isomerase activity;GO:0005634,cellular_component nucleus;GO:0005654,cellular_component nucleoplasm;GO:0006457,biological_process protein folding;GO:0016853,molecular_function isomerase activity;GO:0071013,cellula…	NA	CWC27 spliceosome associated protein homolog [Source:HGNC Symbol%3BAcc:HGNC:10664]
ENSG00000079785	27.24	16.61	25.02	15.75	20.8	16.17	0.403379	5.49903	0.028062	0.747139	2:15591177-15631111:+	DDX1	43;GO:0000166,molecular_function nucleotide binding;GO:0000245,biological_process spliceosomal complex assembly;GO:0003676,molecular_function nucleic acid binding;GO:0003677,molecular_function DNA binding;GO:0003682,molecular_function chromatin binding;GO:0003712,molecular_function transcription cofactor activity;GO:0003723,molecular_function RNA binding;GO:0003724,molecular_function RNA helicase…	NA	DEAD-box helicase 1 [Source:HGNC Symbol%3BAcc:HGNC:2734]
ENSG00000172086	3.52	1.1	2.06	0.47	1.89	0.6	1.14749	0.49641	0.0280731	0.747139	2:88027204-88055729:-	KRCC1	4;GO:0002039,molecular_function p53 binding;GO:0003723,molecular_function RNA binding;GO:0005622,cellular_component intracellular;GO:0072332,biological_process intrinsic apoptotic signaling pathway by p53 class mediator	NA	lysine rich coiled-coil 1 [Source:HGNC Symbol%3BAcc:HGNC:28039]
ENSG00000161533	8.56	8.21	9.13	13.28	10.42	12.05	-0.43388	4.5826	0.0281133	0.747139	17:75941506-75979363:-	ACOX1	34;GO:0000038,biological_process very long-chain fatty acid metabolic process;GO:0003995,molecular_function acyl-CoA dehydrogenase activity;GO:0003997,molecular_function acyl-CoA oxidase activity;GO:0005102,molecular_function receptor binding;GO:0005634,cellular_component nucleus;GO:0005654,cellular_component nucleoplasm;GO:0005730,cellular_component nucleolus;GO:0005737,cellular_component cytopl…	E1.3.3.6, ACOX1, ACOX3; acyl-CoA oxidase [EC:1.3.3.6]; K00232	acyl-CoA oxidase 1 [Source:HGNC Symbol%3BAcc:HGNC:119]
ENSG00000166037	6.7	2.27	4.53	1.43	3.68	2.3	0.859814	2.56052	0.0281909	0.747139	11:95789964-95832693:+	CEP57	23;GO:0000060,biological_process protein import into nucleus, translocation;GO:0000070,biological_process mitotic sister chromatid segregation;GO:0000086,biological_process G2/M transition of mitotic cell cycle;GO:0005515,molecular_function protein binding;GO:0005634,cellular_component nucleus;GO:0005737,cellular_component cytoplasm;GO:0005794,cellular_component Golgi apparatus;GO:0005813,cellula…	NA	centrosomal protein 57 [Source:HGNC Symbol%3BAcc:HGNC:30794]
ENSG00000135837	0.69	0.13	0.65	0.03	0.41	0.04	1.63093	1.7105	0.0282285	0.747139	1:179954737-180114880:+	CEP350	10;GO:0005515,molecular_function protein binding;GO:0005634,cellular_component nucleus;GO:0005737,cellular_component cytoplasm;GO:0005813,cellular_component centrosome;GO:0005815,cellular_component microtubule organizing center;GO:0005819,cellular_component spindle;GO:0005856,cellular_component cytoskeleton;GO:0008017,molecular_function microtubule binding;GO:0016020,cellular_component membrane;G…	NA	centrosomal protein 350 [Source:HGNC Symbol%3BAcc:HGNC:24238]
ENSG00000144357	2.02	0.83	1.06	0.49	1.2	0.47	0.866347	2.61631	0.0282418	0.747139	2:169827457-170084131:+	UBR3	17;GO:0000151,cellular_component ubiquitin ligase complex;GO:0001701,biological_process in utero embryonic development;GO:0001967,biological_process suckling behavior;GO:0004842,molecular_function ubiquitin-protein transferase activity;GO:0005737,cellular_component cytoplasm;GO:0006511,biological_process ubiquitin-dependent protein catabolic process;GO:0007608,biological_process sensory perceptio…	NA	ubiquitin protein ligase E3 component n-recognin 3 (putative) [Source:HGNC Symbol%3BAcc:HGNC:30467]
ENSG00000169689	318.37	338.08	222.75	205.07	226.88	239.88	0.427645	6.82861	0.0282576	0.747139	17:82018701-82024107:-	CENPX	21;GO:0000712,biological_process resolution of meiotic recombination intermediates;GO:0000775,cellular_component chromosome, centromeric region;GO:0000776,cellular_component kinetochore;GO:0000777,cellular_component condensed chromosome kinetochore;GO:0003677,molecular_function DNA binding;GO:0003690,molecular_function double-stranded DNA binding;GO:0005515,molecular_function protein binding;GO:0…	STRA13, CENPX, MHF2; centromere protein X; K15360	centromere protein X [Source:HGNC Symbol%3BAcc:HGNC:11422]
ENSG00000131051	32.34	20.27	36.9	19.91	27.42	19.84	0.434555	5.87548	0.0282704	0.747139	20:35701346-35742312:-	RBM39	13;GO:0003676,molecular_function nucleic acid binding;GO:0003723,molecular_function RNA binding;GO:0005515,molecular_function protein binding;GO:0005634,cellular_component nucleus;GO:0005654,cellular_component nucleoplasm;GO:0005815,cellular_component microtubule organizing center;GO:0006351,biological_process transcription, DNA-templated;GO:0006355,biological_process regulation of transcription,…	NA	RNA binding motif protein 39 [Source:HGNC Symbol%3BAcc:HGNC:15923]
ENSG00000163535	1.67	0.65	1.67	0.38	1.13	0.59	0.924384	2.01756	0.0283458	0.747139	2:200510007-200583782:+	SGO2	16;GO:0000775,cellular_component chromosome, centromeric region;GO:0000776,cellular_component kinetochore;GO:0000777,cellular_component condensed chromosome kinetochore;GO:0005515,molecular_function protein binding;GO:0005634,cellular_component nucleus;GO:0005654,cellular_component nucleoplasm;GO:0005694,cellular_component chromosome;GO:0005829,cellular_component cytosol;GO:0007049,biological_pro…	NA	shugoshin 2 [Source:HGNC Symbol%3BAcc:HGNC:30812]
ENSG00000163743	9.86	8.51	11.47	6.3	7.76	6.23	0.585045	2.82088	0.0283981	0.747139	4:75479036-75514764:-	RCHY1	19;GO:0000151,cellular_component ubiquitin ligase complex;GO:0002039,molecular_function p53 binding;GO:0004842,molecular_function ubiquitin-protein transferase activity;GO:0005102,molecular_function receptor binding;GO:0005515,molecular_function protein binding;GO:0005634,cellular_component nucleus;GO:0005654,cellular_component nucleoplasm;GO:0005737,cellular_component cytoplasm;GO:0005829,cellul…	RCHY1, PIRH2; RING finger and CHY zinc finger domain-containing protein 1 [EC:2.3.2.27]; K10144	ring finger and CHY zinc finger domain containing 1 [Source:HGNC Symbol%3BAcc:HGNC:17479]
ENSG00000197956	5274.38	5407.71	4108.55	3751.06	3774.86	4145.55	0.378561	10.2268	0.0285225	0.747139	1:153534598-153536244:-	S100A6	23;GO:0001726,cellular_component ruffle;GO:0005509,molecular_function calcium ion binding;GO:0005515,molecular_function protein binding;GO:0005523,molecular_function tropomyosin binding;GO:0005634,cellular_component nucleus;GO:0005635,cellular_component nuclear envelope;GO:0005737,cellular_component cytoplasm;GO:0005829,cellular_component cytosol;GO:0005886,cellular_component plasma membrane;GO:0…	NA	S100 calcium binding protein A6 [Source:HGNC Symbol%3BAcc:HGNC:10496]
ENSG00000137135	17.56	14.06	12.1	22.65	19.56	19.58	-0.473341	4.19427	0.0285474	0.747139	9:35658874-35675866:-	ARHGEF39	8;GO:0005085,molecular_function guanyl-nucleotide exchange factor activity;GO:0005089,molecular_function Rho guanyl-nucleotide exchange factor activity;GO:0005515,molecular_function protein binding;GO:0005886,cellular_component plasma membrane;GO:0016020,cellular_component membrane;GO:0030335,biological_process positive regulation of cell migration;GO:0035023,biological_process regulation of Rho …	NA	Rho guanine nucleotide exchange factor 39 [Source:HGNC Symbol%3BAcc:HGNC:25909]
ENSG00000177954	2830.12	3410.98	3022.7	2295.82	1908.99	2839.15	0.431023	9.8454	0.0286384	0.747139	1:153990758-153992150:+	RPS27	22;GO:0000028,biological_process ribosomal small subunit assembly;GO:0000184,biological_process nuclear-transcribed mRNA catabolic process, nonsense-mediated decay;GO:0003677,molecular_function DNA binding;GO:0003723,molecular_function RNA binding;GO:0003735,molecular_function structural constituent of ribosome;GO:0005515,molecular_function protein binding;GO:0005622,cellular_component intracellu…	RP-S27e, RPS27; small subunit ribosomal protein S27e; K02978	ribosomal protein S27 [Source:HGNC Symbol%3BAcc:HGNC:10416]
ENSG00000198625	3.12	1.39	2.79	1.31	1.8	1.17	0.780367	1.69438	0.028663	0.747139	1:204516378-204558120:+	MDM4	22;GO:0000122,biological_process negative regulation of transcription from RNA polymerase II promoter;GO:0005515,molecular_function protein binding;GO:0005634,cellular_component nucleus;GO:0005654,cellular_component nucleoplasm;GO:0006461,biological_process protein complex assembly;GO:0006977,biological_process DNA damage response, signal transduction by p53 class mediator resulting in cell cycle…	MDM4, MDMX; protein Mdm4; K10127	MDM4%2C p53 regulator [Source:HGNC Symbol%3BAcc:HGNC:6974]
ENSG00000118412	0.86	0.43	0.8	0.2	0.66	0.22	0.959092	1.71928	0.0287189	0.747139	6:89829893-89874436:+	CASP8AP2	5;GO:0002020,molecular_function protease binding;GO:0006919,biological_process activation of cysteine-type endopeptidase activity involved in apoptotic process;GO:0008625,biological_process extrinsic apoptotic signaling pathway via death domain receptors;GO:0008656,molecular_function cysteine-type endopeptidase activator activity involved in apoptotic process;GO:0042802,molecular_function identic…	NA	caspase 8 associated protein 2 [Source:HGNC Symbol%3BAcc:HGNC:1510]
ENSG00000244754	5.05	2.21	5.03	1.24	3.79	2.12	0.791496	3.55319	0.0287677	0.747139	13:32432416-32538885:-	N4BP2L2	10;GO:0000122,biological_process negative regulation of transcription from RNA polymerase II promoter;GO:0001106,molecular_function RNA polymerase II transcription corepressor activity;GO:0003674,molecular_function molecular_function;GO:0005515,molecular_function protein binding;GO:0005634,cellular_component nucleus;GO:0017053,cellular_component transcriptional repressor complex;GO:0019899,molecu…	NA	NEDD4 binding protein 2 like 2 [Source:HGNC Symbol%3BAcc:HGNC:26916]
ENSG00000189190	1.84	1.23	1.67	0.51	1.56	0.36	0.985372	1.46017	0.0287831	0.747139	19:52764194-52786791:-	ZNF600	7;GO:0003676,molecular_function nucleic acid binding;GO:0003677,molecular_function DNA binding;GO:0003700,molecular_function transcription factor activity, sequence-specific DNA binding;GO:0005634,cellular_component nucleus;GO:0006351,biological_process transcription, DNA-templated;GO:0006355,biological_process regulation of transcription, DNA-templated;GO:0046872,molecular_function metal ion bin…	NA	zinc finger protein 600 [Source:HGNC Symbol%3BAcc:HGNC:30951]
ENSG00000159593	19.92	11.41	16.85	9.84	15.65	8.94	0.505198	4.70067	0.0288803	0.747139	16:66802874-66873256:-	NAE1	18;GO:0005515,molecular_function protein binding;GO:0005737,cellular_component cytoplasm;GO:0005829,cellular_component cytosol;GO:0005886,cellular_component plasma membrane;GO:0006915,biological_process apoptotic process;GO:0007049,biological_process cell cycle;GO:0007165,biological_process signal transduction;GO:0008641,molecular_function small protein activating enzyme activity;GO:0016020,cellu…	NAE1, APPBP1; amyloid beta precursor protein binding protein 1; K04532	NEDD8 activating enzyme E1 subunit 1 [Source:HGNC Symbol%3BAcc:HGNC:621]
ENSG00000234745	638.54	598.16	535.31	346.08	537.92	495.4	0.396261	9.3449	0.0288914	0.747139	6:31269490-31357188:-	HLA-B	35;GO:0000139,cellular_component Golgi membrane;GO:0002376,biological_process immune system process;GO:0002474,biological_process antigen processing and presentation of peptide antigen via MHC class I;GO:0002479,biological_process antigen processing and presentation of exogenous peptide antigen via MHC class I, TAP-dependent;GO:0002480,biological_process antigen processing and presentation of exo…	MHC1; MHC class I antigen; K06751	major histocompatibility complex%2C class I%2C B [Source:HGNC Symbol%3BAcc:HGNC:4932]
ENSG00000137845	12.94	4.97	10.04	5.84	7.98	4.47	0.619794	4.29849	0.0290066	0.747139	15:58588806-58749978:-	ADAM10	53;GO:0000139,cellular_component Golgi membrane;GO:0001701,biological_process in utero embryonic development;GO:0004175,molecular_function endopeptidase activity;GO:0004222,molecular_function metalloendopeptidase activity;GO:0005102,molecular_function receptor binding;GO:0005178,molecular_function integrin binding;GO:0005515,molecular_function protein binding;GO:0005615,cellular_component extrace…	ADAM10, CD156c; disintegrin and metalloproteinase domain-containing protein 10 [EC:3.4.24.81]; K06704	ADAM metallopeptidase domain 10 [Source:HGNC Symbol%3BAcc:HGNC:188]
ENSG00000115306	13.12	11.05	14.1	16.39	16.67	16.01	-0.331326	6.73049	0.029043	0.747139	2:54456284-54671445:+	SPTBN1	43;GO:0000165,biological_process MAPK cascade;GO:0000281,biological_process mitotic cytokinesis;GO:0003723,molecular_function RNA binding;GO:0003779,molecular_function actin binding;GO:0005088,molecular_function Ras guanyl-nucleotide exchange factor activity;GO:0005200,molecular_function structural constituent of cytoskeleton;GO:0005515,molecular_function protein binding;GO:0005516,molecular_func…	NA	spectrin beta%2C non-erythrocytic 1 [Source:HGNC Symbol%3BAcc:HGNC:11275]
ENSG00000147180	1.61	0.71	1.49	0.08	1.19	0.26	1.33164	1.21813	0.0290658	0.747139	X:85244031-85273362:+	ZNF711	10;GO:0003676,molecular_function nucleic acid binding;GO:0003677,molecular_function DNA binding;GO:0005515,molecular_function protein binding;GO:0005634,cellular_component nucleus;GO:0006351,biological_process transcription, DNA-templated;GO:0006355,biological_process regulation of transcription, DNA-templated;GO:0043565,molecular_function sequence-specific DNA binding;GO:0045893,biological_proce…	NA	zinc finger protein 711 [Source:HGNC Symbol%3BAcc:HGNC:13128]
ENSG00000153201	3.17	1.15	2.89	0.56	2.44	0.73	0.968457	4.13531	0.0291175	0.747139	2:108719480-108785811:+	RANBP2	53;GO:0000082,biological_process G1/S transition of mitotic cell cycle;GO:0000413,biological_process protein peptidyl-prolyl isomerization;GO:0001975,biological_process response to amphetamine;GO:0003723,molecular_function RNA binding;GO:0003755,molecular_function peptidyl-prolyl cis-trans isomerase activity;GO:0005096,molecular_function GTPase activator activity;GO:0005515,molecular_function pro…	RANBP2, NUP358; E3 SUMO-protein ligase RanBP2 [EC:2.3.2.-]; K12172	RAN binding protein 2 [Source:HGNC Symbol%3BAcc:HGNC:9848]
ENSG00000132329	181.45	174.86	147.29	122.67	130.13	144.28	0.374547	6.06848	0.0291599	0.747139	2:237858892-237912114:+	RAMP1	29;GO:0001525,biological_process angiogenesis;GO:0004872,molecular_function receptor activity;GO:0004948,molecular_function calcitonin receptor activity;GO:0005515,molecular_function protein binding;GO:0005615,cellular_component extracellular space;GO:0005622,cellular_component intracellular;GO:0005886,cellular_component plasma membrane;GO:0005887,cellular_component integral component of plasma m…	RAMP1; receptor activity modifying protein 1; K08447	receptor activity modifying protein 1 [Source:HGNC Symbol%3BAcc:HGNC:9843]
ENSG00000036549	4.01	1.79	4.25	0.8	3.29	1.08	0.975859	2.81989	0.0292485	0.747139	1:77562415-77683419:-	ZZZ3	9;GO:0003677,molecular_function DNA binding;GO:0005515,molecular_function protein binding;GO:0005634,cellular_component nucleus;GO:0005671,cellular_component Ada2/Gcn5/Ada3 transcription activator complex;GO:0005730,cellular_component nucleolus;GO:0006351,biological_process transcription, DNA-templated;GO:0006355,biological_process regulation of transcription, DNA-templated;GO:0008270,molecular_f…	NA	zinc finger ZZ-type containing 3 [Source:HGNC Symbol%3BAcc:HGNC:24523]
ENSG00000100567	66.48	48.79	66.39	40.31	49.93	50.73	0.385717	5.3664	0.0292929	0.747139	14:58244830-58272012:+	PSMA3	43;GO:0000165,biological_process MAPK cascade;GO:0000209,biological_process protein polyubiquitination;GO:0000502,cellular_component proteasome complex;GO:0002223,biological_process stimulatory C-type lectin receptor signaling pathway;GO:0002479,biological_process antigen processing and presentation of exogenous peptide antigen via MHC class I, TAP-dependent;GO:0004175,molecular_function endopept…	PSMA3; 20S proteasome subunit alpha 7 [EC:3.4.25.1]; K02727	proteasome subunit alpha 3 [Source:HGNC Symbol%3BAcc:HGNC:9532]
ENSG00000172687	3.14	3.7	2.82	4.68	5.56	6.1	-0.731226	1.75268	0.0293607	0.747139	19:21358929-21379302:+	ZNF738	8;GO:0000209,biological_process protein polyubiquitination;GO:0003676,molecular_function nucleic acid binding;GO:0003677,molecular_function DNA binding;GO:0004842,molecular_function ubiquitin-protein transferase activity;GO:0005622,cellular_component intracellular;GO:0005634,cellular_component nucleus;GO:0006351,biological_process transcription, DNA-templated;GO:0006355,biological_process regulat…	NA	zinc finger protein 738 [Source:HGNC Symbol%3BAcc:HGNC:32469]
ENSG00000076706	18.11	17.23	14.5	20.62	27.76	19.83	-0.414357	5.25579	0.0293921	0.747139	11:119308528-119321521:-	MCAM	13;GO:0001525,biological_process angiogenesis;GO:0003094,biological_process glomerular filtration;GO:0005615,cellular_component extracellular space;GO:0005634,cellular_component nucleus;GO:0005886,cellular_component plasma membrane;GO:0005925,cellular_component focal adhesion;GO:0007155,biological_process cell adhesion;GO:0009653,biological_process anatomical structure morphogenesis;GO:0009897,ce…	NA	melanoma cell adhesion molecule [Source:HGNC Symbol%3BAcc:HGNC:6934]
ENSG00000151348	37.35	41.12	38.46	50.36	52.17	50.96	-0.353353	6.72953	0.0294218	0.747139	11:44095548-44245429:+	EXT2	27;GO:0000139,cellular_component Golgi membrane;GO:0001503,biological_process ossification;GO:0001707,biological_process mesoderm formation;GO:0005515,molecular_function protein binding;GO:0005783,cellular_component endoplasmic reticulum;GO:0005789,cellular_component endoplasmic reticulum membrane;GO:0005794,cellular_component Golgi apparatus;GO:0006024,biological_process glycosaminoglycan biosyn…	EXT2; glucuronyl/N-acetylglucosaminyl transferase EXT2 [EC:2.4.1.224 2.4.1.225]; K02367	exostosin glycosyltransferase 2 [Source:HGNC Symbol%3BAcc:HGNC:3513]
ENSG00000137673	5.7	8.55	4.08	19.02	12.96	5.06	-0.946154	2.90402	0.029423	0.747139	11:102520507-102530753:-	MMP7	23;GO:0004222,molecular_function metalloendopeptidase activity;GO:0004252,molecular_function serine-type endopeptidase activity;GO:0005515,molecular_function protein binding;GO:0005576,cellular_component extracellular region;GO:0005578,cellular_component proteinaceous extracellular matrix;GO:0005615,cellular_component extracellular space;GO:0006508,biological_process proteolysis;GO:0007568,biolog…	MMP7; matrix metalloproteinase-7 (matrilysin, uterine) [EC:3.4.24.23]; K01397	matrix metallopeptidase 7 [Source:HGNC Symbol%3BAcc:HGNC:7174]
ENSG00000168477	1.17	0.4	0.84	0.31	0.71	0.38	0.794313	3.10032	0.0294332	0.747139	6:32041153-32115334:-	TNXB	16;GO:0005178,molecular_function integrin binding;GO:0005515,molecular_function protein binding;GO:0005576,cellular_component extracellular region;GO:0005578,cellular_component proteinaceous extracellular matrix;GO:0005583,cellular_component fibrillar collagen trimer;GO:0005615,cellular_component extracellular space;GO:0005622,cellular_component intracellular;GO:0007155,biological_process cell ad…	TN; tenascin; K06252	tenascin XB [Source:HGNC Symbol%3BAcc:HGNC:11976]
ENSG00000124207	23.3	14.13	20.71	10.99	19.93	11.56	0.475589	5.60489	0.029518	0.747139	20:49046245-49096960:+	CSE1L	17;GO:0005049,molecular_function nuclear export signal receptor activity;GO:0005515,molecular_function protein binding;GO:0005634,cellular_component nucleus;GO:0005635,cellular_component nuclear envelope;GO:0005654,cellular_component nucleoplasm;GO:0005737,cellular_component cytoplasm;GO:0005829,cellular_component cytosol;GO:0006606,biological_process protein import into nucleus;GO:0006611,biolog…	NA	chromosome segregation 1 like [Source:HGNC Symbol%3BAcc:HGNC:2431]
ENSG00000112851	3.73	1.25	2.37	0.52	2.28	0.98	0.959905	3.03567	0.0296205	0.747139	5:65926474-66082549:+	ERBIN	33;GO:0005102,molecular_function receptor binding;GO:0005176,molecular_function ErbB-2 class receptor binding;GO:0005178,molecular_function integrin binding;GO:0005200,molecular_function structural constituent of cytoskeleton;GO:0005515,molecular_function protein binding;GO:0005604,cellular_component basement membrane;GO:0005634,cellular_component nucleus;GO:0005737,cellular_component cytoplasm;G…	ERBB2IP, ERBIN; erbb2-interacting protein; K12796	erbb2 interacting protein [Source:HGNC Symbol%3BAcc:HGNC:15842]
ENSG00000145725	2.32	0.67	1.64	0.38	1.3	0.67	0.971431	2.28399	0.0296271	0.747139	5:103120148-103212799:+	PPIP5K2	19;GO:0000166,molecular_function nucleotide binding;GO:0000827,molecular_function inositol-1,3,4,5,6-pentakisphosphate kinase activity;GO:0000828,molecular_function inositol hexakisphosphate kinase activity;GO:0000829,molecular_function inositol heptakisphosphate kinase activity;GO:0000832,molecular_function inositol hexakisphosphate 5-kinase activity;GO:0003993,molecular_function acid phosphatas…	PPIP5K, VIP; inositol-hexakisphosphate/diphosphoinositol-pentakisphosphate 1-kinase [EC:2.7.4.24]; K13024	diphosphoinositol pentakisphosphate kinase 2 [Source:HGNC Symbol%3BAcc:HGNC:29035]
ENSG00000198826	7.98	3.55	6.62	2.36	6.08	2.57	0.736347	3.90886	0.0298309	0.747139	15:32615143-32639949:+	ARHGAP11A	5;GO:0005096,molecular_function GTPase activator activity;GO:0005829,cellular_component cytosol;GO:0007165,biological_process signal transduction;GO:0043547,biological_process positive regulation of GTPase activity;GO:0051056,biological_process regulation of small GTPase mediated signal transduction	NA	Rho GTPase activating protein 11A [Source:HGNC Symbol%3BAcc:HGNC:15783]
ENSG00000137962	15.08	4.31	12.27	2.12	10.57	2.98	1.02793	4.91311	0.0298512	0.747139	1:94148987-94275068:-	ARHGAP29	11;GO:0005096,molecular_function GTPase activator activity;GO:0005622,cellular_component intracellular;GO:0005737,cellular_component cytoplasm;GO:0005829,cellular_component cytosol;GO:0007165,biological_process signal transduction;GO:0007266,biological_process Rho protein signal transduction;GO:0030165,molecular_function PDZ domain binding;GO:0035556,biological_process intracellular signal transd…	NA	Rho GTPase activating protein 29 [Source:HGNC Symbol%3BAcc:HGNC:30207]
ENSG00000115368	12.51	5.66	10.09	4.63	8.98	5.16	0.602418	4.34591	0.0299109	0.747139	2:189441432-189475565:+	WDR75	12;GO:0003723,molecular_function RNA binding;GO:0005634,cellular_component nucleus;GO:0005654,cellular_component nucleoplasm;GO:0005730,cellular_component nucleolus;GO:0006351,biological_process transcription, DNA-templated;GO:0006355,biological_process regulation of transcription, DNA-templated;GO:0006364,biological_process rRNA processing;GO:0042254,biological_process ribosome biogenesis;GO:004…	NAN1, UTP17, WDR75; NET1-associated nuclear protein 1 (U3 small nucleolar RNA-associated protein 17); K14552	WD repeat domain 75 [Source:HGNC Symbol%3BAcc:HGNC:25725]
ENSG00000089177	1.06	0.41	1.04	0.24	0.7	0.41	0.895052	2.02771	0.029945	0.747139	20:16272103-16573434:-	KIF16B	32;GO:0000166,molecular_function nucleotide binding;GO:0001704,biological_process formation of primary germ layer;GO:0001919,biological_process regulation of receptor recycling;GO:0003774,molecular_function motor activity;GO:0003777,molecular_function microtubule motor activity;GO:0005524,molecular_function ATP binding;GO:0005547,molecular_function phosphatidylinositol-3,4,5-trisphosphate binding…	NA	kinesin family member 16B [Source:HGNC Symbol%3BAcc:HGNC:15869]
ENSG00000067066	16.22	10.28	14.36	9.48	12.62	9.24	0.403017	5.30523	0.0299752	0.747139	2:230415941-230544090:+	SP100	36;GO:0000122,biological_process negative regulation of transcription from RNA polymerase II promoter;GO:0000723,biological_process telomere maintenance;GO:0000784,cellular_component nuclear chromosome, telomeric region;GO:0003677,molecular_function DNA binding;GO:0003713,molecular_function transcription coactivator activity;GO:0003714,molecular_function transcription corepressor activity;GO:0005…	SP100; nuclear autoantigen Sp-100; K15413	SP100 nuclear antigen [Source:HGNC Symbol%3BAcc:HGNC:11206]
ENSG00000169696	25	21.11	19.27	13.69	18.66	18.41	0.391945	5.65965	0.0300404	0.747139	17:81976806-82017406:+	ASPSCR1	21;GO:0003674,molecular_function molecular_function;GO:0005515,molecular_function protein binding;GO:0005575,cellular_component cellular_component;GO:0005634,cellular_component nucleus;GO:0005654,cellular_component nucleoplasm;GO:0005737,cellular_component cytoplasm;GO:0005829,cellular_component cytosol;GO:0005886,cellular_component plasma membrane;GO:0006886,biological_process intracellular prot…	ASPSCR1, ASPL; tether containing UBX domain for GLUT4; K15627	ASPSCR1%2C UBX domain containing tether for SLC2A4 [Source:HGNC Symbol%3BAcc:HGNC:13825]
ENSG00000113916	7.95	7.8	10.08	15.46	9.31	12.73	-0.508185	4.49396	0.0302285	0.747139	3:187721376-187745727:-	BCL6	61;GO:0000060,biological_process protein import into nucleus, translocation;GO:0000122,biological_process negative regulation of transcription from RNA polymerase II promoter;GO:0000902,biological_process cell morphogenesis;GO:0000977,molecular_function RNA polymerase II regulatory region sequence-specific DNA binding;GO:0001161,molecular_function intronic transcription regulatory region sequence…	BCL6; B-cell lymphoma 6 protein; K15618	B-cell CLL/lymphoma 6 [Source:HGNC Symbol%3BAcc:HGNC:1001]
ENSG00000173209	29.82	14.74	19.74	12.32	18.79	12.65	0.566092	3.86557	0.0303208	0.747139	2:61177417-61191203:+	AHSA2	4;GO:0001671,molecular_function ATPase activator activity;GO:0005515,molecular_function protein binding;GO:0032781,biological_process positive regulation of ATPase activity;GO:0051087,molecular_function chaperone binding	NA	activator of HSP90 ATPase homolog 2 [Source:HGNC Symbol%3BAcc:HGNC:20437]
ENSG00000145715	4.21	1.88	4.06	1.24	3.14	1.66	0.759037	3.14404	0.0303223	0.747139	5:87267887-87391931:+	RASA1	30;GO:0000165,biological_process MAPK cascade;GO:0000281,biological_process mitotic cytokinesis;GO:0001570,biological_process vasculogenesis;GO:0001726,cellular_component ruffle;GO:0001784,molecular_function phosphotyrosine binding;GO:0001953,biological_process negative regulation of cell-matrix adhesion;GO:0003924,molecular_function GTPase activity;GO:0005096,molecular_function GTPase activator …	RASA1, RASGAP; Ras GTPase-activating protein 1; K04352	RAS p21 protein activator 1 [Source:HGNC Symbol%3BAcc:HGNC:9871]
ENSG00000118965	1.81	0.74	1.52	0.56	1.17	0.57	0.828895	1.97985	0.0303601	0.747139	2:19910259-19990131:-	WDR35	30;GO:0005737,cellular_component cytoplasm;GO:0005813,cellular_component centrosome;GO:0005815,cellular_component microtubule organizing center;GO:0005856,cellular_component cytoskeleton;GO:0005929,cellular_component cilium;GO:0005930,cellular_component axoneme;GO:0009636,biological_process response to toxic substance;GO:0010629,biological_process negative regulation of gene expression;GO:0030030…	NA	WD repeat domain 35 [Source:HGNC Symbol%3BAcc:HGNC:29250]
ENSG00000082996	11.8	5.35	10.26	5.62	6.77	5.54	0.620585	3.14029	0.030454	0.747139	3:149812707-149962139:+	RNF13	22;GO:0000139,cellular_component Golgi membrane;GO:0004842,molecular_function ubiquitin-protein transferase activity;GO:0005515,molecular_function protein binding;GO:0005634,cellular_component nucleus;GO:0005637,cellular_component nuclear inner membrane;GO:0005654,cellular_component nucleoplasm;GO:0005764,cellular_component lysosome;GO:0005765,cellular_component lysosomal membrane;GO:0005768,cell…	NA	ring finger protein 13 [Source:HGNC Symbol%3BAcc:HGNC:10057]
ENSG00000189057	1.06	0.31	0.79	0.12	0.6	0.25	1.11978	0.397032	0.0305681	0.747139	11:59107184-59127410:+	FAM111B	1;GO:0005515,molecular_function protein binding	NA	family with sequence similarity 111 member B [Source:HGNC Symbol%3BAcc:HGNC:24200]
ENSG00000170759	8.59	2.37	6.19	1.14	5.48	1.78	1.03588	3.61725	0.0305716	0.747139	10:32009009-32056431:-	KIF5B	43;GO:0000166,molecular_function nucleotide binding;GO:0003774,molecular_function motor activity;GO:0003777,molecular_function microtubule motor activity;GO:0005515,molecular_function protein binding;GO:0005524,molecular_function ATP binding;GO:0005737,cellular_component cytoplasm;GO:0005815,cellular_component microtubule organizing center;GO:0005829,cellular_component cytosol;GO:0005856,cellular…	KIF5; kinesin family member 5; K10396	kinesin family member 5B [Source:HGNC Symbol%3BAcc:HGNC:6324]
ENSG00000258890	16.76	7.78	14.27	7.2	12.16	7.64	0.535461	4.94758	0.0305755	0.747139	17:64506587-64542461:+	CEP95	8;GO:0000922,cellular_component spindle pole;GO:0005515,molecular_function protein binding;GO:0005737,cellular_component cytoplasm;GO:0005813,cellular_component centrosome;GO:0005815,cellular_component microtubule organizing center;GO:0005856,cellular_component cytoskeleton;GO:0016020,cellular_component membrane;GO:0016021,cellular_component integral component of membrane	NA	centrosomal protein 95 [Source:HGNC Symbol%3BAcc:HGNC:25141]
ENSG00000181827	2.62	0.89	1.59	0.29	1.61	0.53	1.07567	2.40149	0.03062	0.747139	15:56087279-56243266:-	RFX7	6;GO:0000978,molecular_function RNA polymerase II core promoter proximal region sequence-specific DNA binding;GO:0003677,molecular_function DNA binding;GO:0003700,molecular_function transcription factor activity, sequence-specific DNA binding;GO:0005634,cellular_component nucleus;GO:0006355,biological_process regulation of transcription, DNA-templated;GO:0006357,biological_process regulation of t…	NA	regulatory factor X7 [Source:HGNC Symbol%3BAcc:HGNC:25777]
ENSG00000129422	4.64	2.61	5.8	2.17	4.05	2.3	0.634704	3.92417	0.0306645	0.747139	8:17643794-17800917:-	MTUS1	13;GO:0005615,cellular_component extracellular space;GO:0005634,cellular_component nucleus;GO:0005730,cellular_component nucleolus;GO:0005737,cellular_component cytoplasm;GO:0005739,cellular_component mitochondrion;GO:0005794,cellular_component Golgi apparatus;GO:0005815,cellular_component microtubule organizing center;GO:0005819,cellular_component spindle;GO:0005856,cellular_component cytoskelet…	NA	microtubule associated scaffold protein 1 [Source:HGNC Symbol%3BAcc:HGNC:29789]
ENSG00000067064	16.01	10.64	13.91	8.11	9.07	11.1	0.53325	3.52495	0.030714	0.747139	10:1039907-1049170:-	IDI1	16;GO:0004452,molecular_function isopentenyl-diphosphate delta-isomerase activity;GO:0005777,cellular_component peroxisome;GO:0005829,cellular_component cytosol;GO:0006629,biological_process lipid metabolic process;GO:0006694,biological_process steroid biosynthetic process;GO:0006695,biological_process cholesterol biosynthetic process;GO:0008202,biological_process steroid metabolic process;GO:000…	idi, IDI; isopentenyl-diphosphate Delta-isomerase [EC:5.3.3.2]; K01823	isopentenyl-diphosphate delta isomerase 1 [Source:HGNC Symbol%3BAcc:HGNC:5387]
ENSG00000119326	12.41	5.52	11.95	4.99	9.7	4.3	0.670176	4.19173	0.0308722	0.747139	9:108942568-109013529:-	CTNNAL1	11;GO:0005515,molecular_function protein binding;GO:0005622,cellular_component intracellular;GO:0005737,cellular_component cytoplasm;GO:0005829,cellular_component cytosol;GO:0005856,cellular_component cytoskeleton;GO:0005886,cellular_component plasma membrane;GO:0007155,biological_process cell adhesion;GO:0007266,biological_process Rho protein signal transduction;GO:0016020,cellular_component mem…	NA	catenin alpha like 1 [Source:HGNC Symbol%3BAcc:HGNC:2512]
ENSG00000134802	17.5	13.3	14.17	20.7	21.47	18.09	-0.395327	4.73187	0.0309348	0.747139	11:57406953-57427580:-	SLC43A3	6;GO:0003674,molecular_function molecular_function;GO:0005575,cellular_component cellular_component;GO:0008150,biological_process biological_process;GO:0016020,cellular_component membrane;GO:0016021,cellular_component integral component of membrane;GO:0055085,biological_process transmembrane transport	NA	solute carrier family 43 member 3 [Source:HGNC Symbol%3BAcc:HGNC:17466]
ENSG00000162688	1.3	0.79	1.44	0.48	1.1	0.49	0.785378	2.19904	0.0309904	0.747139	1:99850083-99924023:+	AGL	30;GO:0003824,molecular_function catalytic activity;GO:0004133,molecular_function glycogen debranching enzyme activity;GO:0004134,molecular_function 4-alpha-glucanotransferase activity;GO:0004135,molecular_function amylo-alpha-1,6-glucosidase activity;GO:0005515,molecular_function protein binding;GO:0005576,cellular_component extracellular region;GO:0005634,cellular_component nucleus;GO:0005737,c…	AGL; glycogen debranching enzyme [EC:2.4.1.25 3.2.1.33]; K01196	amylo-alpha-1%2C 6-glucosidase%2C 4-alpha-glucanotransferase [Source:HGNC Symbol%3BAcc:HGNC:321]
ENSG00000198887	2.34	0.73	2.21	0.3	1.65	0.4	1.17132	2.12017	0.0310641	0.747139	9:70258961-70354888:+	SMC5	25;GO:0000166,molecular_function nucleotide binding;GO:0000722,biological_process telomere maintenance via recombination;GO:0000724,biological_process double-strand break repair via homologous recombination;GO:0000781,cellular_component chromosome, telomeric region;GO:0000803,cellular_component sex chromosome;GO:0005515,molecular_function protein binding;GO:0005524,molecular_function ATP binding;…	NA	structural maintenance of chromosomes 5 [Source:HGNC Symbol%3BAcc:HGNC:20465]
ENSG00000135315	0.55	0.16	0.56	0	0.29	0.2	1.31317	0.513834	0.0310824	0.747139	6:84124240-84227635:-	CEP162	13;GO:0005515,molecular_function protein binding;GO:0005634,cellular_component nucleus;GO:0005737,cellular_component cytoplasm;GO:0005813,cellular_component centrosome;GO:0005814,cellular_component centriole;GO:0005819,cellular_component spindle;GO:0005829,cellular_component cytosol;GO:0005856,cellular_component cytoskeleton;GO:0005874,cellular_component microtubule;GO:0005879,cellular_component …	NA	centrosomal protein 162 [Source:HGNC Symbol%3BAcc:HGNC:21107]
ENSG00000182670	4.92	1.67	5.2	0.85	3.83	1.44	0.956763	4.20616	0.0312149	0.747139	21:37073225-37203112:+	TTC3	10;GO:0004842,molecular_function ubiquitin-protein transferase activity;GO:0005515,molecular_function protein binding;GO:0005634,cellular_component nucleus;GO:0005730,cellular_component nucleolus;GO:0005829,cellular_component cytosol;GO:0006511,biological_process ubiquitin-dependent protein catabolic process;GO:0016567,biological_process protein ubiquitination;GO:0016740,molecular_function transf…	NA	tetratricopeptide repeat domain 3 [Source:HGNC Symbol%3BAcc:HGNC:12393]
ENSG00000168300	1.74	1.33	1.57	0.92	0.97	0.73	0.84757	0.779186	0.0312834	0.747139	8:51817574-51899186:-	PCMTD1	6;GO:0004719,molecular_function protein-L-isoaspartate (D-aspartate) O-methyltransferase activity;GO:0005737,cellular_component cytoplasm;GO:0006464,biological_process cellular protein modification process;GO:0006479,biological_process protein methylation;GO:0016020,cellular_component membrane;GO:0032259,biological_process methylation	NA	protein-L-isoaspartate (D-aspartate) O-methyltransferase domain containing 1 [Source:HGNC Symbol%3BAcc:HGNC:30483]
ENSG00000178691	5.8	2.39	4.93	1.36	4.12	1.97	0.826484	2.94654	0.0314624	0.747139	17:31937017-32001045:+	SUZ12	29;GO:0000122,biological_process negative regulation of transcription from RNA polymerase II promoter;GO:0000979,molecular_function RNA polymerase II core promoter sequence-specific DNA binding;GO:0001739,cellular_component sex chromatin;GO:0003682,molecular_function chromatin binding;GO:0003723,molecular_function RNA binding;GO:0005515,molecular_function protein binding;GO:0005634,cellular_compo…	NA	SUZ12 polycomb repressive complex 2 subunit [Source:HGNC Symbol%3BAcc:HGNC:17101]
ENSG00000153006	7.49	2.76	7.33	2.94	3.96	2.68	0.884155	1.18153	0.031473	0.747139	5:64718143-64768685:-	SREK1IP1	6;GO:0003676,molecular_function nucleic acid binding;GO:0005515,molecular_function protein binding;GO:0006397,biological_process mRNA processing;GO:0008270,molecular_function zinc ion binding;GO:0008380,biological_process RNA splicing;GO:0046872,molecular_function metal ion binding	NA	SREK1 interacting protein 1 [Source:HGNC Symbol%3BAcc:HGNC:26716]
ENSG00000167600	17.39	15.74	17.16	23.35	24.73	19.28	-0.386895	4.89401	0.03152	0.747139	19:41193048-41207539:+	CYP2S1	20;GO:0004497,molecular_function monooxygenase activity;GO:0005506,molecular_function iron ion binding;GO:0005515,molecular_function protein binding;GO:0005783,cellular_component endoplasmic reticulum;GO:0005789,cellular_component endoplasmic reticulum membrane;GO:0008392,molecular_function arachidonic acid epoxygenase activity;GO:0008395,molecular_function steroid hydroxylase activity;GO:0008401…	CYP2S1; cytochrome P450 family 2 subfamily S polypeptide 1 [EC:1.14.14.1]; K07420	cytochrome P450 family 2 subfamily S member 1 [Source:HGNC Symbol%3BAcc:HGNC:15654]
ENSG00000198242	1927.87	2091.67	2280.79	1495.36	1515.93	1939.17	0.379786	10.3923	0.0315777	0.747139	17:28719392-28724359:+	RPL23A	23;GO:0000027,biological_process ribosomal large subunit assembly;GO:0000184,biological_process nuclear-transcribed mRNA catabolic process, nonsense-mediated decay;GO:0003723,molecular_function RNA binding;GO:0003735,molecular_function structural constituent of ribosome;GO:0005515,molecular_function protein binding;GO:0005622,cellular_component intracellular;GO:0005634,cellular_component nucleus;…	RP-L23Ae, RPL23A; large subunit ribosomal protein L23Ae; K02893	ribosomal protein L23a [Source:HGNC Symbol%3BAcc:HGNC:10317]
ENSG00000118200	2.11	0.8	1.79	0.43	1.51	0.5	0.953367	2.45008	0.0316044	0.747139	1:200739557-200860704:+	CAMSAP2	14;GO:0000226,biological_process microtubule cytoskeleton organization;GO:0005515,molecular_function protein binding;GO:0005516,molecular_function calmodulin binding;GO:0005737,cellular_component cytoplasm;GO:0005813,cellular_component centrosome;GO:0005829,cellular_component cytosol;GO:0005856,cellular_component cytoskeleton;GO:0005874,cellular_component microtubule;GO:0008017,molecular_function…	NA	calmodulin regulated spectrin associated protein family member 2 [Source:HGNC Symbol%3BAcc:HGNC:29188]
ENSG00000147874	3.99	1.16	3.27	0.73	2.59	0.92	0.991714	2.62519	0.0316124	0.747139	9:19053142-19103119:-	HAUS6	17;GO:0000086,biological_process G2/M transition of mitotic cell cycle;GO:0003674,molecular_function molecular_function;GO:0005737,cellular_component cytoplasm;GO:0005813,cellular_component centrosome;GO:0005815,cellular_component microtubule organizing center;GO:0005819,cellular_component spindle;GO:0005829,cellular_component cytosol;GO:0005856,cellular_component cytoskeleton;GO:0005874,cellular…	NA	HAUS augmin like complex subunit 6 [Source:HGNC Symbol%3BAcc:HGNC:25948]
ENSG00000136997	207.57	159.19	216.53	253.85	274.4	216.67	-0.32615	8.95532	0.0316299	0.747139	8:127735433-127741434:+	MYC	73;GO:0000082,biological_process G1/S transition of mitotic cell cycle;GO:0000122,biological_process negative regulation of transcription from RNA polymerase II promoter;GO:0000165,biological_process MAPK cascade;GO:0000978,molecular_function RNA polymerase II core promoter proximal region sequence-specific DNA binding;GO:0000981,molecular_function RNA polymerase II transcription factor activity,…	MYC; Myc proto-oncogene protein; K04377	MYC proto-oncogene%2C bHLH transcription factor [Source:HGNC Symbol%3BAcc:HGNC:7553]
ENSG00000182481	228.36	233.37	232.71	301.21	287.2	304.98	-0.328869	8.74262	0.0316542	0.747139	17:68035518-68046842:+	KPNA2	21;GO:0000018,biological_process regulation of DNA recombination;GO:0003723,molecular_function RNA binding;GO:0005515,molecular_function protein binding;GO:0005634,cellular_component nucleus;GO:0005643,cellular_component nuclear pore;GO:0005654,cellular_component nucleoplasm;GO:0005737,cellular_component cytoplasm;GO:0005829,cellular_component cytosol;GO:0006259,biological_process DNA metabolic p…	KPNA2_7; importin subunit alpha-1/8; K15043	karyopherin subunit alpha 2 [Source:HGNC Symbol%3BAcc:HGNC:6395]
ENSG00000002745	3.86	3.39	4.74	1.89	2.47	3.09	0.706252	1.97931	0.0317458	0.747139	7:121325366-121341104:+	WNT16	21;GO:0003408,biological_process optic cup formation involved in camera-type eye development;GO:0005102,molecular_function receptor binding;GO:0005109,molecular_function frizzled binding;GO:0005576,cellular_component extracellular region;GO:0005578,cellular_component proteinaceous extracellular matrix;GO:0005615,cellular_component extracellular space;GO:0005737,cellular_component cytoplasm;GO:000…	WNT16; wingless-type MMTV integration site family, member 16; K01558	Wnt family member 16 [Source:HGNC Symbol%3BAcc:HGNC:16267]
ENSG00000136152	4.19	2.93	4.45	2.53	3	2.52	0.545048	3.11173	0.0317492	0.747139	13:45464897-45536630:+	COG3	19;GO:0000139,cellular_component Golgi membrane;GO:0005515,molecular_function protein binding;GO:0005794,cellular_component Golgi apparatus;GO:0005801,cellular_component cis-Golgi network;GO:0006486,biological_process protein glycosylation;GO:0006810,biological_process transport;GO:0006886,biological_process intracellular protein transport;GO:0006888,biological_process ER to Golgi vesicle-mediate…	NA	component of oligomeric golgi complex 3 [Source:HGNC Symbol%3BAcc:HGNC:18619]
ENSG00000198604	4.24	1.44	3.25	0.83	2.89	1.15	0.881449	3.47324	0.0317992	0.747139	14:34752730-34875647:-	BAZ1A	9;GO:0005515,molecular_function protein binding;GO:0005634,cellular_component nucleus;GO:0006261,biological_process DNA-dependent DNA replication;GO:0006338,biological_process chromatin remodeling;GO:0006351,biological_process transcription, DNA-templated;GO:0006355,biological_process regulation of transcription, DNA-templated;GO:0008623,cellular_component CHRAC;GO:0016590,cellular_component ACF …	NA	bromodomain adjacent to zinc finger domain 1A [Source:HGNC Symbol%3BAcc:HGNC:960]
ENSG00000120697	17.84	17.7	21.11	12.3	13.78	15.47	0.476778	4.01253	0.0319216	0.747139	13:36949774-37000261:-	ALG5	12;GO:0004576,molecular_function oligosaccharyl transferase activity;GO:0004581,molecular_function dolichyl-phosphate beta-glucosyltransferase activity;GO:0005783,cellular_component endoplasmic reticulum;GO:0005789,cellular_component endoplasmic reticulum membrane;GO:0006486,biological_process protein glycosylation;GO:0006487,biological_process protein N-linked glycosylation;GO:0007368,biological…	ALG5; dolichyl-phosphate beta-glucosyltransferase [EC:2.4.1.117]; K00729	ALG5%2C dolichyl-phosphate beta-glucosyltransferase [Source:HGNC Symbol%3BAcc:HGNC:20266]
ENSG00000175899	0.66	0.43	0.71	0.1	0.2	0.55	1.06127	1.08858	0.0320098	0.747139	12:9067663-9116229:-	A2M	28;GO:0001869,biological_process negative regulation of complement activation, lectin pathway;GO:0002020,molecular_function protease binding;GO:0002576,biological_process platelet degranulation;GO:0004866,molecular_function endopeptidase inhibitor activity;GO:0004867,molecular_function serine-type endopeptidase inhibitor activity;GO:0005096,molecular_function GTPase activator activity;GO:0005102,…	A2M; alpha-2-macroglobulin; K03910	alpha-2-macroglobulin [Source:HGNC Symbol%3BAcc:HGNC:7]
ENSG00000275052	6.32	3.09	4.7	2.61	4.22	2.42	0.622178	3.32214	0.0320589	0.747139	2:55547291-55618880:-	PPP4R3B	11;GO:0005634,cellular_component nucleus;GO:0005654,cellular_component nucleoplasm;GO:0005737,cellular_component cytoplasm;GO:0005813,cellular_component centrosome;GO:0005815,cellular_component microtubule organizing center;GO:0005856,cellular_component cytoskeleton;GO:0006470,biological_process protein dephosphorylation;GO:0016607,cellular_component nuclear speck;GO:0019216,biological_process re…	NA	protein phosphatase 4 regulatory subunit 3B [Source:HGNC Symbol%3BAcc:HGNC:29267]
ENSG00000159131	38.66	37.46	41.21	55.62	45.75	50.62	-0.342337	7.12821	0.0321183	0.747139	21:33503930-33543491:-	GART	27;GO:0000166,molecular_function nucleotide binding;GO:0003360,biological_process brainstem development;GO:0003824,molecular_function catalytic activity;GO:0004637,molecular_function phosphoribosylamine-glycine ligase activity;GO:0004641,molecular_function phosphoribosylformylglycinamidine cyclo-ligase activity;GO:0004644,molecular_function phosphoribosylglycinamide formyltransferase activity;GO:…	GART; phosphoribosylamine--glycine ligase / phosphoribosylglycinamide formyltransferase / phosphoribosylformylglycinamidine cyclo-ligase [EC:6.3.4.13 2.1.2.2 6.3.3.1]; K11787	phosphoribosylglycinamide formyltransferase%2C phosphoribosylglycinamide synthetase%2C phosphoribosylaminoimidazole synthetase [Source:HGNC Symbol%3BAcc:HGNC:4163]
ENSG00000278619	12.54	14.23	13.53	18.95	19.6	18.32	-0.458239	4.11496	0.0322005	0.747139	17:36601571-36608971:+	MRM1	14;GO:0000451,biological_process rRNA 2'-O-methylation;GO:0000453,biological_process enzyme-directed rRNA 2'-O-methylation;GO:0001510,biological_process RNA methylation;GO:0003723,molecular_function RNA binding;GO:0005515,molecular_function protein binding;GO:0005739,cellular_component mitochondrion;GO:0005759,cellular_component mitochondrial matrix;GO:0006364,biological_process rRNA processing;G…	NA	mitochondrial rRNA methyltransferase 1 [Source:HGNC Symbol%3BAcc:HGNC:26202]
ENSG00000129226	27.91	18.02	32.42	20.04	23.2	11.53	0.544472	4.5942	0.032211	0.747139	17:7579466-7582113:+	CD68	10;GO:0005764,cellular_component lysosome;GO:0005765,cellular_component lysosomal membrane;GO:0005768,cellular_component endosome;GO:0005886,cellular_component plasma membrane;GO:0010008,cellular_component endosome membrane;GO:0016020,cellular_component membrane;GO:0016021,cellular_component integral component of membrane;GO:0035577,cellular_component azurophil granule membrane;GO:0043312,biologi…	CD68; CD68 antigen; K06501	CD68 molecule [Source:HGNC Symbol%3BAcc:HGNC:1693]
ENSG00000156802	9.48	3.57	7.37	1.97	7	2.67	0.824578	4.46921	0.0322229	0.747139	8:123319849-123416350:-	ATAD2	16;GO:0000166,molecular_function nucleotide binding;GO:0003682,molecular_function chromatin binding;GO:0005524,molecular_function ATP binding;GO:0005634,cellular_component nucleus;GO:0005654,cellular_component nucleoplasm;GO:0006325,biological_process chromatin organization;GO:0006351,biological_process transcription, DNA-templated;GO:0006355,biological_process regulation of transcription, DNA-te…	NA	ATPase family%2C AAA domain containing 2 [Source:HGNC Symbol%3BAcc:HGNC:30123]
ENSG00000197603	0.43	0.12	0.28	0.06	0.23	0.12	1.04577	1.12624	0.0322249	0.747139	5:37106227-37249428:-	C5orf42	17;GO:0001736,biological_process establishment of planar polarity;GO:0001822,biological_process kidney development;GO:0003279,biological_process cardiac septum development;GO:0003281,biological_process ventricular septum development;GO:0005929,cellular_component cilium;GO:0007507,biological_process heart development;GO:0016020,cellular_component membrane;GO:0016021,cellular_component integral com…	NA	chromosome 5 open reading frame 42 [Source:HGNC Symbol%3BAcc:HGNC:25801]
ENSG00000137965	29.65	11.36	18.07	4.33	19.16	9.38	0.854281	4.38508	0.0322634	0.747139	1:78649795-78664078:+	IFI44	2;GO:0005737,cellular_component cytoplasm;GO:0009615,biological_process response to virus	NA	interferon induced protein 44 [Source:HGNC Symbol%3BAcc:HGNC:16938]
ENSG00000174718	1.52	0.69	1.63	0.26	1.22	0.48	0.983548	2.38435	0.0325236	0.75174	12:31959369-31993107:+	KIAA1551	NA	NA	KIAA1551 [Source:HGNC Symbol%3BAcc:HGNC:25559]
ENSG00000163818	5.28	2.69	4.48	3.01	2.43	2.38	0.686284	2.11696	0.0327188	0.754489	3:45823315-45916042:-	LZTFL1	7;GO:0005515,molecular_function protein binding;GO:0005737,cellular_component cytoplasm;GO:0005829,cellular_component cytosol;GO:0032403,molecular_function protein complex binding;GO:0042802,molecular_function identical protein binding;GO:1903565,biological_process negative regulation of protein localization to cilium;GO:1903568,biological_process negative regulation of protein localization to ci…	NA	leucine zipper transcription factor like 1 [Source:HGNC Symbol%3BAcc:HGNC:6741]
ENSG00000124383	6.97	2.19	6.36	2	4.71	1.96	0.846141	3.15285	0.0327662	0.754489	2:71130313-71150101:+	MPHOSPH10	17;GO:0000375,biological_process RNA splicing, via transesterification reactions;GO:0003723,molecular_function RNA binding;GO:0005515,molecular_function protein binding;GO:0005634,cellular_component nucleus;GO:0005654,cellular_component nucleoplasm;GO:0005694,cellular_component chromosome;GO:0005730,cellular_component nucleolus;GO:0005732,cellular_component small nucleolar ribonucleoprotein compl…	MPP10; U3 small nucleolar RNA-associated protein MPP10; K14559	M-phase phosphoprotein 10 [Source:HGNC Symbol%3BAcc:HGNC:7213]
ENSG00000215910	4.7	3.05	3.75	1.87	3.27	2.88	0.533792	3.86336	0.0328588	0.75471	1:11761786-11789585:+	C1orf167	NA	NA	chromosome 1 open reading frame 167 [Source:HGNC Symbol%3BAcc:HGNC:25262]
ENSG00000080200	0.73	0.2	0.8	0.14	0.49	0.19	1.06688	1.99271	0.0328995	0.75471	3:97822039-97944963:+	CRYBG3	1;GO:0030246,molecular_function carbohydrate binding	NA	crystallin beta-gamma domain containing 3 [Source:HGNC Symbol%3BAcc:HGNC:34427]
ENSG00000119681	1.11	1.34	1.53	6.31	1.47	1	-1.09477	3.5652	0.0330182	0.756011	14:74498169-74612378:-	LTBP2	14;GO:0005509,molecular_function calcium ion binding;GO:0005515,molecular_function protein binding;GO:0005576,cellular_component extracellular region;GO:0005578,cellular_component proteinaceous extracellular matrix;GO:0005615,cellular_component extracellular space;GO:0005622,cellular_component intracellular;GO:0006605,biological_process protein targeting;GO:0007179,biological_process transforming…	NA	latent transforming growth factor beta binding protein 2 [Source:HGNC Symbol%3BAcc:HGNC:6715]
ENSG00000115548	10.98	6.51	17.07	6.91	10.49	5.87	0.592922	5.27409	0.0332359	0.756988	2:86440646-86492716:+	KDM3A	35;GO:0000785,cellular_component chromatin;GO:0000976,molecular_function transcription regulatory region sequence-specific DNA binding;GO:0001047,molecular_function core promoter binding;GO:0003700,molecular_function transcription factor activity, sequence-specific DNA binding;GO:0005506,molecular_function iron ion binding;GO:0005634,cellular_component nucleus;GO:0005654,cellular_component nucleo…	KDM3; [histone H3]-dimethyl-L-lysine9 demethylase [EC:1.14.11.65]; K15601	lysine demethylase 3A [Source:HGNC Symbol%3BAcc:HGNC:20815]
ENSG00000069956	9.63	3.32	7.53	3.12	5.92	3.53	0.705315	3.57823	0.0332638	0.756988	15:51952105-52067372:+	MAPK6	24;GO:0000165,biological_process MAPK cascade;GO:0000166,molecular_function nucleotide binding;GO:0004672,molecular_function protein kinase activity;GO:0004674,molecular_function protein serine/threonine kinase activity;GO:0004707,molecular_function MAP kinase activity;GO:0005515,molecular_function protein binding;GO:0005524,molecular_function ATP binding;GO:0005634,cellular_component nucleus;GO:…	MAPK4_6; mitogen-activated protein kinase 4/6 [EC:2.7.11.24]; K06855	mitogen-activated protein kinase 6 [Source:HGNC Symbol%3BAcc:HGNC:6879]
ENSG00000164163	21.61	9.48	18.12	6.24	16.18	9.02	0.657254	4.5887	0.0333137	0.756988	4:145097931-145129179:+	ABCE1	19;GO:0000054,biological_process ribosomal subunit export from nucleus;GO:0000166,molecular_function nucleotide binding;GO:0005506,molecular_function iron ion binding;GO:0005515,molecular_function protein binding;GO:0005524,molecular_function ATP binding;GO:0005737,cellular_component cytoplasm;GO:0005739,cellular_component mitochondrion;GO:0005759,cellular_component mitochondrial matrix;GO:000582…	NA	ATP binding cassette subfamily E member 1 [Source:HGNC Symbol%3BAcc:HGNC:69]
ENSG00000137414	3.21	1.8	2.81	1.47	1.72	1.57	0.72771	1.46338	0.0334042	0.756988	6:17600354-17611719:+	FAM8A1	2;GO:0016020,cellular_component membrane;GO:0016021,cellular_component integral component of membrane	NA	family with sequence similarity 8 member A1 [Source:HGNC Symbol%3BAcc:HGNC:16372]
ENSG00000151461	4.07	1.46	3.23	0.91	2.87	1	0.881765	3.11783	0.0334312	0.756988	10:11920021-12043170:-	UPF2	14;GO:0000184,biological_process nuclear-transcribed mRNA catabolic process, nonsense-mediated decay;GO:0000932,cellular_component cytoplasmic mRNA processing body;GO:0001889,biological_process liver development;GO:0003723,molecular_function RNA binding;GO:0005515,molecular_function protein binding;GO:0005634,cellular_component nucleus;GO:0005737,cellular_component cytoplasm;GO:0005829,cellular_c…	UPF2, RENT2; regulator of nonsense transcripts 2; K14327	UPF2%2C regulator of nonsense mediated mRNA decay [Source:HGNC Symbol%3BAcc:HGNC:17854]
ENSG00000266086	194.93	140.37	180.29	116.74	143.64	137.43	0.394635	4.82946	0.0334431	0.756988	17:57989037-58005253:-	AC015813.2	NA	NA	NA
ENSG00000082153	60.3	28.43	58.66	32.11	44.6	29.79	0.480051	5.8341	0.0334951	0.756988	2:200810593-200827338:+	BZW1	6;GO:0003723,molecular_function RNA binding;GO:0005737,cellular_component cytoplasm;GO:0006351,biological_process transcription, DNA-templated;GO:0006355,biological_process regulation of transcription, DNA-templated;GO:0016020,cellular_component membrane;GO:0045296,molecular_function cadherin binding	NA	basic leucine zipper and W2 domains 1 [Source:HGNC Symbol%3BAcc:HGNC:18380]
ENSG00000178053	16.27	12.34	16.39	8.86	12	11.68	0.488862	3.79445	0.0335793	0.75749	3:158571162-158607252:+	MLF1	11;GO:0002318,biological_process myeloid progenitor cell differentiation;GO:0003677,molecular_function DNA binding;GO:0005515,molecular_function protein binding;GO:0005634,cellular_component nucleus;GO:0005737,cellular_component cytoplasm;GO:0006351,biological_process transcription, DNA-templated;GO:0007049,biological_process cell cycle;GO:0007050,biological_process cell cycle arrest;GO:0007275,b…	MLF1; myeloid leukemia factor 1; K15622	myeloid leukemia factor 1 [Source:HGNC Symbol%3BAcc:HGNC:7125]
ENSG00000174437	89.02	83.68	91.64	122.14	106.34	108.67	-0.319613	8.31074	0.0336504	0.757693	12:110280755-110351093:+	ATP2A2	55;GO:0000166,molecular_function nucleotide binding;GO:0002026,biological_process regulation of the force of heart contraction;GO:0005388,molecular_function calcium-transporting ATPase activity;GO:0005509,molecular_function calcium ion binding;GO:0005515,molecular_function protein binding;GO:0005524,molecular_function ATP binding;GO:0005654,cellular_component nucleoplasm;GO:0005783,cellular_compo…	ATP2A; P-type Ca2+ transporter type 2A [EC:7.2.2.10]; K05853	ATPase sarcoplasmic/endoplasmic reticulum Ca2+ transporting 2 [Source:HGNC Symbol%3BAcc:HGNC:812]
ENSG00000204264	6.46	5.78	3.76	2.84	3.82	3.4	0.690709	2.11787	0.0337824	0.759265	6:32840716-32844703:-	PSMB8	47;GO:0000165,biological_process MAPK cascade;GO:0000209,biological_process protein polyubiquitination;GO:0000502,cellular_component proteasome complex;GO:0002223,biological_process stimulatory C-type lectin receptor signaling pathway;GO:0002376,biological_process immune system process;GO:0002479,biological_process antigen processing and presentation of exogenous peptide antigen via MHC class I, …	PSMB8, LMP7; 20S proteasome subunit beta 8 [EC:3.4.25.1]; K02740	proteasome subunit beta 8 [Source:HGNC Symbol%3BAcc:HGNC:9545]
ENSG00000177917	15.66	11.89	15.96	28.34	15.05	21.96	-0.565312	3.80369	0.0338667	0.75976	2:152717892-152761253:+	ARL6IP6	2;GO:0016020,cellular_component membrane;GO:0016021,cellular_component integral component of membrane	NA	ADP ribosylation factor like GTPase 6 interacting protein 6 [Source:HGNC Symbol%3BAcc:HGNC:24048]
ENSG00000138160	3.67	1.59	3.23	0.86	2.74	1.21	0.830725	2.83658	0.0341067	0.761743	10:92593285-92655395:+	KIF11	29;GO:0000166,molecular_function nucleotide binding;GO:0000278,biological_process mitotic cell cycle;GO:0000922,cellular_component spindle pole;GO:0003777,molecular_function microtubule motor activity;GO:0005524,molecular_function ATP binding;GO:0005737,cellular_component cytoplasm;GO:0005819,cellular_component spindle;GO:0005829,cellular_component cytosol;GO:0005856,cellular_component cytoskelet…	NA	kinesin family member 11 [Source:HGNC Symbol%3BAcc:HGNC:6388]
ENSG00000119917	17.33	8.07	10.9	4.39	11.53	6.87	0.680792	3.86335	0.0341217	0.761743	10:89327893-89340971:+	IFIT3	14;GO:0002376,biological_process immune system process;GO:0003674,molecular_function molecular_function;GO:0005515,molecular_function protein binding;GO:0005737,cellular_component cytoplasm;GO:0005739,cellular_component mitochondrion;GO:0005829,cellular_component cytosol;GO:0008285,biological_process negative regulation of cell proliferation;GO:0009615,biological_process response to virus;GO:0035…	NA	interferon induced protein with tetratricopeptide repeats 3 [Source:HGNC Symbol%3BAcc:HGNC:5411]
ENSG00000162613	36.47	33.12	42.08	59.59	41.49	46.99	-0.379035	6.48783	0.0342974	0.761743	1:77944054-77979110:-	FUBP1	11;GO:0003676,molecular_function nucleic acid binding;GO:0003677,molecular_function DNA binding;GO:0003697,molecular_function single-stranded DNA binding;GO:0003700,molecular_function transcription factor activity, sequence-specific DNA binding;GO:0003723,molecular_function RNA binding;GO:0005515,molecular_function protein binding;GO:0005634,cellular_component nucleus;GO:0006351,biological_proces…	NA	far upstream element binding protein 1 [Source:HGNC Symbol%3BAcc:HGNC:4004]
ENSG00000088205	14.65	7.96	14.54	7.58	11.83	6.67	0.530123	4.40486	0.0343032	0.761743	2:117814649-117832379:+	DDX18	15;GO:0000166,molecular_function nucleotide binding;GO:0003676,molecular_function nucleic acid binding;GO:0003723,molecular_function RNA binding;GO:0004004,molecular_function ATP-dependent RNA helicase activity;GO:0004386,molecular_function helicase activity;GO:0005515,molecular_function protein binding;GO:0005524,molecular_function ATP binding;GO:0005634,cellular_component nucleus;GO:0005694,cel…	NA	DEAD-box helicase 18 [Source:HGNC Symbol%3BAcc:HGNC:2741]
ENSG00000121350	2.39	1.01	1.5	0.84	1.3	0.46	0.923414	1.04141	0.0343233	0.761743	12:21437614-21471252:+	PYROXD1	7;GO:0005515,molecular_function protein binding;GO:0005634,cellular_component nucleus;GO:0005737,cellular_component cytoplasm;GO:0016491,molecular_function oxidoreductase activity;GO:0030017,cellular_component sarcomere;GO:0034599,biological_process cellular response to oxidative stress;GO:0055114,biological_process oxidation-reduction process	NA	pyridine nucleotide-disulphide oxidoreductase domain 1 [Source:HGNC Symbol%3BAcc:HGNC:26162]
ENSG00000123338	0.34	0.35	0.23	0.67	0.41	0.69	-0.919018	0.73809	0.0344068	0.761743	12:54497710-54548238:+	NCKAP1L	49;GO:0001782,biological_process B cell homeostasis;GO:0002262,biological_process myeloid cell homeostasis;GO:0005096,molecular_function GTPase activator activity;GO:0005515,molecular_function protein binding;GO:0005737,cellular_component cytoplasm;GO:0005829,cellular_component cytosol;GO:0005886,cellular_component plasma membrane;GO:0005887,cellular_component integral component of plasma membran…	NCKAP1, NAP125; NCK-associated protein 1; K05750	NCK associated protein 1 like [Source:HGNC Symbol%3BAcc:HGNC:4862]
ENSG00000164237	37.48	36.45	44.11	60.82	44.06	55.67	-0.414216	5.10113	0.0344729	0.761743	5:10275874-10308026:-	CMBL	5;GO:0005737,cellular_component cytoplasm;GO:0005829,cellular_component cytosol;GO:0006805,biological_process xenobiotic metabolic process;GO:0016787,molecular_function hydrolase activity;GO:0070062,cellular_component extracellular exosome	NA	carboxymethylenebutenolidase homolog [Source:HGNC Symbol%3BAcc:HGNC:25090]
ENSG00000183856	10.31	8.92	7.89	12.27	12.82	10.43	-0.356329	5.67604	0.0345021	0.761743	1:156525404-156572604:-	IQGAP3	20;GO:0000082,biological_process G1/S transition of mitotic cell cycle;GO:0000187,biological_process activation of MAPK activity;GO:0001934,biological_process positive regulation of protein phosphorylation;GO:0005516,molecular_function calmodulin binding;GO:0005737,cellular_component cytoplasm;GO:0005829,cellular_component cytosol;GO:0005911,cellular_component cell-cell junction;GO:0007165,biolog…	IQGAP2_3; Ras GTPase-activating-like protein IQGAP2/3; K05767	IQ motif containing GTPase activating protein 3 [Source:HGNC Symbol%3BAcc:HGNC:20669]
ENSG00000111678	484.65	512.48	433.76	356.41	350.72	428.98	0.367337	7.63155	0.0345249	0.761743	12:6942977-6946003:+	C12orf57	9;GO:0003674,molecular_function molecular_function;GO:0005737,cellular_component cytoplasm;GO:0009791,biological_process post-embryonic development;GO:0014819,biological_process regulation of skeletal muscle contraction;GO:0021540,biological_process corpus callosum morphogenesis;GO:0021678,biological_process third ventricle development;GO:0036343,biological_process psychomotor behavior;GO:0048593…	NA	chromosome 12 open reading frame 57 [Source:HGNC Symbol%3BAcc:HGNC:29521]
ENSG00000102580	3.07	1.36	2.53	0.6	1.85	1.34	0.870835	1.52408	0.0345793	0.761743	13:95677138-95794989:+	DNAJC3	28;GO:0004860,molecular_function protein kinase inhibitor activity;GO:0005576,cellular_component extracellular region;GO:0005737,cellular_component cytoplasm;GO:0005783,cellular_component endoplasmic reticulum;GO:0005788,cellular_component endoplasmic reticulum lumen;GO:0005790,cellular_component smooth endoplasmic reticulum;GO:0005829,cellular_component cytosol;GO:0006417,biological_process regu…	DNAJC3; DnaJ homolog subfamily C member 3; K09523	DnaJ heat shock protein family (Hsp40) member C3 [Source:HGNC Symbol%3BAcc:HGNC:9439]
ENSG00000173762	2.5	0.72	1.26	0.44	0.98	0.66	1.0804	0.0891892	0.0346761	0.762122	17:82314867-82317602:-	CD7	11;GO:0002250,biological_process adaptive immune response;GO:0002376,biological_process immune system process;GO:0004872,molecular_function receptor activity;GO:0005886,cellular_component plasma membrane;GO:0006955,biological_process immune response;GO:0007169,biological_process transmembrane receptor protein tyrosine kinase signaling pathway;GO:0016020,cellular_component membrane;GO:0016021,cell…	CD7; T-cell surface glycoprotein CD7; K06457	CD7 molecule [Source:HGNC Symbol%3BAcc:HGNC:1695]
ENSG00000205302	13.94	7.74	11.6	5.03	10.15	7.4	0.572904	3.86823	0.0348367	0.762122	5:122774995-122830108:+	SNX2	34;GO:0005154,molecular_function epidermal growth factor receptor binding;GO:0005158,molecular_function insulin receptor binding;GO:0005515,molecular_function protein binding;GO:0005622,cellular_component intracellular;GO:0005737,cellular_component cytoplasm;GO:0005764,cellular_component lysosome;GO:0005768,cellular_component endosome;GO:0005829,cellular_component cytosol;GO:0006810,biological_pr…	NA	sorting nexin 2 [Source:HGNC Symbol%3BAcc:HGNC:11173]
ENSG00000146587	1.51	0.32	0.94	0.21	0.72	0.33	1.10835	0.679086	0.0348526	0.762122	7:5045820-5069488:+	RBAK	9;GO:0003676,molecular_function nucleic acid binding;GO:0005622,cellular_component intracellular;GO:0005634,cellular_component nucleus;GO:0005654,cellular_component nucleoplasm;GO:0006351,biological_process transcription, DNA-templated;GO:0006355,biological_process regulation of transcription, DNA-templated;GO:0008270,molecular_function zinc ion binding;GO:0045892,biological_process negative regu…	KRAB; KRAB domain-containing zinc finger protein; K09228	RB associated KRAB zinc finger [Source:HGNC Symbol%3BAcc:HGNC:17680]
ENSG00000176387	12.9	11.17	12.33	20	16.9	13.88	-0.446358	4.18036	0.0350361	0.762122	16:67430651-67437553:+	HSD11B2	21;GO:0001666,biological_process response to hypoxia;GO:0002017,biological_process regulation of blood volume by renal aldosterone;GO:0003845,molecular_function 11-beta-hydroxysteroid dehydrogenase [NAD(P)] activity;GO:0005496,molecular_function steroid binding;GO:0005737,cellular_component cytoplasm;GO:0005783,cellular_component endoplasmic reticulum;GO:0005789,cellular_component endoplasmic ret…	HSD11B2; corticosteroid 11-beta-dehydrogenase isozyme 2 [EC:1.1.1.-]; K00071	hydroxysteroid 11-beta dehydrogenase 2 [Source:HGNC Symbol%3BAcc:HGNC:5209]
ENSG00000110330	9.02	3.63	8.85	2.71	6.67	3.55	0.741873	3.44628	0.035174	0.762122	11:102347210-102378670:+	BIRC2	64;GO:0000209,biological_process protein polyubiquitination;GO:0001666,biological_process response to hypoxia;GO:0001741,cellular_component XY body;GO:0001890,biological_process placenta development;GO:0003713,molecular_function transcription coactivator activity;GO:0004842,molecular_function ubiquitin-protein transferase activity;GO:0005515,molecular_function protein binding;GO:0005634,cellular_…	BIRC2_3; baculoviral IAP repeat-containing protein 2/3; K16060	baculoviral IAP repeat containing 2 [Source:HGNC Symbol%3BAcc:HGNC:590]
ENSG00000135679	5.45	2.08	3.72	1.83	3.13	1.71	0.758441	2.33205	0.0352034	0.762122	12:68808175-68850686:+	MDM2	101;GO:0000122,biological_process negative regulation of transcription from RNA polymerase II promoter;GO:0001568,biological_process blood vessel development;GO:0001974,biological_process blood vessel remodeling;GO:0002027,biological_process regulation of heart rate;GO:0002039,molecular_function p53 binding;GO:0003170,biological_process heart valve development;GO:0003181,biological_process atriov…	MDM2; E3 ubiquitin-protein ligase Mdm2 [EC:2.3.2.27]; K06643	MDM2 proto-oncogene [Source:HGNC Symbol%3BAcc:HGNC:6973]
ENSG00000135999	3.76	1.46	2.82	1.05	2.19	1.54	0.751887	2.55469	0.0352544	0.762122	2:148644439-148787568:+	EPC2	11;GO:0004402,molecular_function histone acetyltransferase activity;GO:0005634,cellular_component nucleus;GO:0006281,biological_process DNA repair;GO:0006351,biological_process transcription, DNA-templated;GO:0006355,biological_process regulation of transcription, DNA-templated;GO:0006357,biological_process regulation of transcription from RNA polymerase II promoter;GO:0006974,biological_process …	NA	enhancer of polycomb homolog 2 [Source:HGNC Symbol%3BAcc:HGNC:24543]
ENSG00000185344	5.16	3.5	4.12	5.92	5.6	6.46	-0.474482	3.7854	0.0353059	0.762122	12:123712317-123761755:+	ATP6V0A2	30;GO:0000220,cellular_component vacuolar proton-transporting V-type ATPase, V0 domain;GO:0001669,cellular_component acrosomal vesicle;GO:0005515,molecular_function protein binding;GO:0005765,cellular_component lysosomal membrane;GO:0005768,cellular_component endosome;GO:0005886,cellular_component plasma membrane;GO:0006810,biological_process transport;GO:0006811,biological_process ion transport;…	ATPeV0A, ATP6N; V-type H+-transporting ATPase subunit a; K02154	ATPase H+ transporting V0 subunit a2 [Source:HGNC Symbol%3BAcc:HGNC:18481]
ENSG00000111912	1.12	0.32	0.77	0.35	0.53	0.24	0.975631	0.818884	0.0354297	0.762122	6:125781160-125932030:+	NCOA7	11;GO:0005515,molecular_function protein binding;GO:0005622,cellular_component intracellular;GO:0005634,cellular_component nucleus;GO:0006351,biological_process transcription, DNA-templated;GO:0006355,biological_process regulation of transcription, DNA-templated;GO:0030374,molecular_function ligand-dependent nuclear receptor transcription coactivator activity;GO:0035257,molecular_function nuclear…	NA	nuclear receptor coactivator 7 [Source:HGNC Symbol%3BAcc:HGNC:21081]
ENSG00000099622	340.84	356.4	296.68	237.15	219.48	313.93	0.398457	8.56585	0.0354528	0.762122	19:1259383-1274880:+	CIRBP	17;GO:0003676,molecular_function nucleic acid binding;GO:0003723,molecular_function RNA binding;GO:0003730,molecular_function mRNA 3'-UTR binding;GO:0005515,molecular_function protein binding;GO:0005634,cellular_component nucleus;GO:0005654,cellular_component nucleoplasm;GO:0005730,cellular_component nucleolus;GO:0005737,cellular_component cytoplasm;GO:0009409,biological_process response to cold;…	NA	cold inducible RNA binding protein [Source:HGNC Symbol%3BAcc:HGNC:1982]
ENSG00000105281	170.68	167.87	157.53	261.02	207.03	182.75	-0.354333	8.38499	0.0357872	0.762122	19:46774882-46788594:-	SLC1A5	24;GO:0001618,molecular_function virus receptor activity;GO:0004872,molecular_function receptor activity;GO:0005515,molecular_function protein binding;GO:0005886,cellular_component plasma membrane;GO:0005887,cellular_component integral component of plasma membrane;GO:0006810,biological_process transport;GO:0006865,biological_process amino acid transport;GO:0006868,biological_process glutamine tra…	SLC1A5; solute carrier family 1 (neutral amino acid transporter), member 5; K05616	solute carrier family 1 member 5 [Source:HGNC Symbol%3BAcc:HGNC:10943]
ENSG00000166598	168.77	81.72	177.75	61.34	147.32	78.83	0.592278	8.16241	0.0358096	0.762122	12:103930106-103953645:+	HSP90B1	44;GO:0000166,molecular_function nucleotide binding;GO:0001666,biological_process response to hypoxia;GO:0002224,biological_process toll-like receptor signaling pathway;GO:0003723,molecular_function RNA binding;GO:0005509,molecular_function calcium ion binding;GO:0005515,molecular_function protein binding;GO:0005524,molecular_function ATP binding;GO:0005576,cellular_component extracellular region…	HSP90B, TRA1; heat shock protein 90kDa beta; K09487	heat shock protein 90 beta family member 1 [Source:HGNC Symbol%3BAcc:HGNC:12028]
ENSG00000185033	51.82	47.97	62.3	38.57	51.05	40.97	0.345371	7.03302	0.0359168	0.762122	15:90160603-90229679:+	SEMA4B	4;GO:0005886,cellular_component plasma membrane;GO:0016020,cellular_component membrane;GO:0016021,cellular_component integral component of membrane;GO:0045202,cellular_component synapse	SEMA4, CD100; semaphorin 4; K06521	semaphorin 4B [Source:HGNC Symbol%3BAcc:HGNC:10730]
ENSG00000145390	1.88	0.66	1.44	0.37	1.25	0.41	0.973745	1.76007	0.0360167	0.762122	4:119212586-119295517:+	USP53	13;GO:0001508,biological_process action potential;GO:0005515,molecular_function protein binding;GO:0005575,cellular_component cellular_component;GO:0005911,cellular_component cell-cell junction;GO:0005923,cellular_component bicellular tight junction;GO:0006915,biological_process apoptotic process;GO:0007605,biological_process sensory perception of sound;GO:0008150,biological_process biological_pr…	NA	ubiquitin specific peptidase 53 [Source:HGNC Symbol%3BAcc:HGNC:29255]
ENSG00000151914	3.66	1.61	3.37	0.65	3.08	1.18	0.837634	6.09175	0.0360239	0.762122	6:56457986-56954628:-	DST	47;GO:0003779,molecular_function actin binding;GO:0005178,molecular_function integrin binding;GO:0005509,molecular_function calcium ion binding;GO:0005515,molecular_function protein binding;GO:0005604,cellular_component basement membrane;GO:0005634,cellular_component nucleus;GO:0005635,cellular_component nuclear envelope;GO:0005737,cellular_component cytoplasm;GO:0005783,cellular_component endopl…	NA	dystonin [Source:HGNC Symbol%3BAcc:HGNC:1090]
ENSG00000198087	4.67	1.88	3.27	0.86	3.15	1.26	0.904442	2.30796	0.0360656	0.762122	6:47477788-47627263:+	CD2AP	35;GO:0001726,cellular_component ruffle;GO:0005172,molecular_function vascular endothelial growth factor receptor binding;GO:0005200,molecular_function structural constituent of cytoskeleton;GO:0005515,molecular_function protein binding;GO:0005737,cellular_component cytoplasm;GO:0005856,cellular_component cytoskeleton;GO:0005886,cellular_component plasma membrane;GO:0005911,cellular_component cel…	CD2AP; CD2-associated protein; K13738	CD2 associated protein [Source:HGNC Symbol%3BAcc:HGNC:14258]
ENSG00000123607	0.76	0.39	0.93	0.25	0.56	0.34	0.8663	1.20252	0.0360814	0.762122	2:165857474-165953843:-	TTC21B	15;GO:0000790,cellular_component nuclear chromatin;GO:0005737,cellular_component cytoplasm;GO:0005856,cellular_component cytoskeleton;GO:0005929,cellular_component cilium;GO:0006357,biological_process regulation of transcription from RNA polymerase II promoter;GO:0007224,biological_process smoothened signaling pathway;GO:0008589,biological_process regulation of smoothened signaling pathway;GO:002…	NA	tetratricopeptide repeat domain 21B [Source:HGNC Symbol%3BAcc:HGNC:25660]
ENSG00000173193	4.61	1.49	3.54	0.78	3.13	1.33	0.886556	3.77325	0.0361772	0.762122	3:122680617-122730840:+	PARP14	11;GO:0003723,molecular_function RNA binding;GO:0003950,molecular_function NAD+ ADP-ribosyltransferase activity;GO:0005515,molecular_function protein binding;GO:0005634,cellular_component nucleus;GO:0005737,cellular_component cytoplasm;GO:0005829,cellular_component cytosol;GO:0006351,biological_process transcription, DNA-templated;GO:0006355,biological_process regulation of transcription, DNA-tem…	NA	poly(ADP-ribose) polymerase family member 14 [Source:HGNC Symbol%3BAcc:HGNC:29232]
ENSG00000130518	1.42	1	1.02	0.24	1.04	0.63	0.857517	1.93478	0.0362759	0.762122	19:18257096-18274509:-	KIAA1683	3;GO:0005515,molecular_function protein binding;GO:0005634,cellular_component nucleus;GO:0005739,cellular_component mitochondrion	NA	KIAA1683 [Source:HGNC Symbol%3BAcc:HGNC:29350]
ENSG00000115816	5.55	1.94	5.13	1.01	4.2	1.45	0.935001	3.35744	0.036373	0.762122	2:37201611-37231713:-	CEBPZ	9;GO:0000978,molecular_function RNA polymerase II core promoter proximal region sequence-specific DNA binding;GO:0001077,molecular_function transcriptional activator activity, RNA polymerase II core promoter proximal region sequence-specific binding;GO:0003677,molecular_function DNA binding;GO:0003723,molecular_function RNA binding;GO:0005634,cellular_component nucleus;GO:0006351,biological_proce…	NA	CCAAT/enhancer binding protein zeta [Source:HGNC Symbol%3BAcc:HGNC:24218]
ENSG00000175265	3.78	0.79	2.43	0.89	1.86	0.79	0.974616	1.90567	0.036511	0.762122	15:34379067-34437466:-	GOLGA8A	4;GO:0005794,cellular_component Golgi apparatus;GO:0005829,cellular_component cytosol;GO:0016020,cellular_component membrane;GO:0032580,cellular_component Golgi cisterna membrane	NA	golgin A8 family member A [Source:HGNC Symbol%3BAcc:HGNC:31972]
ENSG00000107201	9.09	3.64	6.34	1.84	6.5	2.64	0.80915	3.79679	0.0365705	0.762122	9:32455704-32526324:-	DDX58	53;GO:0000166,molecular_function nucleotide binding;GO:0002230,biological_process positive regulation of defense response to virus by host;GO:0002376,biological_process immune system process;GO:0003676,molecular_function nucleic acid binding;GO:0003690,molecular_function double-stranded DNA binding;GO:0003723,molecular_function RNA binding;GO:0003725,molecular_function double-stranded RNA binding…	DDX58, RIG-I; ATP-dependent RNA helicase DDX58 [EC:3.6.4.13]; K12646	DExD/H-box helicase 58 [Source:HGNC Symbol%3BAcc:HGNC:19102]
ENSG00000032742	2.15	0.92	1.55	0.44	1.32	0.81	0.847037	1.6612	0.0366165	0.762122	13:20567068-20691437:+	IFT88	15;GO:0005515,molecular_function protein binding;GO:0005737,cellular_component cytoplasm;GO:0005814,cellular_component centriole;GO:0005856,cellular_component cytoskeleton;GO:0005929,cellular_component cilium;GO:0030030,biological_process cell projection organization;GO:0030992,cellular_component intraciliary transport particle B;GO:0031514,cellular_component motile cilium;GO:0035735,biological_p…	NA	intraflagellar transport 88 [Source:HGNC Symbol%3BAcc:HGNC:20606]
ENSG00000106524	7.03	4.64	8.73	3.83	5.69	4.23	0.59049	3.09586	0.0366944	0.762122	7:16599775-16645817:-	ANKMY2	6;GO:0005515,molecular_function protein binding;GO:0005929,cellular_component cilium;GO:0008589,biological_process regulation of smoothened signaling pathway;GO:0019899,molecular_function enzyme binding;GO:0042995,cellular_component cell projection;GO:0046872,molecular_function metal ion binding	NA	ankyrin repeat and MYND domain containing 2 [Source:HGNC Symbol%3BAcc:HGNC:25370]
ENSG00000215421	0.97	0.51	0.84	0.38	0.66	0.41	0.69493	2.16924	0.0367741	0.762122	18:74597869-75065671:+	ZNF407	7;GO:0003676,molecular_function nucleic acid binding;GO:0003677,molecular_function DNA binding;GO:0005634,cellular_component nucleus;GO:0006351,biological_process transcription, DNA-templated;GO:0006355,biological_process regulation of transcription, DNA-templated;GO:0008270,molecular_function zinc ion binding;GO:0046872,molecular_function metal ion binding	NA	zinc finger protein 407 [Source:HGNC Symbol%3BAcc:HGNC:19904]
ENSG00000172809	3361.22	3897	3253.65	2746.77	2268.59	3181.18	0.395192	9.40256	0.0368047	0.762122	17:74203581-74210655:+	RPL38	23;GO:0000184,biological_process nuclear-transcribed mRNA catabolic process, nonsense-mediated decay;GO:0001501,biological_process skeletal system development;GO:0001503,biological_process ossification;GO:0003723,molecular_function RNA binding;GO:0003735,molecular_function structural constituent of ribosome;GO:0005622,cellular_component intracellular;GO:0005829,cellular_component cytosol;GO:00058…	RP-L38e, RPL38; large subunit ribosomal protein L38e; K02923	ribosomal protein L38 [Source:HGNC Symbol%3BAcc:HGNC:10349]
ENSG00000205339	17.61	7.78	15.7	5.66	13.5	8.1	0.602527	5.18879	0.0368173	0.762122	11:9384621-9448126:+	IPO7	22;GO:0005215,molecular_function transporter activity;GO:0005515,molecular_function protein binding;GO:0005622,cellular_component intracellular;GO:0005634,cellular_component nucleus;GO:0005643,cellular_component nuclear pore;GO:0005654,cellular_component nucleoplasm;GO:0005737,cellular_component cytoplasm;GO:0005829,cellular_component cytosol;GO:0006606,biological_process protein import into nucl…	NA	importin 7 [Source:HGNC Symbol%3BAcc:HGNC:9852]
ENSG00000151458	1.55	0.52	0.99	0.19	0.89	0.45	0.981506	1.77937	0.036925	0.762122	4:124664051-124712732:-	ANKRD50	5;GO:0005515,molecular_function protein binding;GO:0005768,cellular_component endosome;GO:0006810,biological_process transport;GO:0015031,biological_process protein transport;GO:1990126,biological_process retrograde transport, endosome to plasma membrane	NA	ankyrin repeat domain 50 [Source:HGNC Symbol%3BAcc:HGNC:29223]
ENSG00000092148	5.39	2.92	5.37	1.94	4.92	2.13	0.629772	4.90193	0.0369482	0.762122	14:31100111-31207804:-	HECTD1	7;GO:0004842,molecular_function ubiquitin-protein transferase activity;GO:0005515,molecular_function protein binding;GO:0005737,cellular_component cytoplasm;GO:0016567,biological_process protein ubiquitination;GO:0016740,molecular_function transferase activity;GO:0046872,molecular_function metal ion binding;GO:0061630,molecular_function ubiquitin protein ligase activity	NA	HECT domain E3 ubiquitin protein ligase 1 [Source:HGNC Symbol%3BAcc:HGNC:20157]
ENSG00000139278	6.4	3.35	6.16	1.05	4.74	2.78	0.89725	1.89439	0.0369678	0.762122	12:75480679-75503853:+	GLIPR1	7;GO:0005576,cellular_component extracellular region;GO:0005886,cellular_component plasma membrane;GO:0016020,cellular_component membrane;GO:0016021,cellular_component integral component of membrane;GO:0019216,biological_process regulation of lipid metabolic process;GO:0035577,cellular_component azurophil granule membrane;GO:0043312,biological_process neutrophil degranulation	NA	GLI pathogenesis related 1 [Source:HGNC Symbol%3BAcc:HGNC:17001]
ENSG00000197555	5.96	4.81	6.67	7.51	8.19	7.15	-0.361401	5.1974	0.036986	0.762122	14:71320448-71741229:+	SIPA1L1	25;GO:0003674,molecular_function molecular_function;GO:0005096,molecular_function GTPase activator activity;GO:0005575,cellular_component cellular_component;GO:0005737,cellular_component cytoplasm;GO:0005856,cellular_component cytoskeleton;GO:0005886,cellular_component plasma membrane;GO:0008150,biological_process biological_process;GO:0014069,cellular_component postsynaptic density;GO:0016020,ce…	NA	signal induced proliferation associated 1 like 1 [Source:HGNC Symbol%3BAcc:HGNC:20284]
ENSG00000125676	3.26	1.13	2.63	0.54	2.24	1.01	0.897569	3.16499	0.0370464	0.762122	X:123600560-123733056:-	THOC2	28;GO:0000346,cellular_component transcription export complex;GO:0000347,cellular_component THO complex;GO:0000445,cellular_component THO complex part of transcription export complex;GO:0000784,cellular_component nuclear chromosome, telomeric region;GO:0000902,biological_process cell morphogenesis;GO:0001824,biological_process blastocyst development;GO:0003723,molecular_function RNA binding;GO:00…	NA	THO complex 2 [Source:HGNC Symbol%3BAcc:HGNC:19073]
ENSG00000149311	0.71	0.21	0.52	0.09	0.42	0.18	1.04218	1.76762	0.0370914	0.762122	11:108222483-108369102:+	ATM	98;GO:0000077,biological_process DNA damage checkpoint;GO:0000166,molecular_function nucleotide binding;GO:0000724,biological_process double-strand break repair via homologous recombination;GO:0000729,biological_process DNA double-strand break processing;GO:0000731,biological_process DNA synthesis involved in DNA repair;GO:0000732,biological_process strand displacement;GO:0000781,cellular_compone…	ATM, TEL1; serine-protein kinase ATM [EC:2.7.11.1]; K04728	ATM serine/threonine kinase [Source:HGNC Symbol%3BAcc:HGNC:795]
ENSG00000156313	0.9	0.54	0.94	0.21	0.72	0.41	0.837242	1.63549	0.0371028	0.762122	X:38269162-38327564:-	RPGR	20;GO:0001750,cellular_component photoreceptor outer segment;GO:0003723,molecular_function RNA binding;GO:0005085,molecular_function guanyl-nucleotide exchange factor activity;GO:0005515,molecular_function protein binding;GO:0005737,cellular_component cytoplasm;GO:0005794,cellular_component Golgi apparatus;GO:0005813,cellular_component centrosome;GO:0005815,cellular_component microtubule organizi…	NA	retinitis pigmentosa GTPase regulator [Source:HGNC Symbol%3BAcc:HGNC:10295]
ENSG00000138709	3.24	1.97	3.24	1.53	2.4	1.71	0.601401	2.80699	0.0371162	0.762122	4:128061267-128222931:+	LARP1B	5;GO:0003723,molecular_function RNA binding;GO:0005515,molecular_function protein binding;GO:0005634,cellular_component nucleus;GO:0019013,cellular_component viral nucleocapsid;GO:0030529,cellular_component intracellular ribonucleoprotein complex	NA	La ribonucleoprotein domain family member 1B [Source:HGNC Symbol%3BAcc:HGNC:24704]
ENSG00000184500	3.71	1.41	4.81	1.63	2.25	1.91	0.782894	2.51627	0.0372273	0.762122	3:93873032-93974066:-	PROS1	24;GO:0000139,cellular_component Golgi membrane;GO:0002576,biological_process platelet degranulation;GO:0004866,molecular_function endopeptidase inhibitor activity;GO:0005509,molecular_function calcium ion binding;GO:0005576,cellular_component extracellular region;GO:0005615,cellular_component extracellular space;GO:0005789,cellular_component endoplasmic reticulum membrane;GO:0005796,cellular_com…	PROS1; protein S; K03908	protein S (alpha) [Source:HGNC Symbol%3BAcc:HGNC:9456]
ENSG00000137601	0.67	0.47	1.05	0.26	0.69	0.18	0.974372	1.20722	0.0372516	0.762122	4:169392856-169612629:-	NEK1	29;GO:0000166,molecular_function nucleotide binding;GO:0000242,cellular_component pericentriolar material;GO:0004672,molecular_function protein kinase activity;GO:0004674,molecular_function protein serine/threonine kinase activity;GO:0004713,molecular_function protein tyrosine kinase activity;GO:0005515,molecular_function protein binding;GO:0005524,molecular_function ATP binding;GO:0005634,cellul…	NA	NIMA related kinase 1 [Source:HGNC Symbol%3BAcc:HGNC:7744]
ENSG00000182923	2.9	1.24	2.21	0.74	1.87	1.02	0.805298	1.93379	0.0372742	0.762122	3:134485742-134575017:+	CEP63	19;GO:0000077,biological_process DNA damage checkpoint;GO:0000086,biological_process G2/M transition of mitotic cell cycle;GO:0000922,cellular_component spindle pole;GO:0005515,molecular_function protein binding;GO:0005737,cellular_component cytoplasm;GO:0005813,cellular_component centrosome;GO:0005814,cellular_component centriole;GO:0005815,cellular_component microtubule organizing center;GO:000…	NA	centrosomal protein 63 [Source:HGNC Symbol%3BAcc:HGNC:25815]
ENSG00000257315	0.77	0.18	0.52	0.07	0.44	0.12	1.21719	1.02241	0.0372943	0.762122	1:203795713-203854999:+	ZBED6	12;GO:0000977,molecular_function RNA polymerase II regulatory region sequence-specific DNA binding;GO:0003676,molecular_function nucleic acid binding;GO:0003677,molecular_function DNA binding;GO:0003700,molecular_function transcription factor activity, sequence-specific DNA binding;GO:0005634,cellular_component nucleus;GO:0005730,cellular_component nucleolus;GO:0006351,biological_process transcri…	NA	zinc finger BED-type containing 6 [Source:HGNC Symbol%3BAcc:HGNC:33273]
ENSG00000085999	13.41	14.14	14.43	19.89	17.22	18.65	-0.374757	5.20579	0.037325	0.762122	1:46247687-46278473:+	RAD54L	21;GO:0000166,molecular_function nucleotide binding;GO:0000724,biological_process double-strand break repair via homologous recombination;GO:0000733,biological_process DNA strand renaturation;GO:0003677,molecular_function DNA binding;GO:0004386,molecular_function helicase activity;GO:0005515,molecular_function protein binding;GO:0005524,molecular_function ATP binding;GO:0005634,cellular_component…	RAD54L, RAD54; DNA repair and recombination protein RAD54 and RAD54-like protein [EC:3.6.4.-]; K10875	RAD54 like (S. cerevisiae) [Source:HGNC Symbol%3BAcc:HGNC:9826]
ENSG00000184220	24.67	23.13	24.93	18.58	21.01	16.47	0.410285	4.31401	0.0373681	0.762122	3:99817833-100181732:+	CMSS1	3;GO:0003723,molecular_function RNA binding;GO:0005634,cellular_component nucleus;GO:0030686,cellular_component 90S preribosome	NA	cms1 ribosomal small subunit homolog (yeast) [Source:HGNC Symbol%3BAcc:HGNC:28666]
ENSG00000165879	1.78	1.84	1.58	0.87	1.14	0.74	0.93015	0.345669	0.0373935	0.762122	10:97319266-97321915:+	FRAT1	6;GO:0005515,molecular_function protein binding;GO:0005737,cellular_component cytoplasm;GO:0005829,cellular_component cytosol;GO:0016055,biological_process Wnt signaling pathway;GO:0043231,cellular_component intracellular membrane-bounded organelle;GO:1904886,biological_process beta-catenin destruction complex disassembly	FRAT1; frequently rearranged in advanced T-cell lymphomas 1; K03069	FRAT1%2C WNT signaling pathway regulator [Source:HGNC Symbol%3BAcc:HGNC:3944]
ENSG00000133321	7.01	6.22	4.35	1.7	3.36	4.87	0.829666	1.52661	0.0374569	0.762122	11:63536808-63546462:+	RARRES3	12;GO:0004623,molecular_function phospholipase A2 activity;GO:0005515,molecular_function protein binding;GO:0005829,cellular_component cytosol;GO:0006629,biological_process lipid metabolic process;GO:0006644,biological_process phospholipid metabolic process;GO:0008285,biological_process negative regulation of cell proliferation;GO:0016020,cellular_component membrane;GO:0016021,cellular_component …	NA	retinoic acid receptor responder 3 [Source:HGNC Symbol%3BAcc:HGNC:9869]
ENSG00000154945	24.8	18.76	23.82	31.65	27.47	30	-0.380552	4.85233	0.0374774	0.762122	17:50693189-50707924:-	ANKRD40	4;GO:0003674,molecular_function molecular_function;GO:0005515,molecular_function protein binding;GO:0005575,cellular_component cellular_component;GO:0008150,biological_process biological_process	NA	ankyrin repeat domain 40 [Source:HGNC Symbol%3BAcc:HGNC:28233]
ENSG00000116171	11.62	7.72	10.03	6.23	8.74	6.48	0.47549	3.84626	0.0375017	0.762122	1:52927228-53051703:+	SCP2	35;GO:0000062,molecular_function fatty-acyl-CoA binding;GO:0003824,molecular_function catalytic activity;GO:0005102,molecular_function receptor binding;GO:0005515,molecular_function protein binding;GO:0005654,cellular_component nucleoplasm;GO:0005737,cellular_component cytoplasm;GO:0005739,cellular_component mitochondrion;GO:0005777,cellular_component peroxisome;GO:0005782,cellular_component pero…	SCP2, SCPX; sterol carrier protein 2 [EC:2.3.1.176]; K08764	sterol carrier protein 2 [Source:HGNC Symbol%3BAcc:HGNC:10606]
ENSG00000133858	2.37	0.93	2	0.57	1.8	0.59	0.853698	3.07525	0.0375137	0.762122	12:71609471-71667725:-	ZFC3H1	5;GO:0003723,molecular_function RNA binding;GO:0005515,molecular_function protein binding;GO:0005615,cellular_component extracellular space;GO:0006396,biological_process RNA processing;GO:0046872,molecular_function metal ion binding	NA	zinc finger C3H1-type containing [Source:HGNC Symbol%3BAcc:HGNC:28328]
ENSG00000186468	1421.28	1825.62	1887.6	1211.12	1046.9	1624.37	0.438266	9.71428	0.0375359	0.762122	5:82273357-82278577:-	RPS23	18;GO:0000184,biological_process nuclear-transcribed mRNA catabolic process, nonsense-mediated decay;GO:0003723,molecular_function RNA binding;GO:0003735,molecular_function structural constituent of ribosome;GO:0005515,molecular_function protein binding;GO:0005622,cellular_component intracellular;GO:0005654,cellular_component nucleoplasm;GO:0005829,cellular_component cytosol;GO:0005840,cellular_c…	NA	ribosomal protein S23 [Source:HGNC Symbol%3BAcc:HGNC:10410]
ENSG00000105373	500.28	463.8	501.43	397.05	404.2	413	0.302055	9.37246	0.0376536	0.762122	19:47745521-47757058:+	NOP53	38;GO:0000027,biological_process ribosomal large subunit assembly;GO:0000055,biological_process ribosomal large subunit export from nucleus;GO:0000122,biological_process negative regulation of transcription from RNA polymerase II promoter;GO:0001650,cellular_component fibrillar center;GO:0001932,biological_process regulation of protein phosphorylation;GO:0002039,molecular_function p53 binding;GO:…	NA	NOP53 ribosome biogenesis factor [Source:HGNC Symbol%3BAcc:HGNC:4333]
ENSG00000163867	1.04	0.42	1.1	0.27	0.73	0.38	0.895869	1.50368	0.0376565	0.762122	1:34986164-35031968:-	ZMYM6	12;GO:0000981,molecular_function RNA polymerase II transcription factor activity, sequence-specific DNA binding;GO:0003676,molecular_function nucleic acid binding;GO:0003677,molecular_function DNA binding;GO:0005634,cellular_component nucleus;GO:0005654,cellular_component nucleoplasm;GO:0005737,cellular_component cytoplasm;GO:0006357,biological_process regulation of transcription from RNA polymer…	NA	zinc finger MYM-type containing 6 [Source:HGNC Symbol%3BAcc:HGNC:13050]
ENSG00000141429	7.94	3.19	7.52	2.75	6	2.16	0.787598	3.07558	0.0378918	0.765616	18:35581116-35711834:+	GALNT1	19;GO:0000139,cellular_component Golgi membrane;GO:0004653,molecular_function polypeptide N-acetylgalactosaminyltransferase activity;GO:0005576,cellular_component extracellular region;GO:0005789,cellular_component endoplasmic reticulum membrane;GO:0005794,cellular_component Golgi apparatus;GO:0006486,biological_process protein glycosylation;GO:0006493,biological_process protein O-linked glycosyla…	GALNT; polypeptide N-acetylgalactosaminyltransferase [EC:2.4.1.41]; K00710	polypeptide N-acetylgalactosaminyltransferase 1 [Source:HGNC Symbol%3BAcc:HGNC:4123]
ENSG00000068796	3.86	2.53	5.23	1.71	3.36	2.3	0.675712	2.85645	0.037972	0.765968	5:62306161-62537249:+	KIF2A	33;GO:0000166,molecular_function nucleotide binding;GO:0000922,cellular_component spindle pole;GO:0003774,molecular_function motor activity;GO:0003777,molecular_function microtubule motor activity;GO:0005515,molecular_function protein binding;GO:0005524,molecular_function ATP binding;GO:0005634,cellular_component nucleus;GO:0005730,cellular_component nucleolus;GO:0005737,cellular_component cytopl…	KIF2_24, MCAK; kinesin family member 2/24; K10393	kinesin family member 2A [Source:HGNC Symbol%3BAcc:HGNC:6318]
ENSG00000150593	15.63	7.85	16.1	7.53	10.39	9.46	0.54044	3.99038	0.0380553	0.766382	10:110871794-110900006:+	PDCD4	23;GO:0003723,molecular_function RNA binding;GO:0005515,molecular_function protein binding;GO:0005634,cellular_component nucleus;GO:0005737,cellular_component cytoplasm;GO:0005829,cellular_component cytosol;GO:0006915,biological_process apoptotic process;GO:0007569,biological_process cell aging;GO:0030509,biological_process BMP signaling pathway;GO:0034393,biological_process positive regulation o…	PDCD4; programmed cell death protein 4; K16865	programmed cell death 4 [Source:HGNC Symbol%3BAcc:HGNC:8763]
ENSG00000115363	3.94	2.88	6.2	11.02	5.68	6.64	-0.799738	1.67706	0.0382158	0.766953	2:75469301-75569722:-	EVA1A	13;GO:0005764,cellular_component lysosome;GO:0005765,cellular_component lysosomal membrane;GO:0005783,cellular_component endoplasmic reticulum;GO:0005788,cellular_component endoplasmic reticulum lumen;GO:0005789,cellular_component endoplasmic reticulum membrane;GO:0005886,cellular_component plasma membrane;GO:0006914,biological_process autophagy;GO:0006915,biological_process apoptotic process;GO:…	NA	eva-1 homolog A%2C regulator of programmed cell death [Source:HGNC Symbol%3BAcc:HGNC:25816]
ENSG00000198538	1.02	0.6	0.89	0.28	0.68	0.41	0.87086	0.712535	0.0382369	0.766953	19:52797408-52857600:-	ZNF28	8;GO:0003676,molecular_function nucleic acid binding;GO:0003677,molecular_function DNA binding;GO:0003700,molecular_function transcription factor activity, sequence-specific DNA binding;GO:0005622,cellular_component intracellular;GO:0005634,cellular_component nucleus;GO:0006351,biological_process transcription, DNA-templated;GO:0006355,biological_process regulation of transcription, DNA-templated…	NA	zinc finger protein 28 [Source:HGNC Symbol%3BAcc:HGNC:13073]
ENSG00000196782	0.79	0.5	0.97	0.33	0.39	0.57	0.824186	1.1975	0.0382962	0.766953	4:139716752-140154184:-	MAML3	10;GO:0003713,molecular_function transcription coactivator activity;GO:0005634,cellular_component nucleus;GO:0005654,cellular_component nucleoplasm;GO:0006351,biological_process transcription, DNA-templated;GO:0006355,biological_process regulation of transcription, DNA-templated;GO:0006367,biological_process transcription initiation from RNA polymerase II promoter;GO:0007219,biological_process No…	MAML; mastermind; K06061	mastermind like transcriptional coactivator 3 [Source:HGNC Symbol%3BAcc:HGNC:16272]
ENSG00000071082	1291.92	1521.14	1604.51	902.88	832.04	1496.92	0.479027	9.30821	0.0383351	0.766953	2:101001714-101024032:+	RPL31	18;GO:0000184,biological_process nuclear-transcribed mRNA catabolic process, nonsense-mediated decay;GO:0002181,biological_process cytoplasmic translation;GO:0003723,molecular_function RNA binding;GO:0003735,molecular_function structural constituent of ribosome;GO:0005515,molecular_function protein binding;GO:0005622,cellular_component intracellular;GO:0005829,cellular_component cytosol;GO:000584…	NA	ribosomal protein L31 [Source:HGNC Symbol%3BAcc:HGNC:10334]
ENSG00000145675	1.64	0.9	1.73	0.46	1.37	0.49	0.896001	1.47422	0.038427	0.767079	5:68215719-68301821:+	PIK3R1	80;GO:0001678,biological_process cellular glucose homeostasis;GO:0001784,molecular_function phosphotyrosine binding;GO:0001953,biological_process negative regulation of cell-matrix adhesion;GO:0005068,molecular_function transmembrane receptor protein tyrosine kinase adaptor activity;GO:0005158,molecular_function insulin receptor binding;GO:0005159,molecular_function insulin-like growth factor rec…	PIK3R1_2_3; phosphoinositide-3-kinase regulatory subunit alpha/beta/delta; K02649	phosphoinositide-3-kinase regulatory subunit 1 [Source:HGNC Symbol%3BAcc:HGNC:8979]
ENSG00000141446	2.42	0.74	1.87	0.21	1.53	0.59	1.10643	1.76491	0.0384705	0.767079	18:21529280-21600884:-	ESCO1	15;GO:0000785,cellular_component chromatin;GO:0005634,cellular_component nucleus;GO:0005654,cellular_component nucleoplasm;GO:0005694,cellular_component chromosome;GO:0006275,biological_process regulation of DNA replication;GO:0007049,biological_process cell cycle;GO:0007062,biological_process sister chromatid cohesion;GO:0008080,molecular_function N-acetyltransferase activity;GO:0008270,molecula…	NA	establishment of sister chromatid cohesion N-acetyltransferase 1 [Source:HGNC Symbol%3BAcc:HGNC:24645]
ENSG00000101596	2.72	0.89	2.11	0.45	1.95	0.53	0.976866	3.13868	0.0387684	0.767079	18:2655737-2805017:+	SMCHD1	9;GO:0000784,cellular_component nuclear chromosome, telomeric region;GO:0001740,cellular_component Barr body;GO:0005524,molecular_function ATP binding;GO:0005694,cellular_component chromosome;GO:0009048,biological_process dosage compensation by inactivation of X chromosome;GO:0016887,molecular_function ATPase activity;GO:0043584,biological_process nose development;GO:0051276,biological_process ch…	NA	structural maintenance of chromosomes flexible hinge domain containing 1 [Source:HGNC Symbol%3BAcc:HGNC:29090]
ENSG00000141428	12.07	9.6	15.18	8.02	9.14	8.15	0.56881	2.80902	0.038783	0.767079	18:35972082-35979286:+	C18orf21	NA	NA	chromosome 18 open reading frame 21 [Source:HGNC Symbol%3BAcc:HGNC:28802]
ENSG00000163681	4.34	1.54	4.32	1.32	2.95	1.72	0.77427	2.92374	0.0387846	0.767079	3:57755449-57929168:+	SLMAP	15;GO:0005515,molecular_function protein binding;GO:0005737,cellular_component cytoplasm;GO:0005790,cellular_component smooth endoplasmic reticulum;GO:0005815,cellular_component microtubule organizing center;GO:0005856,cellular_component cytoskeleton;GO:0005886,cellular_component plasma membrane;GO:0005887,cellular_component integral component of plasma membrane;GO:0006936,biological_process musc…	NA	sarcolemma associated protein [Source:HGNC Symbol%3BAcc:HGNC:16643]
ENSG00000136824	1.93	0.5	1.46	0.33	1.16	0.43	1.01226	1.86522	0.0389748	0.767079	9:104094259-104141417:+	SMC2	22;GO:0000166,molecular_function nucleotide binding;GO:0000228,cellular_component nuclear chromosome;GO:0000793,cellular_component condensed chromosome;GO:0000796,cellular_component condensin complex;GO:0005515,molecular_function protein binding;GO:0005524,molecular_function ATP binding;GO:0005634,cellular_component nucleus;GO:0005654,cellular_component nucleoplasm;GO:0005694,cellular_component c…	NA	structural maintenance of chromosomes 2 [Source:HGNC Symbol%3BAcc:HGNC:14011]
ENSG00000047188	2.72	1.18	2.54	0.53	2.17	0.8	0.892847	2.85659	0.0389807	0.767079	5:113513682-113595285:+	YTHDC2	16;GO:0000166,molecular_function nucleotide binding;GO:0003676,molecular_function nucleic acid binding;GO:0003723,molecular_function RNA binding;GO:0004004,molecular_function ATP-dependent RNA helicase activity;GO:0004386,molecular_function helicase activity;GO:0005515,molecular_function protein binding;GO:0005524,molecular_function ATP binding;GO:0005783,cellular_component endoplasmic reticulum;…	NA	YTH domain containing 2 [Source:HGNC Symbol%3BAcc:HGNC:24721]
ENSG00000237765	3.28	1.13	2.29	0.79	1.72	1.27	0.823116	1.84344	0.0390735	0.767079	4:15681661-15705565:+	FAM200B	6;GO:0000981,molecular_function RNA polymerase II transcription factor activity, sequence-specific DNA binding;GO:0003676,molecular_function nucleic acid binding;GO:0003677,molecular_function DNA binding;GO:0005654,cellular_component nucleoplasm;GO:0005737,cellular_component cytoplasm;GO:0006357,biological_process regulation of transcription from RNA polymerase II promoter	NA	family with sequence similarity 200 member B [Source:HGNC Symbol%3BAcc:HGNC:27740]
ENSG00000196159	0.18	0.04	0.16	0.06	0.09	0.03	1.07605	0.644339	0.0390855	0.767079	4:125316398-125492932:+	FAT4	26;GO:0001658,biological_process branching involved in ureteric bud morphogenesis;GO:0001822,biological_process kidney development;GO:0003007,biological_process heart morphogenesis;GO:0005509,molecular_function calcium ion binding;GO:0005515,molecular_function protein binding;GO:0005622,cellular_component intracellular;GO:0005886,cellular_component plasma membrane;GO:0007009,biological_process pl…	FAT4; protocadherin Fat 4; K16669	FAT atypical cadherin 4 [Source:HGNC Symbol%3BAcc:HGNC:23109]
ENSG00000147274	81.58	75.67	93.06	119.19	96.86	106.61	-0.337492	6.90146	0.0391173	0.767079	X:136848003-136880764:-	RBMX	36;GO:0000381,biological_process regulation of alternative mRNA splicing, via spliceosome;GO:0000398,biological_process mRNA splicing, via spliceosome;GO:0001047,molecular_function core promoter binding;GO:0001649,biological_process osteoblast differentiation;GO:0003676,molecular_function nucleic acid binding;GO:0003682,molecular_function chromatin binding;GO:0003723,molecular_function RNA bindin…	RBMX, HNRNPG; heterogeneous nuclear ribonucleoprotein G; K12885	RNA binding motif protein%2C X-linked [Source:HGNC Symbol%3BAcc:HGNC:9910]
ENSG00000108465	133.86	102.08	101.98	76.49	105.26	90.49	0.338211	7.59791	0.0392155	0.767079	17:47967809-47981774:+	CDK5RAP3	38;GO:0000079,biological_process regulation of cyclin-dependent protein serine/threonine kinase activity;GO:0001933,biological_process negative regulation of protein phosphorylation;GO:0005515,molecular_function protein binding;GO:0005634,cellular_component nucleus;GO:0005730,cellular_component nucleolus;GO:0005737,cellular_component cytoplasm;GO:0005813,cellular_component centrosome;GO:0005815,c…	NA	CDK5 regulatory subunit associated protein 3 [Source:HGNC Symbol%3BAcc:HGNC:18673]
ENSG00000115760	2.65	1.29	2.55	1.1	2.19	1.12	0.57517	4.72188	0.0392348	0.767079	2:32357027-32618899:+	BIRC6	31;GO:0000922,cellular_component spindle pole;GO:0001890,biological_process placenta development;GO:0004842,molecular_function ubiquitin-protein transferase activity;GO:0004869,molecular_function cysteine-type endopeptidase inhibitor activity;GO:0005515,molecular_function protein binding;GO:0005737,cellular_component cytoplasm;GO:0005768,cellular_component endosome;GO:0005794,cellular_component G…	BIRC6, BRUCE; baculoviral IAP repeat-containing protein 6 (apollon) [EC:2.3.2.23]; K10586	baculoviral IAP repeat containing 6 [Source:HGNC Symbol%3BAcc:HGNC:13516]
ENSG00000107949	42.7	25.98	39.46	20.61	35.09	25.13	0.438856	5.18926	0.0392708	0.767079	10:125823545-125853695:+	BCCIP	23;GO:0000079,biological_process regulation of cyclin-dependent protein serine/threonine kinase activity;GO:0000226,biological_process microtubule cytoskeleton organization;GO:0000922,cellular_component spindle pole;GO:0003723,molecular_function RNA binding;GO:0005515,molecular_function protein binding;GO:0005634,cellular_component nucleus;GO:0005654,cellular_component nucleoplasm;GO:0005737,cell…	NA	BRCA2 and CDKN1A interacting protein [Source:HGNC Symbol%3BAcc:HGNC:978]
ENSG00000198015	28.59	19.38	22.33	17.72	18.28	15.4	0.473481	3.60043	0.039275	0.767079	12:93467487-93516213:+	MRPL42	14;GO:0003723,molecular_function RNA binding;GO:0003735,molecular_function structural constituent of ribosome;GO:0005739,cellular_component mitochondrion;GO:0005743,cellular_component mitochondrial inner membrane;GO:0005762,cellular_component mitochondrial large ribosomal subunit;GO:0005763,cellular_component mitochondrial small ribosomal subunit;GO:0005840,cellular_component ribosome;GO:0005886,…	NA	mitochondrial ribosomal protein L42 [Source:HGNC Symbol%3BAcc:HGNC:14493]
ENSG00000096060	38.98	20.47	30.25	20.67	25.14	22.24	0.408626	5.22462	0.0392851	0.767079	6:35573584-35728583:-	FKBP5	14;GO:0000413,biological_process protein peptidyl-prolyl isomerization;GO:0003755,molecular_function peptidyl-prolyl cis-trans isomerase activity;GO:0005515,molecular_function protein binding;GO:0005528,molecular_function FK506 binding;GO:0005634,cellular_component nucleus;GO:0005654,cellular_component nucleoplasm;GO:0005737,cellular_component cytoplasm;GO:0005829,cellular_component cytosol;GO:00…	FKBP4_5; FK506-binding protein 4/5 [EC:5.2.1.8]; K09571	FK506 binding protein 5 [Source:HGNC Symbol%3BAcc:HGNC:3721]
ENSG00000128422	7.36	4.89	4.51	4.01	4.6	1.5	0.760956	2.56638	0.0393919	0.767079	17:41619436-41624842:-	KRT17	21;GO:0002009,biological_process morphogenesis of an epithelium;GO:0005198,molecular_function structural molecule activity;GO:0005200,molecular_function structural constituent of cytoskeleton;GO:0005515,molecular_function protein binding;GO:0005737,cellular_component cytoplasm;GO:0005829,cellular_component cytosol;GO:0005882,cellular_component intermediate filament;GO:0007165,biological_process s…	KRT1; type I keratin, acidic; K07604	keratin 17 [Source:HGNC Symbol%3BAcc:HGNC:6427]
ENSG00000023608	6.01	2.48	6.87	1.9	4.33	2.61	0.80286	2.20618	0.0394099	0.767079	14:61762356-61796428:+	SNAPC1	9;GO:0003677,molecular_function DNA binding;GO:0005634,cellular_component nucleus;GO:0005654,cellular_component nucleoplasm;GO:0006351,biological_process transcription, DNA-templated;GO:0006355,biological_process regulation of transcription, DNA-templated;GO:0019185,cellular_component snRNA-activating protein complex;GO:0042795,biological_process snRNA transcription from RNA polymerase II promote…	NA	small nuclear RNA activating complex polypeptide 1 [Source:HGNC Symbol%3BAcc:HGNC:11134]
ENSG00000132388	25.7	25.85	28.24	41.68	38.68	31.33	-0.446707	4.03615	0.0395785	0.768959	17:4269258-4366628:-	UBE2G1	15;GO:0000166,molecular_function nucleotide binding;GO:0004842,molecular_function ubiquitin-protein transferase activity;GO:0005524,molecular_function ATP binding;GO:0005737,cellular_component cytoplasm;GO:0005829,cellular_component cytosol;GO:0006511,biological_process ubiquitin-dependent protein catabolic process;GO:0016567,biological_process protein ubiquitination;GO:0016740,molecular_function…	UBE2G1, UBC7; ubiquitin-conjugating enzyme E2 G1 [EC:2.3.2.23]; K10575	ubiquitin conjugating enzyme E2 G1 [Source:HGNC Symbol%3BAcc:HGNC:12482]
ENSG00000090889	8.78	6.48	7.83	9.7	10.39	9.91	-0.354807	5.03391	0.0397892	0.768959	X:70290089-70420832:+	KIF4A	29;GO:0000166,molecular_function nucleotide binding;GO:0000281,biological_process mitotic cytokinesis;GO:0003677,molecular_function DNA binding;GO:0003777,molecular_function microtubule motor activity;GO:0005515,molecular_function protein binding;GO:0005524,molecular_function ATP binding;GO:0005634,cellular_component nucleus;GO:0005654,cellular_component nucleoplasm;GO:0005694,cellular_component …	NA	kinesin family member 4A [Source:HGNC Symbol%3BAcc:HGNC:13339]
ENSG00000136738	6.76	5.02	7.08	11.48	7.54	8.41	-0.515381	3.65699	0.0398729	0.768959	10:17644124-17715914:+	STAM	22;GO:0005070,molecular_function SH3/SH2 adaptor activity;GO:0005515,molecular_function protein binding;GO:0005622,cellular_component intracellular;GO:0005737,cellular_component cytoplasm;GO:0005768,cellular_component endosome;GO:0005829,cellular_component cytosol;GO:0006810,biological_process transport;GO:0006886,biological_process intracellular protein transport;GO:0007165,biological_process si…	STAM; signal transducing adaptor molecule; K04705	signal transducing adaptor molecule [Source:HGNC Symbol%3BAcc:HGNC:11357]
ENSG00000085063	112.95	121.34	144.77	94.7	99.47	108.93	0.356289	6.11665	0.0399118	0.768959	11:33698260-33736445:-	CD59	31;GO:0000139,cellular_component Golgi membrane;GO:0001775,biological_process cell activation;GO:0001848,molecular_function complement binding;GO:0001971,biological_process negative regulation of activation of membrane attack complex;GO:0005515,molecular_function protein binding;GO:0005576,cellular_component extracellular region;GO:0005615,cellular_component extracellular space;GO:0005789,cellula…	CD59; CD59 antigen; K04008	CD59 molecule (CD59 blood group) [Source:HGNC Symbol%3BAcc:HGNC:1689]
ENSG00000138686	4.91	3.55	4.6	2.29	3.19	3.52	0.551812	3.01133	0.0399145	0.768959	4:121824439-121870497:-	BBS7	40;GO:0001103,molecular_function RNA polymerase II repressing transcription factor binding;GO:0001654,biological_process eye development;GO:0001750,cellular_component photoreceptor outer segment;GO:0001947,biological_process heart looping;GO:0005515,molecular_function protein binding;GO:0005634,cellular_component nucleus;GO:0005737,cellular_component cytoplasm;GO:0005813,cellular_component centro…	NA	Bardet-Biedl syndrome 7 [Source:HGNC Symbol%3BAcc:HGNC:18758]
ENSG00000111897	10.87	5.86	9.93	4.97	8.12	4.99	0.57641	3.35591	0.0399831	0.768959	6:122443353-122471822:-	SERINC1	18;GO:0005515,molecular_function protein binding;GO:0005783,cellular_component endoplasmic reticulum;GO:0005789,cellular_component endoplasmic reticulum membrane;GO:0005886,cellular_component plasma membrane;GO:0006629,biological_process lipid metabolic process;GO:0006658,biological_process phosphatidylserine metabolic process;GO:0006665,biological_process sphingolipid metabolic process;GO:000865…	NA	serine incorporator 1 [Source:HGNC Symbol%3BAcc:HGNC:13464]
ENSG00000205363	3.59	3.6	3.56	1.87	2.85	2.13	0.675302	1.45757	0.0400768	0.768959	15:73735430-73752747:-	C15orf59	NA	NA	chromosome 15 open reading frame 59 [Source:HGNC Symbol%3BAcc:HGNC:33753]
ENSG00000137801	1.06	1.24	0.99	2.76	1.55	1.31	-0.721042	2.41592	0.0400872	0.768959	15:39581078-39599466:+	THBS1	98;GO:0000187,biological_process activation of MAPK activity;GO:0001666,biological_process response to hypoxia;GO:0001786,molecular_function phosphatidylserine binding;GO:0001937,biological_process negative regulation of endothelial cell proliferation;GO:0001953,biological_process negative regulation of cell-matrix adhesion;GO:0001968,molecular_function fibronectin binding;GO:0002040,biological_p…	THBS1; thrombospondin 1; K16857	thrombospondin 1 [Source:HGNC Symbol%3BAcc:HGNC:11785]
ENSG00000149806	1700.87	1921.34	1521.43	1276.82	1243.55	1556.19	0.373233	9.29051	0.040165	0.768959	11:65120627-65122473:-	FAU	22;GO:0000184,biological_process nuclear-transcribed mRNA catabolic process, nonsense-mediated decay;GO:0002227,biological_process innate immune response in mucosa;GO:0003723,molecular_function RNA binding;GO:0003735,molecular_function structural constituent of ribosome;GO:0005575,cellular_component cellular_component;GO:0005615,cellular_component extracellular space;GO:0005622,cellular_component…	RP-S30e, RPS30; small subunit ribosomal protein S30e; K02983	FAU%2C ubiquitin like and ribosomal protein S30 fusion [Source:HGNC Symbol%3BAcc:HGNC:3597]
ENSG00000142856	10.59	5.97	9.08	3.25	7.32	5.43	0.688569	2.27369	0.0401847	0.768959	1:63440769-63593721:-	ITGB3BP	22;GO:0000775,cellular_component chromosome, centromeric region;GO:0000776,cellular_component kinetochore;GO:0000777,cellular_component condensed chromosome kinetochore;GO:0004871,molecular_function signal transducer activity;GO:0005515,molecular_function protein binding;GO:0005634,cellular_component nucleus;GO:0005654,cellular_component nucleoplasm;GO:0005694,cellular_component chromosome;GO:000…	NA	integrin subunit beta 3 binding protein [Source:HGNC Symbol%3BAcc:HGNC:6157]
ENSG00000056097	6.85	3.4	6.43	3.4	4.98	3.22	0.539066	3.92927	0.0402577	0.768959	5:32354349-32444761:-	ZFR	9;GO:0003676,molecular_function nucleic acid binding;GO:0003677,molecular_function DNA binding;GO:0003723,molecular_function RNA binding;GO:0005515,molecular_function protein binding;GO:0005634,cellular_component nucleus;GO:0005694,cellular_component chromosome;GO:0005737,cellular_component cytoplasm;GO:0007275,biological_process multicellular organism development;GO:0008270,molecular_function zi…	NA	zinc finger RNA binding protein [Source:HGNC Symbol%3BAcc:HGNC:17277]
ENSG00000163608	10.53	4.68	8.67	3.59	7.74	3.94	0.656564	3.48149	0.0402717	0.768959	3:113002439-113019861:-	NEPRO	5;GO:0005634,cellular_component nucleus;GO:0005730,cellular_component nucleolus;GO:0007275,biological_process multicellular organism development;GO:0045665,biological_process negative regulation of neuron differentiation;GO:0045747,biological_process positive regulation of Notch signaling pathway	NA	nucleolus and neural progenitor protein [Source:HGNC Symbol%3BAcc:HGNC:24496]
ENSG00000138182	1.31	0.75	1.25	0.28	1.12	0.47	0.837557	2.28594	0.0403256	0.768959	10:89701609-89774939:+	KIF20B	48;GO:0000166,molecular_function nucleotide binding;GO:0000922,cellular_component spindle pole;GO:0001843,biological_process neural tube closure;GO:0003774,molecular_function motor activity;GO:0003777,molecular_function microtubule motor activity;GO:0005515,molecular_function protein binding;GO:0005524,molecular_function ATP binding;GO:0005634,cellular_component nucleus;GO:0005654,cellular_compon…	NA	kinesin family member 20B [Source:HGNC Symbol%3BAcc:HGNC:7212]
ENSG00000162222	36.47	32.86	39.13	53.23	43.23	49.96	-0.404377	4.47797	0.040487	0.770779	11:62728068-62740293:+	TTC9C	1;GO:0005515,molecular_function protein binding	NA	tetratricopeptide repeat domain 9C [Source:HGNC Symbol%3BAcc:HGNC:28432]
ENSG00000079134	3.77	1.93	3.37	1.12	2.81	1.56	0.735737	2.35345	0.0405474	0.770779	18:214519-268050:-	THOC1	34;GO:0000018,biological_process regulation of DNA recombination;GO:0000346,cellular_component transcription export complex;GO:0000347,cellular_component THO complex;GO:0000445,cellular_component THO complex part of transcription export complex;GO:0000784,cellular_component nuclear chromosome, telomeric region;GO:0003677,molecular_function DNA binding;GO:0003723,molecular_function RNA binding;GO:…	THOC1; THO complex subunit 1; K12878	THO complex 1 [Source:HGNC Symbol%3BAcc:HGNC:19070]
ENSG00000108107	1799.71	1833.46	1716.33	1422.57	1364.33	1578.14	0.32687	10.8502	0.0409984	0.774317	19:55385344-55403250:+	RPL28	21;GO:0000184,biological_process nuclear-transcribed mRNA catabolic process, nonsense-mediated decay;GO:0003723,molecular_function RNA binding;GO:0003735,molecular_function structural constituent of ribosome;GO:0005515,molecular_function protein binding;GO:0005622,cellular_component intracellular;GO:0005829,cellular_component cytosol;GO:0005840,cellular_component ribosome;GO:0006364,biological_pr…	RP-L28e, RPL28; large subunit ribosomal protein L28e; K02903	ribosomal protein L28 [Source:HGNC Symbol%3BAcc:HGNC:10330]
ENSG00000108839	3.13	2.5	3.04	1.74	2.37	1.76	0.586203	2.31736	0.0410425	0.774317	17:6996064-7010736:+	ALOX12	52;GO:0004052,molecular_function arachidonate 12-lipoxygenase activity;GO:0005506,molecular_function iron ion binding;GO:0005515,molecular_function protein binding;GO:0005737,cellular_component cytoplasm;GO:0005829,cellular_component cytosol;GO:0006629,biological_process lipid metabolic process;GO:0006631,biological_process fatty acid metabolic process;GO:0006928,biological_process movement of ce…	ALOX12; arachidonate 12-lipoxygenase [EC:1.13.11.31]; K00458	arachidonate 12-lipoxygenase%2C 12S type [Source:HGNC Symbol%3BAcc:HGNC:429]
ENSG00000107036	3.56	1.81	3.35	1.81	2.54	1.62	0.562772	3.4221	0.0410618	0.774317	9:5629024-5776557:+	RIC1	17;GO:0000139,cellular_component Golgi membrane;GO:0005085,molecular_function guanyl-nucleotide exchange factor activity;GO:0005515,molecular_function protein binding;GO:0005737,cellular_component cytoplasm;GO:0005829,cellular_component cytosol;GO:0006886,biological_process intracellular protein transport;GO:0016020,cellular_component membrane;GO:0016021,cellular_component integral component of m…	NA	RIC1 homolog%2C RAB6A GEF complex partner 1 [Source:HGNC Symbol%3BAcc:HGNC:17686]
ENSG00000072952	0.51	0.35	0.41	0.38	0.15	0.11	1.05733	0.10282	0.0410623	0.774317	11:10573090-10693988:-	MRVI1	8;GO:0005515,molecular_function protein binding;GO:0005737,cellular_component cytoplasm;GO:0005789,cellular_component endoplasmic reticulum membrane;GO:0016020,cellular_component membrane;GO:0016021,cellular_component integral component of membrane;GO:0016529,cellular_component sarcoplasmic reticulum;GO:0031095,cellular_component platelet dense tubular network membrane;GO:0048471,cellular_compone…	MRVI1, IRAG; inositol 1,4,5-triphosphate receptor-associated cGMP kinase substrate; K12337	murine retrovirus integration site 1 homolog [Source:HGNC Symbol%3BAcc:HGNC:7237]
ENSG00000065243	3.46	1.11	2.58	0.62	2.28	0.91	0.910636	2.52833	0.0410738	0.774317	1:88684221-88836255:+	PKN2	43;GO:0000166,molecular_function nucleotide binding;GO:0003723,molecular_function RNA binding;GO:0004672,molecular_function protein kinase activity;GO:0004674,molecular_function protein serine/threonine kinase activity;GO:0004697,molecular_function protein kinase C activity;GO:0005515,molecular_function protein binding;GO:0005524,molecular_function ATP binding;GO:0005634,cellular_component nucleu…	PKN1; serine/threonine-protein kinase N1 [EC:2.7.11.13]; K06071	protein kinase N2 [Source:HGNC Symbol%3BAcc:HGNC:9406]
ENSG00000204186	0.26	0.14	0.24	0.04	0.21	0.08	0.990863	0.400358	0.0411142	0.774317	2:206274662-206314428:+	ZDBF2	3;GO:0003676,molecular_function nucleic acid binding;GO:0008270,molecular_function zinc ion binding;GO:0046872,molecular_function metal ion binding	NA	zinc finger DBF-type containing 2 [Source:HGNC Symbol%3BAcc:HGNC:29313]
ENSG00000165732	19.57	8.09	14.51	6.72	14.51	6.4	0.623356	4.76174	0.0412302	0.775306	10:68956127-68985073:+	DDX21	25;GO:0000166,molecular_function nucleotide binding;GO:0001649,biological_process osteoblast differentiation;GO:0003676,molecular_function nucleic acid binding;GO:0003723,molecular_function RNA binding;GO:0003725,molecular_function double-stranded RNA binding;GO:0004004,molecular_function ATP-dependent RNA helicase activity;GO:0004386,molecular_function helicase activity;GO:0005515,molecular_func…	NA	DExD-box helicase 21 [Source:HGNC Symbol%3BAcc:HGNC:2744]
ENSG00000059588	2.85	1.43	2.47	0.98	2.13	1.25	0.643317	3.1883	0.0413751	0.775878	1:234391312-234479103:-	TARBP1	12;GO:0000453,biological_process enzyme-directed rRNA 2'-O-methylation;GO:0003723,molecular_function RNA binding;GO:0005634,cellular_component nucleus;GO:0006357,biological_process regulation of transcription from RNA polymerase II promoter;GO:0006396,biological_process RNA processing;GO:0008168,molecular_function methyltransferase activity;GO:0008173,molecular_function RNA methyltransferase acti…	NA	TAR (HIV-1) RNA binding protein 1 [Source:HGNC Symbol%3BAcc:HGNC:11568]
ENSG00000154839	3.47	3.47	4.91	7.16	5.2	6.83	-0.65682	2.03953	0.0414588	0.775878	18:50374994-50394173:+	SKA1	20;GO:0000278,biological_process mitotic cell cycle;GO:0000775,cellular_component chromosome, centromeric region;GO:0000776,cellular_component kinetochore;GO:0000777,cellular_component condensed chromosome kinetochore;GO:0000940,cellular_component condensed chromosome outer kinetochore;GO:0005515,molecular_function protein binding;GO:0005694,cellular_component chromosome;GO:0005737,cellular_compo…	NA	spindle and kinetochore associated complex subunit 1 [Source:HGNC Symbol%3BAcc:HGNC:28109]
ENSG00000070961	4.12	1.79	4.09	0.91	3.47	1.25	0.848178	3.36561	0.0415328	0.775878	12:89588048-89709300:-	ATP2B1	40;GO:0000166,molecular_function nucleotide binding;GO:0003407,biological_process neural retina development;GO:0005388,molecular_function calcium-transporting ATPase activity;GO:0005515,molecular_function protein binding;GO:0005516,molecular_function calmodulin binding;GO:0005524,molecular_function ATP binding;GO:0005634,cellular_component nucleus;GO:0005886,cellular_component plasma membrane;GO:…	ATP2B; P-type Ca2+ transporter type 2B [EC:7.2.2.10]; K05850	ATPase plasma membrane Ca2+ transporting 1 [Source:HGNC Symbol%3BAcc:HGNC:814]
ENSG00000183914	0.12	0.11	0.09	0.05	0.08	0.04	0.871846	0.430977	0.0415931	0.775878	17:7717353-7833744:+	DNAH2	19;GO:0000166,molecular_function nucleotide binding;GO:0003774,molecular_function motor activity;GO:0003777,molecular_function microtubule motor activity;GO:0005524,molecular_function ATP binding;GO:0005737,cellular_component cytoplasm;GO:0005856,cellular_component cytoskeleton;GO:0005858,cellular_component axonemal dynein complex;GO:0005874,cellular_component microtubule;GO:0005929,cellular_comp…	DNAH; dynein heavy chain, axonemal; K10408	dynein axonemal heavy chain 2 [Source:HGNC Symbol%3BAcc:HGNC:2948]
ENSG00000198918	2870.84	4047.27	3883.69	2421.57	2164.71	3471.91	0.461291	8.92834	0.0416181	0.775878	X:119786503-119791643:-	RPL39	18;GO:0000184,biological_process nuclear-transcribed mRNA catabolic process, nonsense-mediated decay;GO:0002227,biological_process innate immune response in mucosa;GO:0003723,molecular_function RNA binding;GO:0003735,molecular_function structural constituent of ribosome;GO:0005615,cellular_component extracellular space;GO:0005622,cellular_component intracellular;GO:0005829,cellular_component cyto…	NA	ribosomal protein L39 [Source:HGNC Symbol%3BAcc:HGNC:10350]
ENSG00000071189	2.17	1.18	2.21	0.39	1.93	0.61	0.944862	2.16509	0.0416925	0.775878	7:17790760-17940501:-	SNX13	13;GO:0005768,cellular_component endosome;GO:0005769,cellular_component early endosome;GO:0006810,biological_process transport;GO:0006886,biological_process intracellular protein transport;GO:0008289,molecular_function lipid binding;GO:0009968,biological_process negative regulation of signal transduction;GO:0015031,biological_process protein transport;GO:0016020,cellular_component membrane;GO:001…	NA	sorting nexin 13 [Source:HGNC Symbol%3BAcc:HGNC:21335]
ENSG00000124788	0.75	0.95	1.14	1.68	1.35	1.66	-0.685751	1.68883	0.0417057	0.775878	6:16299111-16761491:-	ATXN1	21;GO:0003677,molecular_function DNA binding;GO:0003723,molecular_function RNA binding;GO:0005515,molecular_function protein binding;GO:0005634,cellular_component nucleus;GO:0005654,cellular_component nucleoplasm;GO:0005730,cellular_component nucleolus;GO:0005737,cellular_component cytoplasm;GO:0005829,cellular_component cytosol;GO:0006351,biological_process transcription, DNA-templated;GO:000635…	NA	ataxin 1 [Source:HGNC Symbol%3BAcc:HGNC:10548]
ENSG00000134186	11.41	4.88	10.63	3.32	8.88	4.35	0.714505	3.58622	0.0418647	0.77623	1:108692322-108701803:+	PRPF38B	6;GO:0003723,molecular_function RNA binding;GO:0005634,cellular_component nucleus;GO:0005681,cellular_component spliceosomal complex;GO:0006397,biological_process mRNA processing;GO:0008380,biological_process RNA splicing;GO:0071011,cellular_component precatalytic spliceosome	PRPF38B; pre-mRNA-splicing factor 38B; K12850	pre-mRNA processing factor 38B [Source:HGNC Symbol%3BAcc:HGNC:25512]
ENSG00000124795	15.91	5.58	11.9	2.4	11.24	4.4	0.897071	3.43483	0.0419037	0.77623	6:18223867-18264823:-	DEK	16;GO:0003677,molecular_function DNA binding;GO:0003682,molecular_function chromatin binding;GO:0003723,molecular_function RNA binding;GO:0005634,cellular_component nucleus;GO:0005654,cellular_component nucleoplasm;GO:0006338,biological_process chromatin remodeling;GO:0006357,biological_process regulation of transcription from RNA polymerase II promoter;GO:0006366,biological_process transcription…	NA	DEK proto-oncogene [Source:HGNC Symbol%3BAcc:HGNC:2768]
ENSG00000134247	17.75	15.71	16.7	22.18	21.24	20.51	-0.319844	5.65115	0.0420225	0.77623	1:116910056-116990358:+	PTGFRN	9;GO:0005515,molecular_function protein binding;GO:0005783,cellular_component endoplasmic reticulum;GO:0005789,cellular_component endoplasmic reticulum membrane;GO:0005794,cellular_component Golgi apparatus;GO:0005886,cellular_component plasma membrane;GO:0009986,cellular_component cell surface;GO:0016020,cellular_component membrane;GO:0016021,cellular_component integral component of membrane;GO:…	NA	prostaglandin F2 receptor inhibitor [Source:HGNC Symbol%3BAcc:HGNC:9601]
ENSG00000134369	3.32	2.32	3.72	4.16	5.18	3.49	-0.427389	4.58628	0.0420385	0.77623	1:201622884-201826969:+	NAV1	10;GO:0001578,biological_process microtubule bundle formation;GO:0001764,biological_process neuron migration;GO:0005737,cellular_component cytoplasm;GO:0005856,cellular_component cytoskeleton;GO:0005874,cellular_component microtubule;GO:0007275,biological_process multicellular organism development;GO:0007399,biological_process nervous system development;GO:0015630,cellular_component microtubule c…	NA	neuron navigator 1 [Source:HGNC Symbol%3BAcc:HGNC:15989]
ENSG00000164754	38.88	16.32	31.02	15.37	27.84	17.29	0.519006	5.52032	0.0420918	0.77623	8:116845934-116874866:-	RAD21	33;GO:0000228,cellular_component nuclear chromosome;GO:0000775,cellular_component chromosome, centromeric region;GO:0000785,cellular_component chromatin;GO:0000794,cellular_component condensed nuclear chromosome;GO:0000798,cellular_component nuclear cohesin complex;GO:0001228,molecular_function transcriptional activator activity, RNA polymerase II transcription regulatory region sequence-specific…	SCC1, MCD1, RAD21; cohesin complex subunit SCC1; K06670	RAD21 cohesin complex component [Source:HGNC Symbol%3BAcc:HGNC:9811]
ENSG00000143344	0.75	0.53	0.94	1.54	0.91	1.41	-0.758925	1.38523	0.0422731	0.77623	1:183636084-183928531:+	RGL1	8;GO:0005085,molecular_function guanyl-nucleotide exchange factor activity;GO:0005575,cellular_component cellular_component;GO:0005829,cellular_component cytosol;GO:0007165,biological_process signal transduction;GO:0007264,biological_process small GTPase mediated signal transduction;GO:0008321,molecular_function Ral guanyl-nucleotide exchange factor activity;GO:0019216,biological_process regulati…	NA	ral guanine nucleotide dissociation stimulator like 1 [Source:HGNC Symbol%3BAcc:HGNC:30281]
ENSG00000086300	5.35	2.7	5.06	2.25	3.84	1.39	0.826995	1.41166	0.0423138	0.77623	7:26291894-26374329:+	SNX10	25;GO:0005515,molecular_function protein binding;GO:0005545,molecular_function 1-phosphatidylinositol binding;GO:0005634,cellular_component nucleus;GO:0005737,cellular_component cytoplasm;GO:0005768,cellular_component endosome;GO:0005783,cellular_component endoplasmic reticulum;GO:0005813,cellular_component centrosome;GO:0005815,cellular_component microtubule organizing center;GO:0005856,cellular…	NA	sorting nexin 10 [Source:HGNC Symbol%3BAcc:HGNC:14974]
ENSG00000168615	21.44	10.31	19.15	7.15	17.36	10.07	0.572014	5.21165	0.0423787	0.77623	8:38996868-39105144:+	ADAM9	46;GO:0000186,biological_process activation of MAPKK activity;GO:0004222,molecular_function metalloendopeptidase activity;GO:0005080,molecular_function protein kinase C binding;GO:0005178,molecular_function integrin binding;GO:0005515,molecular_function protein binding;GO:0005518,molecular_function collagen binding;GO:0005576,cellular_component extracellular region;GO:0005615,cellular_component e…	NA	ADAM metallopeptidase domain 9 [Source:HGNC Symbol%3BAcc:HGNC:216]
ENSG00000204344	16.91	14.19	12.86	11.07	11.8	10.02	0.447028	3.83793	0.0423933	0.77623	6:31971090-31982821:+	STK19	9;GO:0000166,molecular_function nucleotide binding;GO:0004674,molecular_function protein serine/threonine kinase activity;GO:0005524,molecular_function ATP binding;GO:0005634,cellular_component nucleus;GO:0006468,biological_process protein phosphorylation;GO:0016301,molecular_function kinase activity;GO:0016310,biological_process phosphorylation;GO:0016607,cellular_component nuclear speck;GO:0016…	NA	serine/threonine kinase 19 [Source:HGNC Symbol%3BAcc:HGNC:11398]
ENSG00000011426	8.21	3.65	7.77	2.65	6.87	2.76	0.694597	4.19359	0.0423981	0.77623	7:36389805-36453791:+	ANLN	20;GO:0000281,biological_process mitotic cytokinesis;GO:0000921,biological_process septin ring assembly;GO:0002244,biological_process hematopoietic progenitor cell differentiation;GO:0003779,molecular_function actin binding;GO:0005634,cellular_component nucleus;GO:0005654,cellular_component nucleoplasm;GO:0005737,cellular_component cytoplasm;GO:0005826,cellular_component actomyosin contractile ri…	NA	anillin actin binding protein [Source:HGNC Symbol%3BAcc:HGNC:14082]
ENSG00000113522	3.67	1.36	3.21	0.76	2.91	0.65	0.953754	3.14906	0.042442	0.77623	5:132556018-132646344:+	RAD50	53;GO:0000014,molecular_function single-stranded DNA endodeoxyribonuclease activity;GO:0000019,biological_process regulation of mitotic recombination;GO:0000166,molecular_function nucleotide binding;GO:0000722,biological_process telomere maintenance via recombination;GO:0000723,biological_process telomere maintenance;GO:0000724,biological_process double-strand break repair via homologous recombin…	RAD50; DNA repair protein RAD50 [EC:3.6.-.-]; K10866	RAD50 double strand break repair protein [Source:HGNC Symbol%3BAcc:HGNC:9816]
ENSG00000237649	61.08	58.67	51.72	72.17	78.48	68.53	-0.317536	7.15526	0.0425319	0.77623	6:33391535-33409924:+	KIFC1	23;GO:0000070,biological_process mitotic sister chromatid segregation;GO:0000166,molecular_function nucleotide binding;GO:0003774,molecular_function motor activity;GO:0003777,molecular_function microtubule motor activity;GO:0005524,molecular_function ATP binding;GO:0005634,cellular_component nucleus;GO:0005737,cellular_component cytoplasm;GO:0005768,cellular_component endosome;GO:0005769,cellular…	NA	kinesin family member C1 [Source:HGNC Symbol%3BAcc:HGNC:6389]
ENSG00000023287	1.62	0.5	1.15	0.18	1.08	0.25	1.11318	2.03526	0.042602	0.77623	8:52622455-52745843:-	RB1CC1	29;GO:0000045,biological_process autophagosome assembly;GO:0000407,cellular_component pre-autophagosomal structure;GO:0000422,biological_process mitophagy;GO:0001889,biological_process liver development;GO:0001934,biological_process positive regulation of protein phosphorylation;GO:0005515,molecular_function protein binding;GO:0005634,cellular_component nucleus;GO:0005737,cellular_component cytop…	NA	RB1 inducible coiled-coil 1 [Source:HGNC Symbol%3BAcc:HGNC:15574]
ENSG00000109321	92.42	95.16	112.32	189.76	92.71	140.93	-0.469204	6.78815	0.0427063	0.77623	4:74445133-74455009:+	AREG	38;GO:0000139,cellular_component Golgi membrane;GO:0005125,molecular_function cytokine activity;GO:0005154,molecular_function epidermal growth factor receptor binding;GO:0005515,molecular_function protein binding;GO:0005615,cellular_component extracellular space;GO:0005622,cellular_component intracellular;GO:0005634,cellular_component nucleus;GO:0005737,cellular_component cytoplasm;GO:0005789,cel…	AREG; amphiregulin; K09782	amphiregulin [Source:HGNC Symbol%3BAcc:HGNC:651]
ENSG00000102934	16.26	13.91	14.33	9.78	11.47	10.57	0.510007	2.9564	0.0427577	0.77623	16:57248546-57284687:-	PLLP	13;GO:0001766,biological_process membrane raft polarization;GO:0005515,molecular_function protein binding;GO:0006810,biological_process transport;GO:0006811,biological_process ion transport;GO:0008104,biological_process protein localization;GO:0009611,biological_process response to wounding;GO:0016020,cellular_component membrane;GO:0016021,cellular_component integral component of membrane;GO:0019…	NA	plasmolipin [Source:HGNC Symbol%3BAcc:HGNC:18553]
ENSG00000144395	1.74	0.82	1.31	0.5	1.28	0.32	0.897404	1.92315	0.0427702	0.77623	2:196639553-196763490:+	CCDC150	1;GO:0005515,molecular_function protein binding	NA	coiled-coil domain containing 150 [Source:HGNC Symbol%3BAcc:HGNC:26834]
ENSG00000168214	4.98	2.8	4.38	1.73	3.94	1.9	0.700949	2.50543	0.0428059	0.77623	4:26163454-26435131:+	RBPJ	85;GO:0000122,biological_process negative regulation of transcription from RNA polymerase II promoter;GO:0000150,molecular_function recombinase activity;GO:0000978,molecular_function RNA polymerase II core promoter proximal region sequence-specific DNA binding;GO:0000979,molecular_function RNA polymerase II core promoter sequence-specific DNA binding;GO:0000982,molecular_function transcription fa…	RBPSUH, RBPJK; recombining binding protein suppressor of hairless; K06053	recombination signal binding protein for immunoglobulin kappa J region [Source:HGNC Symbol%3BAcc:HGNC:5724]
ENSG00000152443	2	0.87	1.55	0.87	0.84	0.84	0.802767	0.988688	0.0429857	0.778334	19:57746795-57758159:+	ZNF776	7;GO:0003676,molecular_function nucleic acid binding;GO:0003677,molecular_function DNA binding;GO:0005622,cellular_component intracellular;GO:0005634,cellular_component nucleus;GO:0006351,biological_process transcription, DNA-templated;GO:0006355,biological_process regulation of transcription, DNA-templated;GO:0046872,molecular_function metal ion binding	NA	zinc finger protein 776 [Source:HGNC Symbol%3BAcc:HGNC:26765]
ENSG00000004897	11.76	5.4	10.29	5.02	8.67	5.34	0.540587	4.32045	0.0431836	0.780501	17:47117702-47189422:-	CDC27	23;GO:0005515,molecular_function protein binding;GO:0005634,cellular_component nucleus;GO:0005654,cellular_component nucleoplasm;GO:0005680,cellular_component anaphase-promoting complex;GO:0005737,cellular_component cytoplasm;GO:0005813,cellular_component centrosome;GO:0005819,cellular_component spindle;GO:0005829,cellular_component cytosol;GO:0005876,cellular_component spindle microtubule;GO:000…	APC3, CDC27; anaphase-promoting complex subunit 3; K03350	cell division cycle 27 [Source:HGNC Symbol%3BAcc:HGNC:1728]
ENSG00000165288	1.09	0.3	1.08	0.27	0.74	0.25	0.985315	1.81096	0.0432332	0.780501	X:80670853-80809688:-	BRWD3	4;GO:0005634,cellular_component nucleus;GO:0006357,biological_process regulation of transcription from RNA polymerase II promoter;GO:0007010,biological_process cytoskeleton organization;GO:0008360,biological_process regulation of cell shape	NA	bromodomain and WD repeat domain containing 3 [Source:HGNC Symbol%3BAcc:HGNC:17342]
ENSG00000172869	0.91	0.52	0.87	0.53	0.6	0.43	0.593436	2.58947	0.0436168	0.785569	5:119037771-119249138:+	DMXL1	3;GO:0007035,biological_process vacuolar acidification;GO:0043291,cellular_component RAVE complex;GO:0070072,biological_process vacuolar proton-transporting V-type ATPase complex assembly	NA	Dmx like 1 [Source:HGNC Symbol%3BAcc:HGNC:2937]
ENSG00000196189	0.47	0.11	0.4	0.48	0.68	0.79	-0.961382	0.349586	0.0437308	0.785569	1:156147365-156177752:+	SEMA4A	22;GO:0001525,biological_process angiogenesis;GO:0002250,biological_process adaptive immune response;GO:0002292,biological_process T cell differentiation involved in immune response;GO:0002376,biological_process immune system process;GO:0005515,molecular_function protein binding;GO:0005615,cellular_component extracellular space;GO:0005634,cellular_component nucleus;GO:0005829,cellular_component c…	SEMA4, CD100; semaphorin 4; K06521	semaphorin 4A [Source:HGNC Symbol%3BAcc:HGNC:10729]
ENSG00000147118	2.58	0.66	1.69	0.38	1.45	0.56	1.03202	1.32929	0.0438772	0.785569	X:47974850-48003978:-	ZNF182	8;GO:0003676,molecular_function nucleic acid binding;GO:0003677,molecular_function DNA binding;GO:0003700,molecular_function transcription factor activity, sequence-specific DNA binding;GO:0005622,cellular_component intracellular;GO:0005634,cellular_component nucleus;GO:0006351,biological_process transcription, DNA-templated;GO:0006355,biological_process regulation of transcription, DNA-templated…	KRAB; KRAB domain-containing zinc finger protein; K09228	zinc finger protein 182 [Source:HGNC Symbol%3BAcc:HGNC:13001]
ENSG00000100600	54.36	64.7	64.78	92.86	68.53	83.4	-0.374963	6.81646	0.0439125	0.785569	14:92703806-92748702:-	LGMN	22;GO:0002224,biological_process toll-like receptor signaling pathway;GO:0003014,biological_process renal system process;GO:0004197,molecular_function cysteine-type endopeptidase activity;GO:0005764,cellular_component lysosome;GO:0005770,cellular_component late endosome;GO:0006508,biological_process proteolysis;GO:0006624,biological_process vacuolar protein processing;GO:0008233,molecular_functio…	LGMN; legumain [EC:3.4.22.34]; K01369	legumain [Source:HGNC Symbol%3BAcc:HGNC:9472]
ENSG00000164985	17.79	8.17	16.63	5.32	14.26	7.89	0.645334	4.30803	0.0439447	0.785569	9:15464065-15511019:-	PSIP1	16;GO:0000395,biological_process mRNA 5'-splice site recognition;GO:0003677,molecular_function DNA binding;GO:0003723,molecular_function RNA binding;GO:0005515,molecular_function protein binding;GO:0005634,cellular_component nucleus;GO:0005654,cellular_component nucleoplasm;GO:0005829,cellular_component cytosol;GO:0006351,biological_process transcription, DNA-templated;GO:0006355,biological_proce…	NA	PC4 and SFRS1 interacting protein 1 [Source:HGNC Symbol%3BAcc:HGNC:9527]
ENSG00000164609	7.41	3.7	8.07	3.11	5.99	3.28	0.647643	3.22688	0.0442719	0.785569	5:160401640-160421711:-	SLU7	28;GO:0000375,biological_process RNA splicing, via transesterification reactions;GO:0000380,biological_process alternative mRNA splicing, via spliceosome;GO:0000386,molecular_function second spliceosomal transesterification activity;GO:0000389,biological_process mRNA 3'-splice site recognition;GO:0000398,biological_process mRNA splicing, via spliceosome;GO:0003676,molecular_function nucleic acid …	SLU7; pre-mRNA-processing factor SLU7; K12819	SLU7 homolog%2C splicing factor [Source:HGNC Symbol%3BAcc:HGNC:16939]
ENSG00000251192	0.92	0.28	1.16	0.4	0.37	0.39	1.04178	0.297649	0.0443374	0.785569	X:46497726-46545457:-	ZNF674	7;GO:0003676,molecular_function nucleic acid binding;GO:0003677,molecular_function DNA binding;GO:0005622,cellular_component intracellular;GO:0005634,cellular_component nucleus;GO:0006351,biological_process transcription, DNA-templated;GO:0006355,biological_process regulation of transcription, DNA-templated;GO:0046872,molecular_function metal ion binding	KRAB; KRAB domain-containing zinc finger protein; K09228	zinc finger protein 674 [Source:HGNC Symbol%3BAcc:HGNC:17625]
ENSG00000039123	8.67	3.98	7.89	2.17	7.04	3.53	0.704546	4.13065	0.0444047	0.785569	5:55307759-55425581:+	SKIV2L2	21;GO:0000166,molecular_function nucleotide binding;GO:0000178,cellular_component exosome (RNase complex);GO:0000398,biological_process mRNA splicing, via spliceosome;GO:0000460,biological_process maturation of 5.8S rRNA;GO:0003676,molecular_function nucleic acid binding;GO:0003723,molecular_function RNA binding;GO:0003724,molecular_function RNA helicase activity;GO:0004004,molecular_function ATP…	MTR4, SKIV2L2; ATP-dependent RNA helicase DOB1 [EC:3.6.4.13]; K12598	Ski2 like RNA helicase 2 [Source:HGNC Symbol%3BAcc:HGNC:18734]
ENSG00000111247	5.97	2.56	4.42	1.02	4.33	1.53	0.918247	1.88359	0.0445699	0.785569	12:4538797-4560048:+	RAD51AP1	18;GO:0000724,biological_process double-strand break repair via homologous recombination;GO:0000731,biological_process DNA synthesis involved in DNA repair;GO:0000732,biological_process strand displacement;GO:0000790,cellular_component nuclear chromatin;GO:0003677,molecular_function DNA binding;GO:0003690,molecular_function double-stranded DNA binding;GO:0003697,molecular_function single-stranded…	NA	RAD51 associated protein 1 [Source:HGNC Symbol%3BAcc:HGNC:16956]
ENSG00000179046	1.68	2.22	1.71	5.92	2.55	2.08	-0.858173	1.94326	0.0446343	0.785569	4:188091272-188109603:-	TRIML2	5;GO:0005515,molecular_function protein binding;GO:0010033,biological_process response to organic substance;GO:0016567,biological_process protein ubiquitination;GO:0016740,molecular_function transferase activity;GO:0032526,biological_process response to retinoic acid	NA	tripartite motif family like 2 [Source:HGNC Symbol%3BAcc:HGNC:26378]
ENSG00000153914	7.05	2.66	5.63	1.04	5.42	1.42	0.97902	2.98661	0.0447178	0.785569	5:66139970-66183615:+	SREK1	10;GO:0000381,biological_process regulation of alternative mRNA splicing, via spliceosome;GO:0003676,molecular_function nucleic acid binding;GO:0003723,molecular_function RNA binding;GO:0005515,molecular_function protein binding;GO:0005634,cellular_component nucleus;GO:0005654,cellular_component nucleoplasm;GO:0005681,cellular_component spliceosomal complex;GO:0006397,biological_process mRNA proc…	NA	splicing regulatory glutamic acid and lysine rich protein 1 [Source:HGNC Symbol%3BAcc:HGNC:17882]
ENSG00000114771	3.58	1.28	1.9	1.06	1.95	0.45	0.967158	1.13617	0.0447549	0.785569	3:151814036-151828488:+	AADAC	17;GO:0003824,molecular_function catalytic activity;GO:0004806,molecular_function triglyceride lipase activity;GO:0005783,cellular_component endoplasmic reticulum;GO:0005789,cellular_component endoplasmic reticulum membrane;GO:0006805,biological_process xenobiotic metabolic process;GO:0008152,biological_process metabolic process;GO:0009056,biological_process catabolic process;GO:0010898,biologica…	NA	arylacetamide deacetylase [Source:HGNC Symbol%3BAcc:HGNC:17]
ENSG00000108846	23.55	15.59	19.78	12.68	17.16	16.95	0.349033	6.494	0.0448318	0.785569	17:50634776-50692252:+	ABCC3	21;GO:0000166,molecular_function nucleotide binding;GO:0005215,molecular_function transporter activity;GO:0005524,molecular_function ATP binding;GO:0005886,cellular_component plasma membrane;GO:0005887,cellular_component integral component of plasma membrane;GO:0006810,biological_process transport;GO:0006855,biological_process drug transmembrane transport;GO:0008514,molecular_function organic ani…	ABCC3; ATP-binding cassette, subfamily C (CFTR/MRP), member 3; K05667	ATP binding cassette subfamily C member 3 [Source:HGNC Symbol%3BAcc:HGNC:54]
ENSG00000215009	0.76	0.25	0.68	0.26	0.38	0.13	1.12375	-0.186418	0.0448462	0.785569	12:7304283-7328724:+	ACSM4	16;GO:0000166,molecular_function nucleotide binding;GO:0003824,molecular_function catalytic activity;GO:0003996,molecular_function acyl-CoA ligase activity;GO:0004321,molecular_function fatty-acyl-CoA synthase activity;GO:0005524,molecular_function ATP binding;GO:0005739,cellular_component mitochondrion;GO:0005759,cellular_component mitochondrial matrix;GO:0006629,biological_process lipid metabol…	ACSM; medium-chain acyl-CoA synthetase [EC:6.2.1.2]; K01896	acyl-CoA synthetase medium chain family member 4 [Source:HGNC Symbol%3BAcc:HGNC:32016]
[truncated: 11,514 more rows]
