# Supplementary material for: 10-Hydroxy-2-decenoic Acid Suppresses Colorectal Cancer Progression by Inhibiting Wnt/β-Catenin Signaling and Promoting Apoptosis
Source: Foods. 2026 May 6;15(9):1608. doi: 10.3390/foods15091608 (PMC13163642; doi:10.3390/foods15091608)
Supplement: Supplementary file 1 [file foods-15-01608-s001.zip › foods-4234613-supplementary/Supplementary Files/Supplementary Files/Table S3.xlsx]

## Sheet: T_vs_C.DEG_all.GoEnrich.all
Table S3. GO enrichment of DEGs
ID	Description	GeneRatio	BgRatio	pvalue	p.adjust	qvalue	geneID	Count
GO:0003723	MF RNA binding	89/553	1663/21724	1.49989e-11	5.06662e-08	4.52177e-08	ENSG00000025796/ENSG00000029363/ENSG00000039123/ENSG00000047188/ENSG00000047410/ENSG00000055044/ENSG00000059588/ENSG00000060339/ENSG00000065243/ENSG00000066651/ENSG00000067248/ENSG00000067334/ENSG00000075292/ENSG00000079134/ENSG00000080608/ENSG00000083520/ENSG00000085760/ENSG00000091009/ENSG00000100941/ENSG00000104408/ENSG00000104517/ENSG00000107201/ENSG00000108848/ENSG00000109618/ENSG00000111011…	89
GO:0005813	CC centrosome	38/553	470/21724	4.02925e-10	6.80541e-07	6.07357e-07	ENSG00000068796/ENSG00000078674/ENSG00000083535/ENSG00000086300/ENSG00000088970/ENSG00000101639/ENSG00000101752/ENSG00000104218/ENSG00000107890/ENSG00000117724/ENSG00000118200/ENSG00000118965/ENSG00000120647/ENSG00000122257/ENSG00000122417/ENSG00000127914/ENSG00000131437/ENSG00000134318/ENSG00000134982/ENSG00000135315/ENSG00000135541/ENSG00000135837/ENSG00000137601/ENSG00000138182/ENSG00000138433…	38
GO:0016607	CC nuclear speck	36/553	437/21724	7.10466e-10	7.99985e-07	7.13956e-07	ENSG00000029363/ENSG00000075292/ENSG00000077458/ENSG00000079134/ENSG00000091009/ENSG00000100941/ENSG00000101751/ENSG00000108848/ENSG00000112739/ENSG00000112851/ENSG00000115524/ENSG00000116754/ENSG00000119328/ENSG00000119707/ENSG00000120149/ENSG00000120688/ENSG00000123200/ENSG00000125676/ENSG00000129071/ENSG00000132424/ENSG00000138398/ENSG00000138433/ENSG00000143507/ENSG00000145833/ENSG00000147874…	36
GO:0007049	BP cell cycle	46/553	674/21724	1.46757e-09	1.23937e-06	1.10609e-06	ENSG00000011426/ENSG00000023287/ENSG00000047410/ENSG00000053900/ENSG00000060339/ENSG00000065243/ENSG00000066279/ENSG00000067208/ENSG00000068796/ENSG00000069956/ENSG00000101773/ENSG00000101972/ENSG00000108055/ENSG00000112851/ENSG00000113522/ENSG00000116741/ENSG00000117724/ENSG00000118007/ENSG00000122545/ENSG00000124486/ENSG00000136824/ENSG00000137601/ENSG00000138160/ENSG00000138182/ENSG00000138592…	46
GO:0005856	CC cytoskeleton	69/553	1292/21724	4.33514e-09	2.92882e-06	2.61386e-06	ENSG00000011426/ENSG00000032742/ENSG00000047410/ENSG00000065243/ENSG00000066279/ENSG00000067208/ENSG00000068796/ENSG00000078674/ENSG00000083535/ENSG00000086300/ENSG00000088970/ENSG00000089177/ENSG00000100592/ENSG00000101639/ENSG00000101752/ENSG00000104218/ENSG00000107201/ENSG00000107796/ENSG00000107863/ENSG00000114473/ENSG00000117724/ENSG00000118200/ENSG00000118965/ENSG00000119326/ENSG00000122257…	69
GO:0051301	BP cell division	32/553	412/21724	2.6019e-08	1.46487e-05	1.30734e-05	ENSG00000011426/ENSG00000047410/ENSG00000053900/ENSG00000065243/ENSG00000066279/ENSG00000067208/ENSG00000068796/ENSG00000101773/ENSG00000101972/ENSG00000108055/ENSG00000117724/ENSG00000118007/ENSG00000122545/ENSG00000124486/ENSG00000136824/ENSG00000137601/ENSG00000138160/ENSG00000138182/ENSG00000142856/ENSG00000143228/ENSG00000145241/ENSG00000147874/ENSG00000153207/ENSG00000154839/ENSG00000156256…	32
GO:0005815	CC microtubule organizing center	30/553	412/21724	2.89087e-07	0.000139505	0.000124503	ENSG00000067208/ENSG00000068796/ENSG00000078674/ENSG00000083535/ENSG00000086300/ENSG00000088970/ENSG00000101752/ENSG00000104218/ENSG00000118965/ENSG00000122257/ENSG00000127914/ENSG00000129422/ENSG00000134318/ENSG00000135837/ENSG00000137601/ENSG00000138182/ENSG00000138433/ENSG00000139618/ENSG00000147874/ENSG00000156313/ENSG00000163681/ENSG00000163781/ENSG00000165730/ENSG00000166012/ENSG00000166037…	30
GO:0007062	BP sister chromatid cohesion	14/553	112/21724	9.93552e-07	0.000419527	0.000374412	ENSG00000068796/ENSG00000101972/ENSG00000108055/ENSG00000117724/ENSG00000118007/ENSG00000141446/ENSG00000142856/ENSG00000143228/ENSG00000145241/ENSG00000153201/ENSG00000153207/ENSG00000154839/ENSG00000163535/ENSG00000198887	14
GO:0005694	CC chromosome	30/553	451/21724	1.90391e-06	0.000714602	0.000637755	ENSG00000038219/ENSG00000047410/ENSG00000080608/ENSG00000101596/ENSG00000101773/ENSG00000101972/ENSG00000108055/ENSG00000110066/ENSG00000112739/ENSG00000113522/ENSG00000117724/ENSG00000118007/ENSG00000122257/ENSG00000122545/ENSG00000124383/ENSG00000134758/ENSG00000136824/ENSG00000141446/ENSG00000142856/ENSG00000143228/ENSG00000145241/ENSG00000153207/ENSG00000154839/ENSG00000163535/ENSG00000163781…	30
GO:0008380	BP RNA splicing	24/553	318/21724	2.40435e-06	0.000812191	0.00072485	ENSG00000005436/ENSG00000039123/ENSG00000075292/ENSG00000079134/ENSG00000100941/ENSG00000108848/ENSG00000112739/ENSG00000115524/ENSG00000116754/ENSG00000119707/ENSG00000120688/ENSG00000124383/ENSG00000125676/ENSG00000134186/ENSG00000138398/ENSG00000138433/ENSG00000139218/ENSG00000145833/ENSG00000153006/ENSG00000153914/ENSG00000163510/ENSG00000164609/ENSG00000185246/ENSG00000196504	24
GO:0016363	CC nuclear matrix	12/553	104/21724	1.35301e-05	0.00415497	0.00370816	ENSG00000066777/ENSG00000079134/ENSG00000101972/ENSG00000108055/ENSG00000113140/ENSG00000117724/ENSG00000118007/ENSG00000124788/ENSG00000138398/ENSG00000147044/ENSG00000153207/ENSG00000196504	12
GO:0005730	CC nucleolus	46/553	936/21724	1.69485e-05	0.00477099	0.00425793	ENSG00000005436/ENSG00000009413/ENSG00000035928/ENSG00000036549/ENSG00000039123/ENSG00000055044/ENSG00000066777/ENSG00000067334/ENSG00000068796/ENSG00000080608/ENSG00000087502/ENSG00000107159/ENSG00000111615/ENSG00000115368/ENSG00000115750/ENSG00000116741/ENSG00000122257/ENSG00000124383/ENSG00000124788/ENSG00000129422/ENSG00000134697/ENSG00000135049/ENSG00000135679/ENSG00000136824/ENSG00000138182…	46
GO:0006396	BP RNA processing	12/553	108/21724	1.99083e-05	0.0051731	0.00461679	ENSG00000047188/ENSG00000059588/ENSG00000067248/ENSG00000079134/ENSG00000124383/ENSG00000124788/ENSG00000133858/ENSG00000138385/ENSG00000163714/ENSG00000174720/ENSG00000174953/ENSG00000185246	12
GO:0030030	BP cell projection organization	15/553	166/21724	2.364e-05	0.00530873	0.00473784	ENSG00000032742/ENSG00000078674/ENSG00000086300/ENSG00000116747/ENSG00000118965/ENSG00000131437/ENSG00000135315/ENSG00000135541/ENSG00000137601/ENSG00000153317/ENSG00000156313/ENSG00000164066/ENSG00000173588/ENSG00000197603/ENSG00000198707	15
GO:0090316	BP positive regulation of intracellular protein transport	6/553	24/21724	2.41126e-05	0.00530873	0.00473784	ENSG00000047410/ENSG00000078674/ENSG00000131437/ENSG00000138182/ENSG00000170759/ENSG00000198707	6
GO:0060271	BP cilium assembly	16/553	187/21724	2.51449e-05	0.00530873	0.00473784	ENSG00000032742/ENSG00000078674/ENSG00000086300/ENSG00000116747/ENSG00000118965/ENSG00000122545/ENSG00000131437/ENSG00000135315/ENSG00000135541/ENSG00000137601/ENSG00000153317/ENSG00000156313/ENSG00000164066/ENSG00000173588/ENSG00000197603/ENSG00000198707	16
GO:0006281	BP DNA repair	25/553	403/21724	4.34492e-05	0.0081069	0.0072351	ENSG00000009413/ENSG00000035928/ENSG00000038219/ENSG00000048392/ENSG00000101751/ENSG00000101773/ENSG00000104517/ENSG00000108055/ENSG00000111247/ENSG00000113522/ENSG00000123552/ENSG00000129071/ENSG00000134758/ENSG00000135999/ENSG00000136936/ENSG00000139618/ENSG00000143971/ENSG00000149311/ENSG00000162607/ENSG00000163781/ENSG00000165392/ENSG00000170242/ENSG00000175054/ENSG00000182150/ENSG00000198887	25
GO:0006974	BP cellular response to DNA damage stimulus	29/553	505/21724	4.46715e-05	0.0081069	0.0072351	ENSG00000009413/ENSG00000038219/ENSG00000048392/ENSG00000101751/ENSG00000101773/ENSG00000104517/ENSG00000108055/ENSG00000111247/ENSG00000113522/ENSG00000122257/ENSG00000129071/ENSG00000134758/ENSG00000134982/ENSG00000135999/ENSG00000136936/ENSG00000139618/ENSG00000143971/ENSG00000149311/ENSG00000156256/ENSG00000162607/ENSG00000163781/ENSG00000164190/ENSG00000165392/ENSG00000170242/ENSG00000175054…	29
GO:0000732	BP strand displacement	6/553	27/21724	4.96961e-05	0.0081069	0.0072351	ENSG00000101773/ENSG00000111247/ENSG00000113522/ENSG00000139618/ENSG00000149311/ENSG00000165392	6
GO:0001953	BP negative regulation of cell-matrix adhesion	5/553	17/21724	5.03981e-05	0.0081069	0.0072351	ENSG00000137801/ENSG00000145675/ENSG00000145715/ENSG00000147044/ENSG00000196712	5
GO:0007094	BP mitotic spindle assembly checkpoint	5/553	17/21724	5.03981e-05	0.0081069	0.0072351	ENSG00000047410/ENSG00000112742/ENSG00000117724/ENSG00000134982/ENSG00000149311	5
GO:0008017	MF microtubule binding	17/553	223/21724	6.1717e-05	0.00947636	0.00845729	ENSG00000068796/ENSG00000089177/ENSG00000107771/ENSG00000118200/ENSG00000131437/ENSG00000134982/ENSG00000135837/ENSG00000138095/ENSG00000138160/ENSG00000138182/ENSG00000147642/ENSG00000151914/ENSG00000154839/ENSG00000162849/ENSG00000166037/ENSG00000170759/ENSG00000183486	17
GO:0005819	CC spindle	16/553	203/21724	6.79639e-05	0.00998183	0.0089084	ENSG00000047410/ENSG00000066279/ENSG00000067208/ENSG00000068796/ENSG00000104218/ENSG00000112742/ENSG00000117724/ENSG00000122545/ENSG00000129422/ENSG00000135315/ENSG00000135837/ENSG00000138160/ENSG00000138182/ENSG00000147874/ENSG00000149311/ENSG00000154839	16
GO:0000785	CC chromatin	12/553	123/21724	7.27551e-05	0.0102403	0.00913906	ENSG00000101972/ENSG00000104408/ENSG00000108055/ENSG00000115548/ENSG00000117724/ENSG00000118007/ENSG00000129071/ENSG00000141446/ENSG00000153207/ENSG00000164190/ENSG00000171988/ENSG00000198157	12
GO:0006511	BP ubiquitin-dependent protein catabolic process	16/553	213/21724	0.000119694	0.016131	0.0143963	ENSG00000100519/ENSG00000104517/ENSG00000115464/ENSG00000123124/ENSG00000123552/ENSG00000124486/ENSG00000127870/ENSG00000135655/ENSG00000138592/ENSG00000144357/ENSG00000153201/ENSG00000155313/ENSG00000156256/ENSG00000162607/ENSG00000170242/ENSG00000182670	16
GO:0000776	CC kinetochore	12/553	130/21724	0.000124158	0.016131	0.0143963	ENSG00000047410/ENSG00000112742/ENSG00000117724/ENSG00000122545/ENSG00000134982/ENSG00000142856/ENSG00000143228/ENSG00000145241/ENSG00000153207/ENSG00000154839/ENSG00000163535/ENSG00000165169	12
GO:0007051	BP spindle organization	5/553	21/21724	0.000152332	0.0183777	0.0164014	ENSG00000066279/ENSG00000088970/ENSG00000112742/ENSG00000138160/ENSG00000153201	5
GO:0097431	CC mitotic spindle pole	5/553	21/21724	0.000152332	0.0183777	0.0164014	ENSG00000066279/ENSG00000101972/ENSG00000108055/ENSG00000118007/ENSG00000138182	5
GO:0008270	MF zinc ion binding	42/553	911/21724	0.000162695	0.0189511	0.0169132	ENSG00000002726/ENSG00000005801/ENSG00000036549/ENSG00000075292/ENSG00000095015/ENSG00000101752/ENSG00000102189/ENSG00000104231/ENSG00000104517/ENSG00000107159/ENSG00000107201/ENSG00000110330/ENSG00000113595/ENSG00000120688/ENSG00000121741/ENSG00000122257/ENSG00000123552/ENSG00000128510/ENSG00000135049/ENSG00000135679/ENSG00000136536/ENSG00000136628/ENSG00000137673/ENSG00000138658/ENSG00000141446…	42
GO:0000775	CC chromosome, centromeric region	13/553	155/21724	0.00017354	0.0195406	0.0174392	ENSG00000047410/ENSG00000101972/ENSG00000108055/ENSG00000117724/ENSG00000118007/ENSG00000122545/ENSG00000142856/ENSG00000143228/ENSG00000145241/ENSG00000153207/ENSG00000154839/ENSG00000163535/ENSG00000165169	13
GO:0003777	MF microtubule motor activity	9/553	83/21724	0.000259438	0.0275332	0.0245723	ENSG00000068796/ENSG00000089177/ENSG00000108055/ENSG00000131437/ENSG00000138160/ENSG00000138182/ENSG00000162849/ENSG00000170759/ENSG00000183914	9
GO:0004842	MF ubiquitin-protein transferase activity	22/553	374/21724	0.000260824	0.0275332	0.0245723	ENSG00000005812/ENSG00000053900/ENSG00000082996/ENSG00000092148/ENSG00000101752/ENSG00000104517/ENSG00000107954/ENSG00000108375/ENSG00000110315/ENSG00000110330/ENSG00000113595/ENSG00000122257/ENSG00000123124/ENSG00000127870/ENSG00000135679/ENSG00000144357/ENSG00000163743/ENSG00000172687/ENSG00000182670/ENSG00000186231/ENSG00000198862/ENSG00000198961	22
GO:0000731	BP DNA synthesis involved in DNA repair	6/553	36/21724	0.000269284	0.0275649	0.0246006	ENSG00000101773/ENSG00000111247/ENSG00000113522/ENSG00000139618/ENSG00000149311/ENSG00000165392	6
GO:0003676	MF nucleic acid binding	63/553	1583/21724	0.000277973	0.0276174	0.0246475	ENSG00000005801/ENSG00000009413/ENSG00000010818/ENSG00000039123/ENSG00000047188/ENSG00000062370/ENSG00000066651/ENSG00000067248/ENSG00000075292/ENSG00000088002/ENSG00000091009/ENSG00000102189/ENSG00000105708/ENSG00000107201/ENSG00000111615/ENSG00000113595/ENSG00000116754/ENSG00000119707/ENSG00000120688/ENSG00000122257/ENSG00000137776/ENSG00000138385/ENSG00000145833/ENSG00000146587/ENSG00000147118…	63
GO:0036459	MF thiol-dependent ubiquitinyl hydrolase activity	11/553	122/21724	0.000289341	0.0279255	0.0249225	ENSG00000115464/ENSG00000123552/ENSG00000124486/ENSG00000135655/ENSG00000138592/ENSG00000145390/ENSG00000155313/ENSG00000156256/ENSG00000162601/ENSG00000162607/ENSG00000170242	11
GO:0006397	BP mRNA processing	23/553	406/21724	0.000326253	0.0306134	0.0273213	ENSG00000005436/ENSG00000039123/ENSG00000079134/ENSG00000091009/ENSG00000100941/ENSG00000108848/ENSG00000112739/ENSG00000115524/ENSG00000116754/ENSG00000119707/ENSG00000120688/ENSG00000122257/ENSG00000125676/ENSG00000134186/ENSG00000138433/ENSG00000139218/ENSG00000145833/ENSG00000153006/ENSG00000153914/ENSG00000163510/ENSG00000164609/ENSG00000185246/ENSG00000196504	23
GO:0034453	BP microtubule anchoring	4/553	14/21724	0.000339305	0.0309776	0.0276464	ENSG00000078674/ENSG00000135837/ENSG00000135968/ENSG00000166037	4
GO:0000166	MF nucleotide binding	74/553	1953/21724	0.000348941	0.031019	0.0276833	ENSG00000009413/ENSG00000011566/ENSG00000028116/ENSG00000035928/ENSG00000039123/ENSG00000047188/ENSG00000058729/ENSG00000065243/ENSG00000065613/ENSG00000067248/ENSG00000068796/ENSG00000069956/ENSG00000070961/ENSG00000077097/ENSG00000085760/ENSG00000089177/ENSG00000095015/ENSG00000095564/ENSG00000100519/ENSG00000101049/ENSG00000105976/ENSG00000107201/ENSG00000107796/ENSG00000108055/ENSG00000112739…	74
GO:0097711	BP ciliary basal body-plasma membrane docking	10/553	106/21724	0.000376408	0.0326027	0.0290967	ENSG00000078674/ENSG00000101639/ENSG00000127914/ENSG00000135315/ENSG00000135541/ENSG00000147874/ENSG00000166037/ENSG00000173588/ENSG00000182923/ENSG00000198707	10
GO:0005874	CC microtubule	21/553	360/21724	0.000398954	0.0330227	0.0294715	ENSG00000066279/ENSG00000068796/ENSG00000089177/ENSG00000104218/ENSG00000118200/ENSG00000129422/ENSG00000131437/ENSG00000134982/ENSG00000135315/ENSG00000138095/ENSG00000138160/ENSG00000138182/ENSG00000147642/ENSG00000147874/ENSG00000151914/ENSG00000154839/ENSG00000162849/ENSG00000165169/ENSG00000166037/ENSG00000170759/ENSG00000183914	21
GO:0004843	MF thiol-dependent ubiquitin-specific protease activity	9/553	88/21724	0.000403168	0.0330227	0.0294715	ENSG00000115464/ENSG00000123552/ENSG00000135655/ENSG00000138592/ENSG00000155313/ENSG00000156256/ENSG00000162601/ENSG00000162607/ENSG00000170242	9
GO:0005524	MF ATP binding	64/553	1640/21724	0.000419574	0.0330227	0.0294715	ENSG00000011566/ENSG00000028116/ENSG00000035928/ENSG00000039123/ENSG00000047188/ENSG00000058729/ENSG00000065243/ENSG00000065613/ENSG00000067248/ENSG00000068796/ENSG00000069956/ENSG00000070961/ENSG00000077097/ENSG00000089177/ENSG00000095015/ENSG00000095564/ENSG00000100519/ENSG00000101049/ENSG00000101596/ENSG00000105976/ENSG00000107201/ENSG00000107796/ENSG00000108055/ENSG00000112739/ENSG00000112742…	64
GO:0043473	BP pigmentation	6/553	39/21724	0.000422864	0.0330227	0.0294715	ENSG00000104164/ENSG00000113140/ENSG00000135960/ENSG00000143669/ENSG00000162601/ENSG00000196712	6
GO:0007059	BP chromosome segregation	9/553	89/21724	0.000438594	0.0330227	0.0294715	ENSG00000101972/ENSG00000117724/ENSG00000118007/ENSG00000124486/ENSG00000138160/ENSG00000143228/ENSG00000145241/ENSG00000154839/ENSG00000163535	9
GO:0042995	CC cell projection	39/553	866/21724	0.000439912	0.0330227	0.0294715	ENSG00000007062/ENSG00000011426/ENSG00000032742/ENSG00000061676/ENSG00000065243/ENSG00000078674/ENSG00000088970/ENSG00000091140/ENSG00000100592/ENSG00000106524/ENSG00000107159/ENSG00000107201/ENSG00000107954/ENSG00000114473/ENSG00000118965/ENSG00000122545/ENSG00000123607/ENSG00000124486/ENSG00000127870/ENSG00000131437/ENSG00000134982/ENSG00000135317/ENSG00000135541/ENSG00000138182/ENSG00000145075…	39
GO:0008278	CC cohesin complex	3/553	7/21724	0.000531961	0.0367276	0.0327779	ENSG00000101972/ENSG00000108055/ENSG00000118007	3
GO:0035520	BP monoubiquitinated protein deubiquitination	3/553	7/21724	0.000531961	0.0367276	0.0327779	ENSG00000135655/ENSG00000162607/ENSG00000170242	3
GO:0051880	MF G-quadruplex DNA binding	3/553	7/21724	0.000531961	0.0367276	0.0327779	ENSG00000113522/ENSG00000165392/ENSG00000174953	3
GO:0008574	MF ATP-dependent microtubule motor activity, plus-end-directed	5/553	27/21724	0.000532756	0.0367276	0.0327779	ENSG00000089177/ENSG00000131437/ENSG00000138160/ENSG00000138182/ENSG00000170759	5
GO:0010468	BP regulation of gene expression	15/553	220/21724	0.000544284	0.0367718	0.0328175	ENSG00000014123/ENSG00000069956/ENSG00000115548/ENSG00000121879/ENSG00000125676/ENSG00000135679/ENSG00000145833/ENSG00000149308/ENSG00000156256/ENSG00000163508/ENSG00000164190/ENSG00000164327/ENSG00000165730/ENSG00000168214/ENSG00000196712	15
GO:0007018	BP microtubule-based movement	9/553	92/21724	0.000560535	0.037035	0.0330523	ENSG00000068796/ENSG00000089177/ENSG00000126777/ENSG00000131437/ENSG00000138160/ENSG00000138182/ENSG00000162849/ENSG00000170759/ENSG00000183914	9
GO:0005814	CC centriole	11/553	133/21724	0.000605924	0.037035	0.0330523	ENSG00000032742/ENSG00000078674/ENSG00000101639/ENSG00000131437/ENSG00000135205/ENSG00000135315/ENSG00000135541/ENSG00000140299/ENSG00000173588/ENSG00000182923/ENSG00000198707	11
GO:0005801	CC cis-Golgi network	6/553	42/21724	0.000637458	0.037035	0.0330523	ENSG00000066455/ENSG00000092108/ENSG00000106692/ENSG00000127914/ENSG00000145675/ENSG00000173230	6
GO:0019838	MF growth factor binding	6/553	42/21724	0.000637458	0.037035	0.0330523	ENSG00000049323/ENSG00000119681/ENSG00000134352/ENSG00000137440/ENSG00000142871/ENSG00000175899	6
GO:0005668	CC RNA polymerase transcription factor SL1 complex	2/553	2/21724	0.000646852	0.037035	0.0330523	ENSG00000115750/ENSG00000166012	2
GO:0005943	CC phosphatidylinositol 3-kinase complex, class IA	2/553	2/21724	0.000646852	0.037035	0.0330523	ENSG00000121879/ENSG00000145675	2
GO:0097694	BP establishment of RNA localization to telomere	2/553	2/21724	0.000646852	0.037035	0.0330523	ENSG00000149311/ENSG00000175054	2
GO:0097695	BP establishment of protein-containing complex localization to telomere	2/553	2/21724	0.000646852	0.037035	0.0330523	ENSG00000149311/ENSG00000175054	2
GO:1904884	BP positive regulation of telomerase catalytic core complex assembly	2/553	2/21724	0.000646852	0.037035	0.0330523	ENSG00000149311/ENSG00000175054	2
GO:0007507	BP heart development	15/553	225/21724	0.00068688	0.0386713	0.0345127	ENSG00000023287/ENSG00000101752/ENSG00000113140/ENSG00000131437/ENSG00000135074/ENSG00000135679/ENSG00000137868/ENSG00000145075/ENSG00000149311/ENSG00000151617/ENSG00000162344/ENSG00000164190/ENSG00000168214/ENSG00000196712/ENSG00000197603	15
GO:0003281	BP ventricular septum development	5/553	29/21724	0.000751521	0.0407086	0.0363308	ENSG00000049323/ENSG00000135679/ENSG00000137868/ENSG00000142871/ENSG00000197603	5
GO:0034237	MF protein kinase A regulatory subunit binding	4/553	17/21724	0.000759218	0.0407086	0.0363308	ENSG00000066777/ENSG00000118507/ENSG00000127914/ENSG00000198961	4
GO:0071004	CC U2-type prespliceosome	4/553	17/21724	0.000759218	0.0407086	0.0363308	ENSG00000108848/ENSG00000115524/ENSG00000185246/ENSG00000196504	4
GO:0000724	BP double-strand break repair via homologous recombination	8/553	78/21724	0.000823093	0.0433972	0.0387304	ENSG00000101773/ENSG00000111247/ENSG00000113522/ENSG00000134758/ENSG00000139618/ENSG00000149311/ENSG00000165392/ENSG00000198887	8
GO:0035457	BP cellular response to interferon-alpha	3/553	8/21724	0.000835056	0.0433972	0.0387304	ENSG00000047410/ENSG00000119917/ENSG00000119922	3
GO:0071539	BP protein localization to centrosome	4/553	18/21724	0.000956616	0.0482306	0.043044	ENSG00000078674/ENSG00000083535/ENSG00000086300/ENSG00000173588	4
GO:2000114	BP regulation of establishment of cell polarity	4/553	18/21724	0.000956616	0.0482306	0.043044	ENSG00000066777/ENSG00000134318/ENSG00000138182/ENSG00000164327	4
GO:0016579	BP protein deubiquitination	18/553	308/21724	0.000990388	0.049199	0.0439082	ENSG00000100519/ENSG00000107201/ENSG00000110330/ENSG00000115464/ENSG00000123552/ENSG00000124486/ENSG00000134982/ENSG00000135655/ENSG00000135679/ENSG00000138592/ENSG00000145390/ENSG00000155313/ENSG00000156256/ENSG00000162601/ENSG00000162607/ENSG00000170242/ENSG00000198625/ENSG00000204264	18
GO:0006357	BP regulation of transcription by RNA polymerase II	27/553	555/21724	0.00108978	0.053352	0.0476146	ENSG00000054267/ENSG00000059588/ENSG00000101773/ENSG00000108510/ENSG00000121741/ENSG00000123607/ENSG00000124795/ENSG00000124831/ENSG00000135999/ENSG00000137776/ENSG00000138433/ENSG00000156256/ENSG00000156802/ENSG00000163508/ENSG00000163867/ENSG00000165288/ENSG00000168214/ENSG00000170345/ENSG00000177853/ENSG00000178567/ENSG00000180530/ENSG00000181827/ENSG00000185222/ENSG00000198157/ENSG00000221909…	27
GO:0000777	CC condensed chromosome kinetochore	9/553	102/21724	0.001182	0.05704	0.050906	ENSG00000117724/ENSG00000122545/ENSG00000142856/ENSG00000143228/ENSG00000145241/ENSG00000153207/ENSG00000154839/ENSG00000163535/ENSG00000165169	9
GO:0000722	BP telomere maintenance via recombination	3/553	9/21724	0.00122895	0.0576581	0.0514577	ENSG00000113522/ENSG00000139618/ENSG00000198887	3
GO:0070102	BP interleukin-6-mediated signaling pathway	3/553	9/21724	0.00122895	0.0576581	0.0514577	ENSG00000134352/ENSG00000151422/ENSG00000198730	3
GO:0006260	BP DNA replication	12/553	168/21724	0.00127654	0.0586762	0.0523663	ENSG00000009413/ENSG00000035928/ENSG00000048392/ENSG00000101751/ENSG00000101773/ENSG00000113522/ENSG00000122257/ENSG00000135336/ENSG00000149311/ENSG00000163781/ENSG00000165392/ENSG00000175054	12
GO:0009615	BP response to virus	10/553	124/21724	0.00128539	0.0586762	0.0523663	ENSG00000107201/ENSG00000107796/ENSG00000119917/ENSG00000119922/ENSG00000120885/ENSG00000137965/ENSG00000164342/ENSG00000165732/ENSG00000174953/ENSG00000183486	10
GO:0009925	CC basal plasma membrane	5/553	33/21724	0.00138139	0.0622179	0.0555271	ENSG00000105976/ENSG00000112851/ENSG00000151914/ENSG00000176945/ENSG00000184292	5
GO:0015031	BP protein transport	31/553	681/21724	0.00140513	0.0624542	0.055738	ENSG00000004766/ENSG00000025796/ENSG00000047410/ENSG00000066777/ENSG00000071189/ENSG00000083097/ENSG00000086300/ENSG00000092108/ENSG00000117724/ENSG00000126777/ENSG00000129083/ENSG00000132141/ENSG00000135317/ENSG00000135968/ENSG00000136051/ENSG00000137040/ENSG00000137145/ENSG00000138750/ENSG00000138768/ENSG00000143669/ENSG00000143952/ENSG00000145675/ENSG00000151458/ENSG00000153201/ENSG00000153207…	31
GO:0006259	BP DNA metabolic process	5/553	35/21724	0.00181223	0.0785895	0.0701382	ENSG00000077097/ENSG00000135318/ENSG00000147687/ENSG00000163781/ENSG00000165392	5
GO:0002803	BP positive regulation of antibacterial peptide production	2/553	3/21724	0.00190774	0.0785895	0.0701382	ENSG00000167754/ENSG00000169035	2
GO:0060675	BP ureteric bud morphogenesis	2/553	3/21724	0.00190774	0.0785895	0.0701382	ENSG00000085741/ENSG00000184292	2
GO:0070052	MF collagen V binding	2/553	3/21724	0.00190774	0.0785895	0.0701382	ENSG00000137801/ENSG00000204542	2
GO:0070358	BP actin polymerization-dependent cell motility	2/553	3/21724	0.00190774	0.0785895	0.0701382	ENSG00000123338/ENSG00000151491	2
GO:0071500	BP cellular response to nitrosative stress	2/553	3/21724	0.00190774	0.0785895	0.0701382	ENSG00000149311/ENSG00000165730	2
GO:0031093	CC platelet alpha granule lumen	7/553	70/21724	0.00200036	0.0810177	0.0723053	ENSG00000113140/ENSG00000120885/ENSG00000137801/ENSG00000155008/ENSG00000175899/ENSG00000184500/ENSG00000197249	7
GO:0005096	MF GTPase activator activity	17/553	302/21724	0.00201465	0.0810177	0.0723053	ENSG00000024526/ENSG00000067208/ENSG00000085741/ENSG00000107863/ENSG00000116741/ENSG00000121749/ENSG00000123338/ENSG00000137962/ENSG00000140299/ENSG00000145715/ENSG00000153201/ENSG00000153317/ENSG00000160145/ENSG00000175899/ENSG00000196712/ENSG00000198826/ENSG00000203668	17
GO:0036064	CC ciliary basal body	9/553	113/21724	0.00241162	0.0958408	0.0855343	ENSG00000032742/ENSG00000078674/ENSG00000100592/ENSG00000117724/ENSG00000118965/ENSG00000135541/ENSG00000156313/ENSG00000164066/ENSG00000198707	9
GO:0035327	CC transcriptionally active chromatin	4/553	23/21724	0.00250297	0.0960801	0.0857478	ENSG00000128915/ENSG00000164985/ENSG00000198677/ENSG00000198730	4
GO:0048844	BP artery morphogenesis	4/553	23/21724	0.00250297	0.0960801	0.0857478	ENSG00000085741/ENSG00000137868/ENSG00000168214/ENSG00000196712	4
GO:0070840	MF dynein complex binding	4/553	23/21724	0.00250297	0.0960801	0.0857478	ENSG00000047410/ENSG00000108055/ENSG00000117724/ENSG00000134982	4
GO:0005871	CC kinesin complex	6/553	55/21724	0.00266738	0.10124	0.0903532	ENSG00000068796/ENSG00000089177/ENSG00000138160/ENSG00000138182/ENSG00000162849/ENSG00000170759	6
GO:0008234	MF cysteine-type peptidase activity	11/553	161/21724	0.00283673	0.106472	0.0950222	ENSG00000112701/ENSG00000115464/ENSG00000123552/ENSG00000124486/ENSG00000135655/ENSG00000138468/ENSG00000138592/ENSG00000155313/ENSG00000156256/ENSG00000162607/ENSG00000170242	11
GO:0010389	BP regulation of G2/M transition of mitotic cell cycle	8/553	95/21724	0.00293345	0.108892	0.0971822	ENSG00000078674/ENSG00000101639/ENSG00000117724/ENSG00000127914/ENSG00000147874/ENSG00000166037/ENSG00000182923/ENSG00000198707	8
GO:0004386	MF helicase activity	11/553	162/21724	0.00297552	0.109253	0.0975043	ENSG00000039123/ENSG00000047188/ENSG00000067248/ENSG00000095564/ENSG00000107201/ENSG00000145833/ENSG00000165392/ENSG00000165732/ENSG00000174953/ENSG00000181381/ENSG00000182150	11
GO:0090399	BP replicative senescence	3/553	12/21724	0.00304033	0.110432	0.0985568	ENSG00000002745/ENSG00000149311/ENSG00000175054	3
GO:0016925	BP protein sumoylation	7/553	76/21724	0.0032026	0.115089	0.102713	ENSG00000047410/ENSG00000077097/ENSG00000112701/ENSG00000135679/ENSG00000138750/ENSG00000153201/ENSG00000172845	7
GO:0035735	BP intraciliary transport involved in cilium assembly	5/553	40/21724	0.00331002	0.117697	0.105041	ENSG00000032742/ENSG00000078674/ENSG00000118965/ENSG00000123607/ENSG00000131437	5
GO:0003774	MF motor activity	9/553	119/21724	0.00341974	0.120053	0.107143	ENSG00000068796/ENSG00000089177/ENSG00000131437/ENSG00000138182/ENSG00000144821/ENSG00000162849/ENSG00000165169/ENSG00000170759/ENSG00000183914	9
GO:0005643	CC nuclear pore	7/553	77/21724	0.00344734	0.120053	0.107143	ENSG00000047410/ENSG00000138750/ENSG00000153201/ENSG00000153207/ENSG00000169629/ENSG00000183486/ENSG00000205339	7
GO:0004197	MF cysteine-type endopeptidase activity	6/553	58/21724	0.0034936	0.120422	0.107472	ENSG00000115464/ENSG00000124486/ENSG00000135655/ENSG00000138592/ENSG00000156256/ENSG00000162607	6
GO:0000278	BP mitotic cell cycle	9/553	120/21724	0.00361591	0.120678	0.107701	ENSG00000108055/ENSG00000117724/ENSG00000138160/ENSG00000143228/ENSG00000145241/ENSG00000151422/ENSG00000154839/ENSG00000156256/ENSG00000163512	9
GO:0001822	BP kidney development	9/553	120/21724	0.00361591	0.120678	0.107701	ENSG00000048392/ENSG00000085741/ENSG00000101144/ENSG00000117724/ENSG00000131437/ENSG00000132386/ENSG00000137868/ENSG00000196159/ENSG00000197603	9
GO:0035522	BP monoubiquitinated histone H2A deubiquitination	2/553	4/21724	0.00375109	0.120678	0.107701	ENSG00000156256/ENSG00000162601	2
GO:0036033	MF mediator complex binding	2/553	4/21724	0.00375109	0.120678	0.107701	ENSG00000108055/ENSG00000164190	2
GO:0038028	BP insulin receptor signaling pathway via phosphatidylinositol 3-kinase	2/553	4/21724	0.00375109	0.120678	0.107701	ENSG00000121879/ENSG00000151422	2
GO:0097209	CC epidermal lamellar body	2/553	4/21724	0.00375109	0.120678	0.107701	ENSG00000167754/ENSG00000169035	2
GO:2000653	BP regulation of genetic imprinting	2/553	4/21724	0.00375109	0.120678	0.107701	ENSG00000121879/ENSG00000198730	2
GO:0007173	BP epidermal growth factor receptor signaling pathway	6/553	59/21724	0.00380721	0.121328	0.10828	ENSG00000076641/ENSG00000089177/ENSG00000112851/ENSG00000121879/ENSG00000145675/ENSG00000151491	6
GO:0042405	CC nuclear inclusion body	3/553	13/21724	0.00387823	0.122015	0.108894	ENSG00000047410/ENSG00000124788/ENSG00000153201	3
GO:0043234	CC protein-containing complex	28/553	638/21724	0.00390101	0.122015	0.108894	ENSG00000014123/ENSG00000028116/ENSG00000035928/ENSG00000049323/ENSG00000065243/ENSG00000069956/ENSG00000072415/ENSG00000078674/ENSG00000102595/ENSG00000104517/ENSG00000107796/ENSG00000110330/ENSG00000111247/ENSG00000120885/ENSG00000122257/ENSG00000135679/ENSG00000137868/ENSG00000138433/ENSG00000138750/ENSG00000139618/ENSG00000145675/ENSG00000152818/ENSG00000166598/ENSG00000171806/ENSG00000182150…	28
GO:0000375	BP RNA splicing, via transesterification reactions	4/553	26/21724	0.00397883	0.122186	0.109047	ENSG00000115524/ENSG00000124383/ENSG00000139218/ENSG00000164609	4
GO:0022604	BP regulation of cell morphogenesis	4/553	26/21724	0.00397883	0.122186	0.109047	ENSG00000113140/ENSG00000121741/ENSG00000163867/ENSG00000165650	4
GO:0016032	BP viral process	23/553	494/21724	0.0042404	0.129046	0.115168	ENSG00000028116/ENSG00000047410/ENSG00000061676/ENSG00000107201/ENSG00000113522/ENSG00000113595/ENSG00000123124/ENSG00000129083/ENSG00000134352/ENSG00000135679/ENSG00000138750/ENSG00000143217/ENSG00000145675/ENSG00000153201/ENSG00000163512/ENSG00000164163/ENSG00000164985/ENSG00000165650/ENSG00000197442/ENSG00000204264/ENSG00000205339/ENSG00000239713/ENSG00000244509	23
GO:0016740	MF transferase activity	66/553	1874/21724	0.00440246	0.132781	0.118502	ENSG00000009413/ENSG00000011566/ENSG00000028116/ENSG00000058729/ENSG00000059588/ENSG00000065243/ENSG00000065613/ENSG00000066651/ENSG00000069956/ENSG00000082996/ENSG00000088002/ENSG00000092148/ENSG00000095015/ENSG00000101049/ENSG00000101751/ENSG00000101752/ENSG00000102595/ENSG00000104517/ENSG00000105976/ENSG00000106692/ENSG00000107954/ENSG00000108375/ENSG00000109586/ENSG00000109618/ENSG00000110066…	66
GO:0031297	BP replication fork processing	4/553	27/21724	0.00457815	0.134478	0.120017	ENSG00000038219/ENSG00000079134/ENSG00000143971/ENSG00000165392	4
GO:0051276	BP chromosome organization	4/553	27/21724	0.00457815	0.134478	0.120017	ENSG00000101596/ENSG00000108055/ENSG00000136824/ENSG00000139618	4
GO:0071480	BP cellular response to gamma radiation	4/553	27/21724	0.00457815	0.134478	0.120017	ENSG00000135679/ENSG00000149311/ENSG00000165392/ENSG00000175054	4
GO:0061630	MF ubiquitin protein ligase activity	13/553	222/21724	0.00468893	0.136545	0.121861	ENSG00000082996/ENSG00000092148/ENSG00000107954/ENSG00000108375/ENSG00000122257/ENSG00000123124/ENSG00000127870/ENSG00000134758/ENSG00000135679/ENSG00000144357/ENSG00000198625/ENSG00000198862/ENSG00000198961	13
GO:0043024	MF ribosomal small subunit binding	3/553	14/21724	0.00484339	0.138341	0.123464	ENSG00000067248/ENSG00000085760/ENSG00000164163	3
GO:0005929	CC cilium	16/553	302/21724	0.00484359	0.138341	0.123464	ENSG00000007062/ENSG00000032742/ENSG00000091140/ENSG00000106524/ENSG00000114473/ENSG00000118965/ENSG00000122545/ENSG00000123607/ENSG00000131437/ENSG00000135541/ENSG00000145075/ENSG00000156313/ENSG00000183914/ENSG00000197603/ENSG00000198707/ENSG00000242866	16
GO:0016266	BP O-glycan processing	6/553	62/21724	0.00487346	0.138341	0.123464	ENSG00000109586/ENSG00000140297/ENSG00000141429/ENSG00000176945/ENSG00000181143/ENSG00000185499	6
GO:0001503	BP ossification	8/553	104/21724	0.0051024	0.143633	0.128187	ENSG00000094975/ENSG00000101144/ENSG00000105929/ENSG00000111341/ENSG00000113140/ENSG00000120149/ENSG00000172845/ENSG00000174953	8
GO:0045296	MF cadherin binding	16/553	304/21724	0.00515506	0.143916	0.128439	ENSG00000007062/ENSG00000011426/ENSG00000065243/ENSG00000065613/ENSG00000067248/ENSG00000104408/ENSG00000119326/ENSG00000122545/ENSG00000124831/ENSG00000126777/ENSG00000138592/ENSG00000138768/ENSG00000144895/ENSG00000153317/ENSG00000170759/ENSG00000198087	16
GO:0006405	BP RNA export from nucleus	6/553	64/21724	0.0056966	0.148307	0.132359	ENSG00000047410/ENSG00000079134/ENSG00000116754/ENSG00000125676/ENSG00000153201/ENSG00000164609	6
GO:0001666	BP response to hypoxia	11/553	177/21724	0.00579452	0.148307	0.132359	ENSG00000092108/ENSG00000104368/ENSG00000107159/ENSG00000110330/ENSG00000137801/ENSG00000149311/ENSG00000151617/ENSG00000152952/ENSG00000166598/ENSG00000185499/ENSG00000196712	11
GO:0000729	BP DNA double-strand break processing	3/553	15/21724	0.00594088	0.148307	0.132359	ENSG00000101773/ENSG00000113522/ENSG00000149311	3
GO:0001829	BP trophectodermal cell differentiation	3/553	15/21724	0.00594088	0.148307	0.132359	ENSG00000163508/ENSG00000172845/ENSG00000198730	3
GO:0005545	MF 1-phosphatidylinositol binding	3/553	15/21724	0.00594088	0.148307	0.132359	ENSG00000039319/ENSG00000086300/ENSG00000102189	3
GO:0005798	CC Golgi-associated vesicle	3/553	15/21724	0.00594088	0.148307	0.132359	ENSG00000092108/ENSG00000129083/ENSG00000137845	3
GO:0007009	BP plasma membrane organization	3/553	15/21724	0.00594088	0.148307	0.132359	ENSG00000072415/ENSG00000128274/ENSG00000196159	3
GO:0034975	BP protein folding in endoplasmic reticulum	3/553	15/21724	0.00594088	0.148307	0.132359	ENSG00000077232/ENSG00000104412/ENSG00000166598	3
GO:0001889	BP liver development	7/553	85/21724	0.00595155	0.148307	0.132359	ENSG00000023287/ENSG00000025796/ENSG00000112972/ENSG00000121879/ENSG00000151461/ENSG00000172845/ENSG00000196712	7
GO:0006406	BP mRNA export from nucleus	8/553	107/21724	0.00604648	0.148307	0.132359	ENSG00000047410/ENSG00000079134/ENSG00000116754/ENSG00000125676/ENSG00000138750/ENSG00000151461/ENSG00000153201/ENSG00000164609	8
GO:0043065	BP positive regulation of apoptotic process	18/553	365/21724	0.00608398	0.148307	0.132359	ENSG00000029363/ENSG00000085741/ENSG00000101144/ENSG00000107954/ENSG00000108839/ENSG00000114023/ENSG00000118965/ENSG00000119922/ENSG00000134982/ENSG00000139318/ENSG00000142856/ENSG00000142871/ENSG00000149311/ENSG00000160145/ENSG00000164342/ENSG00000173848/ENSG00000196712/ENSG00000197442	18
GO:0000413	BP protein peptidyl-prolyl isomerization	5/553	46/21724	0.00608837	0.148307	0.132359	ENSG00000106080/ENSG00000114857/ENSG00000138398/ENSG00000153015/ENSG00000153201	5
GO:0003755	MF peptidyl-prolyl cis-trans isomerase activity	5/553	46/21724	0.00608837	0.148307	0.132359	ENSG00000106080/ENSG00000114857/ENSG00000138398/ENSG00000153015/ENSG00000153201	5
GO:0000347	CC THO complex	2/553	5/21724	0.00614654	0.148307	0.132359	ENSG00000079134/ENSG00000125676	2
GO:0009597	BP detection of virus	2/553	5/21724	0.00614654	0.148307	0.132359	ENSG00000107201/ENSG00000164342	2
GO:0031313	CC extrinsic component of endosome membrane	2/553	5/21724	0.00614654	0.148307	0.132359	ENSG00000086300/ENSG00000138592	2
GO:0032876	BP negative regulation of DNA endoreduplication	2/553	5/21724	0.00614654	0.148307	0.132359	ENSG00000101972/ENSG00000108055	2
GO:0072602	BP interleukin-4 secretion	2/553	5/21724	0.00614654	0.148307	0.132359	ENSG00000134258/ENSG00000168214	2
GO:1904354	BP negative regulation of telomere capping	2/553	5/21724	0.00614654	0.148307	0.132359	ENSG00000113522/ENSG00000149311	2
GO:0019901	MF protein kinase binding	20/553	423/21724	0.00625564	0.149869	0.133753	ENSG00000005700/ENSG00000023287/ENSG00000028116/ENSG00000069956/ENSG00000088970/ENSG00000095015/ENSG00000102580/ENSG00000107796/ENSG00000118507/ENSG00000122257/ENSG00000123983/ENSG00000134758/ENSG00000134982/ENSG00000137845/ENSG00000138160/ENSG00000138433/ENSG00000152818/ENSG00000164327/ENSG00000182150/ENSG00000197442	20
GO:0051225	BP spindle assembly	4/553	30/21724	0.00673267	0.159354	0.142217	ENSG00000101639/ENSG00000138160/ENSG00000147874/ENSG00000182923	4
GO:0051028	BP mRNA transport	8/553	109/21724	0.00674587	0.159354	0.142217	ENSG00000047410/ENSG00000079134/ENSG00000125676/ENSG00000138095/ENSG00000138750/ENSG00000153201/ENSG00000153207/ENSG00000183486	8
GO:0032147	BP activation of protein kinase activity	6/553	67/21724	0.00711534	0.166914	0.148964	ENSG00000065613/ENSG00000085741/ENSG00000095015/ENSG00000121879/ENSG00000123338/ENSG00000137601	6
GO:0043547	BP positive regulation of GTPase activity	27/553	640/21724	0.00755985	0.176118	0.157179	ENSG00000024526/ENSG00000066777/ENSG00000067208/ENSG00000071189/ENSG00000083520/ENSG00000085741/ENSG00000105976/ENSG00000107863/ENSG00000116741/ENSG00000123338/ENSG00000127914/ENSG00000137145/ENSG00000137962/ENSG00000140299/ENSG00000143344/ENSG00000145715/ENSG00000153201/ENSG00000153317/ENSG00000156313/ENSG00000160145/ENSG00000162344/ENSG00000173848/ENSG00000174485/ENSG00000175899/ENSG00000196712…	27
GO:0006409	BP tRNA export from nucleus	4/553	32/21724	0.00848883	0.184465	0.164628	ENSG00000047410/ENSG00000138385/ENSG00000138750/ENSG00000153201	4
GO:0061512	BP protein localization to cilium	3/553	17/21724	0.00854998	0.184465	0.164628	ENSG00000086300/ENSG00000118965/ENSG00000123607	3
GO:0031514	CC motile cilium	7/553	91/21724	0.00857555	0.184465	0.164628	ENSG00000032742/ENSG00000091140/ENSG00000100592/ENSG00000114473/ENSG00000131437/ENSG00000164066/ENSG00000183914	7
GO:0007420	BP brain development	13/553	240/21724	0.0088236	0.184465	0.164628	ENSG00000066279/ENSG00000070961/ENSG00000107954/ENSG00000112972/ENSG00000123983/ENSG00000139618/ENSG00000149311/ENSG00000163508/ENSG00000164190/ENSG00000165392/ENSG00000170759/ENSG00000171634/ENSG00000196712	13
GO:0000014	MF single-stranded DNA endodeoxyribonuclease activity	2/553	6/21724	0.0090649	0.184465	0.164628	ENSG00000101773/ENSG00000113522	2
GO:0000395	BP mRNA 5'-splice site recognition	2/553	6/21724	0.0090649	0.184465	0.164628	ENSG00000164985/ENSG00000185246	2
GO:0000445	CC THO complex part of transcription export complex	2/553	6/21724	0.0090649	0.184465	0.164628	ENSG00000079134/ENSG00000125676	2
GO:0006999	BP nuclear pore organization	2/553	6/21724	0.0090649	0.184465	0.164628	ENSG00000047410/ENSG00000138750	2
GO:0010631	BP epithelial cell migration	2/553	6/21724	0.0090649	0.184465	0.164628	ENSG00000065243/ENSG00000086570	2
GO:0010792	BP DNA double-strand break processing involved in repair via single-strand annealing	2/553	6/21724	0.0090649	0.184465	0.164628	ENSG00000101773/ENSG00000134758	2
GO:0030056	CC hemidesmosome	2/553	6/21724	0.0090649	0.184465	0.164628	ENSG00000112851/ENSG00000151914	2
GO:0034454	BP microtubule anchoring at centrosome	2/553	6/21724	0.0090649	0.184465	0.164628	ENSG00000078674/ENSG00000131437	2
GO:0034773	BP histone H4-K20 trimethylation	2/553	6/21724	0.0090649	0.184465	0.164628	ENSG00000054267/ENSG00000110066	2
GO:0042796	BP snRNA transcription by RNA polymerase III	2/553	6/21724	0.0090649	0.184465	0.164628	ENSG00000023608/ENSG00000128915	2
GO:0044615	CC nuclear pore nuclear basket	2/553	6/21724	0.0090649	0.184465	0.164628	ENSG00000047410/ENSG00000153201	2
GO:0051661	BP maintenance of centrosome location	2/553	6/21724	0.0090649	0.184465	0.164628	ENSG00000066279/ENSG00000127914	2
GO:0061038	BP uterus morphogenesis	2/553	6/21724	0.0090649	0.184465	0.164628	ENSG00000137868/ENSG00000164190	2
GO:0072201	BP negative regulation of mesenchymal cell proliferation	2/553	6/21724	0.0090649	0.184465	0.164628	ENSG00000085741/ENSG00000106443	2
GO:1902254	BP negative regulation of intrinsic apoptotic signaling pathway by p53 class mediator	2/553	6/21724	0.0090649	0.184465	0.164628	ENSG00000048392/ENSG00000135679	2
GO:1902570	BP protein localization to nucleolus	2/553	6/21724	0.0090649	0.184465	0.164628	ENSG00000197498/ENSG00000198000	2
GO:2000234	BP positive regulation of rRNA processing	2/553	6/21724	0.0090649	0.184465	0.164628	ENSG00000058729/ENSG00000115368	2
GO:0014065	BP phosphatidylinositol 3-kinase signaling	4/553	33/21724	0.00946917	0.190398	0.169923	ENSG00000107679/ENSG00000121879/ENSG00000145675/ENSG00000196712	4
GO:0060325	BP face morphogenesis	4/553	33/21724	0.00946917	0.190398	0.169923	ENSG00000107679/ENSG00000137868/ENSG00000164190/ENSG00000198363	4
GO:0045177	CC apical part of cell	7/553	93/21724	0.00961452	0.192177	0.17151	ENSG00000010704/ENSG00000070961/ENSG00000078674/ENSG00000104368/ENSG00000105929/ENSG00000135960/ENSG00000196159	7
GO:0051787	MF misfolded protein binding	3/553	18/21724	0.0100687	0.20007	0.178555	ENSG00000077232/ENSG00000102580/ENSG00000120885	3
GO:0000398	BP mRNA splicing, via spliceosome	14/553	272/21724	0.0102818	0.203111	0.181269	ENSG00000005436/ENSG00000039123/ENSG00000060339/ENSG00000100941/ENSG00000112739/ENSG00000115524/ENSG00000116754/ENSG00000120688/ENSG00000145833/ENSG00000153015/ENSG00000163510/ENSG00000163714/ENSG00000164609/ENSG00000196504	14
GO:0016567	BP protein ubiquitination	25/553	595/21724	0.0104061	0.204238	0.182275	ENSG00000005812/ENSG00000053900/ENSG00000082996/ENSG00000092148/ENSG00000101752/ENSG00000104517/ENSG00000107954/ENSG00000108375/ENSG00000113595/ENSG00000122257/ENSG00000123124/ENSG00000124486/ENSG00000127870/ENSG00000134758/ENSG00000135679/ENSG00000136536/ENSG00000144357/ENSG00000163743/ENSG00000179046/ENSG00000182670/ENSG00000186231/ENSG00000198625/ENSG00000198730/ENSG00000198862/ENSG00000198961	25
GO:0000281	BP mitotic cytokinesis	4/553	34/21724	0.0105202	0.204238	0.182275	ENSG00000011426/ENSG00000134982/ENSG00000138592/ENSG00000145715	4
GO:0043330	BP response to exogenous dsRNA	4/553	34/21724	0.0105202	0.204238	0.182275	ENSG00000107201/ENSG00000164342/ENSG00000165732/ENSG00000174953	4
GO:0044267	BP cellular protein metabolic process	12/553	221/21724	0.0113931	0.20425	0.182286	ENSG00000049323/ENSG00000090382/ENSG00000102580/ENSG00000115363/ENSG00000124486/ENSG00000126777/ENSG00000133773/ENSG00000137845/ENSG00000142871/ENSG00000162576/ENSG00000166598/ENSG00000197249	12
GO:0000784	CC nuclear chromosome, telomeric region	9/553	144/21724	0.0115687	0.20425	0.182286	ENSG00000079134/ENSG00000101596/ENSG00000113522/ENSG00000125676/ENSG00000135336/ENSG00000138385/ENSG00000139618/ENSG00000149311/ENSG00000175054	9
GO:1901216	BP positive regulation of neuron death	4/553	35/21724	0.0116439	0.20425	0.182286	ENSG00000120885/ENSG00000149311/ENSG00000170345/ENSG00000197442	4
GO:0000242	CC pericentriolar material	3/553	19/21724	0.0117339	0.20425	0.182286	ENSG00000078674/ENSG00000101639/ENSG00000137601	3
GO:0006895	BP Golgi to endosome transport	3/553	19/21724	0.0117339	0.20425	0.182286	ENSG00000083097/ENSG00000089177/ENSG00000197969	3
GO:0047485	MF protein N-terminus binding	8/553	120/21724	0.0117376	0.20425	0.182286	ENSG00000092108/ENSG00000104408/ENSG00000110330/ENSG00000135679/ENSG00000149308/ENSG00000149311/ENSG00000164190/ENSG00000168214	8
GO:0030011	BP maintenance of cell polarity	2/553	7/21724	0.0124781	0.20425	0.182286	ENSG00000123338/ENSG00000151914	2
GO:0048820	BP hair follicle maturation	2/553	7/21724	0.0124781	0.20425	0.182286	ENSG00000168214/ENSG00000196712	2
GO:0060710	BP chorio-allantoic fusion	2/553	7/21724	0.0124781	0.20425	0.182286	ENSG00000101144/ENSG00000142871	2
GO:0070192	BP chromosome organization involved in meiotic cell cycle	2/553	7/21724	0.0124781	0.20425	0.182286	ENSG00000113522/ENSG00000149311	2
GO:0070201	BP regulation of establishment of protein localization	2/553	7/21724	0.0124781	0.20425	0.182286	ENSG00000138182/ENSG00000198707	2
GO:0070938	CC contractile ring	2/553	7/21724	0.0124781	0.20425	0.182286	ENSG00000138182/ENSG00000152818	2
GO:0008201	MF heparin binding	10/553	172/21724	0.0128991	0.20425	0.182286	ENSG00000002726/ENSG00000101144/ENSG00000119681/ENSG00000137440/ENSG00000137673/ENSG00000137801/ENSG00000142871/ENSG00000167635/ENSG00000168477/ENSG00000204542	10
GO:0015630	CC microtubule cytoskeleton	10/553	172/21724	0.0128991	0.20425	0.182286	ENSG00000107771/ENSG00000122545/ENSG00000129422/ENSG00000131437/ENSG00000138182/ENSG00000143669/ENSG00000151422/ENSG00000151914/ENSG00000154839/ENSG00000170759	10
GO:0015629	CC actin cytoskeleton	12/553	225/21724	0.0129851	0.20425	0.182286	ENSG00000011426/ENSG00000107201/ENSG00000107796/ENSG00000107863/ENSG00000122545/ENSG00000136059/ENSG00000147044/ENSG00000151422/ENSG00000160145/ENSG00000163781/ENSG00000198087/ENSG00000198898	12
GO:1901796	BP regulation of signal transduction by p53 class mediator	9/553	147/21724	0.013108	0.20425	0.182286	ENSG00000101773/ENSG00000113522/ENSG00000135679/ENSG00000149311/ENSG00000163781/ENSG00000165392/ENSG00000175054/ENSG00000197498/ENSG00000198625	9
GO:0016787	MF hydrolase activity	61/553	1801/21724	0.0134351	0.20425	0.182286	ENSG00000039123/ENSG00000047188/ENSG00000067248/ENSG00000070961/ENSG00000075651/ENSG00000083520/ENSG00000090382/ENSG00000095564/ENSG00000100519/ENSG00000101773/ENSG00000103381/ENSG00000104368/ENSG00000107201/ENSG00000108839/ENSG00000111142/ENSG00000112701/ENSG00000113522/ENSG00000114771/ENSG00000115464/ENSG00000123552/ENSG00000124486/ENSG00000128510/ENSG00000129071/ENSG00000133321/ENSG00000135049…	61
GO:0000042	BP protein localization to Golgi apparatus	3/553	20/21724	0.0135478	0.20425	0.182286	ENSG00000135968/ENSG00000144674/ENSG00000169629	3
GO:0005685	CC U1 snRNP	3/553	20/21724	0.0135478	0.20425	0.182286	ENSG00000108848/ENSG00000185246/ENSG00000196504	3
GO:0008408	MF 3'-5' exonuclease activity	3/553	20/21724	0.0135478	0.20425	0.182286	ENSG00000009413/ENSG00000113522/ENSG00000165392	3
GO:0030325	BP adrenal gland development	3/553	20/21724	0.0135478	0.20425	0.182286	ENSG00000085741/ENSG00000137868/ENSG00000196712	3
GO:0042276	BP error-prone translesion synthesis	3/553	20/21724	0.0135478	0.20425	0.182286	ENSG00000009413/ENSG00000035928/ENSG00000101751	3
GO:0032403	MF protein-containing complex binding	13/553	254/21724	0.0136845	0.20425	0.182286	ENSG00000002726/ENSG00000061676/ENSG00000108055/ENSG00000120885/ENSG00000123338/ENSG00000131437/ENSG00000138160/ENSG00000149311/ENSG00000153201/ENSG00000162601/ENSG00000163818/ENSG00000165392/ENSG00000198087	13
GO:0008565	MF protein transporter activity	6/553	77/21724	0.0136863	0.20425	0.182286	ENSG00000025796/ENSG00000039319/ENSG00000132141/ENSG00000137040/ENSG00000138768/ENSG00000205339	6
GO:0016525	BP negative regulation of angiogenesis	6/553	77/21724	0.0136863	0.20425	0.182286	ENSG00000113140/ENSG00000132386/ENSG00000134318/ENSG00000137801/ENSG00000196189/ENSG00000196712	6
GO:0000922	CC spindle pole	8/553	124/21724	0.0140975	0.20425	0.182286	ENSG00000066279/ENSG00000068796/ENSG00000104218/ENSG00000117724/ENSG00000138160/ENSG00000138182/ENSG00000163781/ENSG00000182923	8
GO:0005876	CC spindle microtubule	4/553	37/21724	0.0141154	0.20425	0.182286	ENSG00000068796/ENSG00000131437/ENSG00000138160/ENSG00000154839	4
GO:0051402	BP neuron apoptotic process	4/553	37/21724	0.0141154	0.20425	0.182286	ENSG00000114023/ENSG00000145390/ENSG00000146072/ENSG00000149311	4
GO:0017053	CC transcriptional repressor complex	5/553	57/21724	0.0148237	0.20425	0.182286	ENSG00000024526/ENSG00000101773/ENSG00000168214/ENSG00000172845/ENSG00000244754	5
GO:0045669	BP positive regulation of osteoblast differentiation	5/553	57/21724	0.0148237	0.20425	0.182286	ENSG00000094975/ENSG00000101144/ENSG00000120149/ENSG00000134352/ENSG00000142871	5
GO:0046330	BP positive regulation of JNK cascade	6/553	79/21724	0.0153842	0.20425	0.182286	ENSG00000002745/ENSG00000023287/ENSG00000135960/ENSG00000162344/ENSG00000164342/ENSG00000197442	6
GO:0008233	MF peptidase activity	24/553	585/21724	0.0154925	0.20425	0.182286	ENSG00000104368/ENSG00000111142/ENSG00000112701/ENSG00000115464/ENSG00000123552/ENSG00000124486/ENSG00000128510/ENSG00000135049/ENSG00000135074/ENSG00000135655/ENSG00000137648/ENSG00000137673/ENSG00000137845/ENSG00000138468/ENSG00000138592/ENSG00000155313/ENSG00000156256/ENSG00000162601/ENSG00000162607/ENSG00000167754/ENSG00000167755/ENSG00000169035/ENSG00000170242/ENSG00000204264	24
GO:0006261	BP DNA-dependent DNA replication	3/553	21/21724	0.0155123	0.20425	0.182286	ENSG00000009413/ENSG00000035928/ENSG00000198604	3
GO:0006939	BP smooth muscle contraction	3/553	21/21724	0.0155123	0.20425	0.182286	ENSG00000134318/ENSG00000148680/ENSG00000151617	3
GO:0048260	BP positive regulation of receptor-mediated endocytosis	3/553	21/21724	0.0155123	0.20425	0.182286	ENSG00000010704/ENSG00000120885/ENSG00000131437	3
GO:0051298	BP centrosome duplication	3/553	21/21724	0.0155123	0.20425	0.182286	ENSG00000101639/ENSG00000134318/ENSG00000139618	3
GO:0048471	CC perinuclear region of cytoplasm	27/553	680/21724	0.0157469	0.20425	0.182286	ENSG00000010704/ENSG00000060339/ENSG00000065243/ENSG00000065613/ENSG00000066777/ENSG00000072952/ENSG00000075651/ENSG00000104517/ENSG00000107954/ENSG00000117724/ENSG00000120885/ENSG00000123983/ENSG00000132386/ENSG00000134982/ENSG00000135241/ENSG00000138095/ENSG00000138182/ENSG00000138768/ENSG00000140299/ENSG00000141429/ENSG00000143952/ENSG00000151461/ENSG00000166598/ENSG00000170759/ENSG00000171634…	27
GO:0003743	MF translation initiation factor activity	5/553	58/21724	0.0158926	0.20425	0.182286	ENSG00000067248/ENSG00000085760/ENSG00000104408/ENSG00000144895/ENSG00000158417	5
GO:0008432	MF JUN kinase binding	2/553	8/21724	0.0163591	0.20425	0.182286	ENSG00000143507/ENSG00000170759	2
GO:0030867	CC rough endoplasmic reticulum membrane	2/553	8/21724	0.0163591	0.20425	0.182286	ENSG00000094975/ENSG00000152952	2
GO:0030991	CC intraciliary transport particle A	2/553	8/21724	0.0163591	0.20425	0.182286	ENSG00000118965/ENSG00000123607	2
GO:0031209	CC SCAR complex	2/553	8/21724	0.0163591	0.20425	0.182286	ENSG00000061676/ENSG00000123338	2
GO:0032609	BP interferon-gamma production	2/553	8/21724	0.0163591	0.20425	0.182286	ENSG00000163508/ENSG00000163512	2
GO:0072383	BP plus-end-directed vesicle transport along microtubule	2/553	8/21724	0.0163591	0.20425	0.182286	ENSG00000131437/ENSG00000170759	2
GO:1901222	BP regulation of NIK/NF-kappaB signaling	2/553	8/21724	0.0163591	0.20425	0.182286	ENSG00000110330/ENSG00000137831	2
GO:1902741	BP positive regulation of interferon-alpha secretion	2/553	8/21724	0.0163591	0.20425	0.182286	ENSG00000107201/ENSG00000174953	2
GO:0005681	CC spliceosomal complex	10/553	179/21724	0.016637	0.20425	0.182286	ENSG00000039123/ENSG00000100941/ENSG00000112739/ENSG00000115524/ENSG00000119707/ENSG00000120688/ENSG00000134186/ENSG00000153914/ENSG00000163510/ENSG00000164609	10
GO:0006605	BP protein targeting	4/553	39/21724	0.016896	0.20425	0.182286	ENSG00000112851/ENSG00000119681/ENSG00000131016/ENSG00000138750	4
GO:0000979	MF RNA polymerase II core promoter sequence-specific DNA binding	5/553	59/21724	0.0170116	0.20425	0.182286	ENSG00000168214/ENSG00000170345/ENSG00000172845/ENSG00000178691/ENSG00000198839	5
GO:0034605	BP cellular response to heat	5/553	59/21724	0.0170116	0.20425	0.182286	ENSG00000047410/ENSG00000131620/ENSG00000137801/ENSG00000164609/ENSG00000196712	5
GO:0070301	BP cellular response to hydrogen peroxide	5/553	59/21724	0.0170116	0.20425	0.182286	ENSG00000107679/ENSG00000135679/ENSG00000173848/ENSG00000197442/ENSG00000198839	5
GO:0000407	CC phagophore assembly site	3/553	22/21724	0.0176285	0.20425	0.182286	ENSG00000023287/ENSG00000066739/ENSG00000181652	3
GO:0008589	BP regulation of smoothened signaling pathway	3/553	22/21724	0.0176285	0.20425	0.182286	ENSG00000106524/ENSG00000123607/ENSG00000164066	3
GO:0030902	BP hindbrain development	3/553	22/21724	0.0176285	0.20425	0.182286	ENSG00000101144/ENSG00000135541/ENSG00000198707	3
GO:0034399	CC nuclear periphery	3/553	22/21724	0.0176285	0.20425	0.182286	ENSG00000047410/ENSG00000137040/ENSG00000153207	3
GO:0071013	CC catalytic step 2 spliceosome	7/553	105/21724	0.017859	0.20425	0.182286	ENSG00000039123/ENSG00000100941/ENSG00000112739/ENSG00000115524/ENSG00000153015/ENSG00000163510/ENSG00000164609	7
GO:0003725	MF double-stranded RNA binding	5/553	60/21724	0.0181816	0.20425	0.182286	ENSG00000107201/ENSG00000124831/ENSG00000164342/ENSG00000165732/ENSG00000174953	5
GO:1905515	BP non-motile cilium assembly	4/553	40/21724	0.0184055	0.20425	0.182286	ENSG00000078674/ENSG00000083535/ENSG00000131437/ENSG00000164066	4
GO:0016605	CC PML body	7/553	106/21724	0.0187175	0.20425	0.182286	ENSG00000104408/ENSG00000121741/ENSG00000127870/ENSG00000163781/ENSG00000172845/ENSG00000175054/ENSG00000198887	7
GO:0051607	BP defense response to virus	10/553	183/21724	0.0191037	0.20425	0.182286	ENSG00000102580/ENSG00000107201/ENSG00000119917/ENSG00000119922/ENSG00000143669/ENSG00000164342/ENSG00000180644/ENSG00000183486/ENSG00000239713/ENSG00000244509	10
GO:0007346	BP regulation of mitotic cell cycle	6/553	83/21724	0.0192068	0.20425	0.182286	ENSG00000011566/ENSG00000065613/ENSG00000095015/ENSG00000137601/ENSG00000165169/ENSG00000169129	6
GO:0043066	BP negative regulation of apoptotic process	23/553	566/21724	0.0193786	0.20425	0.182286	ENSG00000014123/ENSG00000023287/ENSG00000085741/ENSG00000102580/ENSG00000106052/ENSG00000108839/ENSG00000110330/ENSG00000119917/ENSG00000120149/ENSG00000123338/ENSG00000134352/ENSG00000135541/ENSG00000135679/ENSG00000137801/ENSG00000140299/ENSG00000142871/ENSG00000144747/ENSG00000145675/ENSG00000145715/ENSG00000166598/ENSG00000170242/ENSG00000198157/ENSG00000198625	23
GO:0003712	MF transcription coregulator activity	5/553	61/21724	0.0194035	0.20425	0.182286	ENSG00000108510/ENSG00000120149/ENSG00000144747/ENSG00000180530/ENSG00000185499	5
GO:0006275	BP regulation of DNA replication	3/553	23/21724	0.0198973	0.20425	0.182286	ENSG00000108055/ENSG00000122257/ENSG00000141446	3
GO:0017134	MF fibroblast growth factor binding	3/553	23/21724	0.0198973	0.20425	0.182286	ENSG00000137440/ENSG00000137801/ENSG00000166037	3
GO:0044458	BP motile cilium assembly	3/553	23/21724	0.0198973	0.20425	0.182286	ENSG00000131437/ENSG00000145075/ENSG00000164066	3
GO:0071157	BP negative regulation of cell cycle arrest	3/553	23/21724	0.0198973	0.20425	0.182286	ENSG00000135679/ENSG00000198157/ENSG00000198625	3
GO:0034976	BP response to endoplasmic reticulum stress	6/553	84/21724	0.020255	0.20425	0.182286	ENSG00000014123/ENSG00000077232/ENSG00000137801/ENSG00000145675/ENSG00000166598/ENSG00000197442	6
GO:0000940	CC condensed chromosome outer kinetochore	2/553	9/21724	0.020682	0.20425	0.182286	ENSG00000117724/ENSG00000154839	2
GO:0005732	CC small nucleolar ribonucleoprotein complex	2/553	9/21724	0.020682	0.20425	0.182286	ENSG00000055044/ENSG00000124383	2
GO:0009629	BP response to gravity	2/553	9/21724	0.020682	0.20425	0.182286	ENSG00000113140/ENSG00000170345	2
GO:0016282	CC eukaryotic 43S preinitiation complex	2/553	9/21724	0.020682	0.20425	0.182286	ENSG00000067248/ENSG00000104408	2
GO:0032206	BP positive regulation of telomere maintenance	2/553	9/21724	0.020682	0.20425	0.182286	ENSG00000113522/ENSG00000174953	2
GO:0039694	BP viral RNA genome replication	2/553	9/21724	0.020682	0.20425	0.182286	ENSG00000102189/ENSG00000134318	2
GO:0004004	MF ATP-dependent RNA helicase activity	6/553	85/21724	0.0213413	0.20425	0.182286	ENSG00000039123/ENSG00000047188/ENSG00000067248/ENSG00000145833/ENSG00000165732/ENSG00000174953	6
GO:0006607	BP NLS-bearing protein import into nucleus	3/553	24/21724	0.0223192	0.20425	0.182286	ENSG00000137040/ENSG00000138750/ENSG00000153201	3
GO:0008585	BP female gonad development	3/553	24/21724	0.0223192	0.20425	0.182286	ENSG00000107679/ENSG00000139618/ENSG00000149311	3
GO:0003729	MF mRNA binding	8/553	135/21724	0.0223467	0.20425	0.182286	ENSG00000047410/ENSG00000080608/ENSG00000108848/ENSG00000115524/ENSG00000119707/ENSG00000125676/ENSG00000138385/ENSG00000144895	8
GO:0006461	BP protein-containing complex assembly	8/553	136/21724	0.0232356	0.20425	0.182286	ENSG00000010704/ENSG00000123338/ENSG00000134982/ENSG00000135679/ENSG00000136628/ENSG00000198087/ENSG00000198625/ENSG00000198898	8
GO:0016303	MF 1-phosphatidylinositol-3-kinase activity	4/553	43/21724	0.0234247	0.20425	0.182286	ENSG00000121879/ENSG00000145675/ENSG00000149311/ENSG00000162344	4
GO:0005604	CC basement membrane	6/553	87/21724	0.0236307	0.20425	0.182286	ENSG00000108055/ENSG00000112851/ENSG00000113140/ENSG00000132386/ENSG00000147044/ENSG00000151914	6
GO:0005788	CC endoplasmic reticulum lumen	14/553	304/21724	0.0244984	0.20425	0.182286	ENSG00000049323/ENSG00000077232/ENSG00000102580/ENSG00000102595/ENSG00000106080/ENSG00000115363/ENSG00000126777/ENSG00000137801/ENSG00000137845/ENSG00000142871/ENSG00000162576/ENSG00000166598/ENSG00000171502/ENSG00000197249	14
GO:0000781	CC chromosome, telomeric region	5/553	65/21724	0.0248252	0.20425	0.182286	ENSG00000113522/ENSG00000149311/ENSG00000165392/ENSG00000174953/ENSG00000198887	5
GO:0045892	BP negative regulation of transcription, DNA-templated	23/553	580/21724	0.0248422	0.20425	0.182286	ENSG00000005436/ENSG00000024526/ENSG00000029363/ENSG00000035928/ENSG00000085741/ENSG00000095564/ENSG00000101144/ENSG00000117724/ENSG00000120149/ENSG00000123124/ENSG00000124788/ENSG00000124831/ENSG00000135679/ENSG00000138433/ENSG00000146587/ENSG00000164190/ENSG00000164631/ENSG00000165156/ENSG00000168214/ENSG00000170242/ENSG00000172845/ENSG00000174738/ENSG00000257315	23
GO:0060999	BP positive regulation of dendritic spine development	3/553	25/21724	0.0248943	0.20425	0.182286	ENSG00000069956/ENSG00000107954/ENSG00000160145	3
GO:0097542	CC ciliary tip	4/553	44/21724	0.0252644	0.20425	0.182286	ENSG00000032742/ENSG00000118965/ENSG00000123607/ENSG00000131437	4
GO:0003181	BP atrioventricular valve morphogenesis	2/553	10/21724	0.0254218	0.20425	0.182286	ENSG00000135679/ENSG00000142871	2
GO:0007288	BP sperm axoneme assembly	2/553	10/21724	0.0254218	0.20425	0.182286	ENSG00000107954/ENSG00000114473	2
GO:0009972	BP cytidine deamination	2/553	10/21724	0.0254218	0.20425	0.182286	ENSG00000239713/ENSG00000244509	2
GO:0010225	BP response to UV-C	2/553	10/21724	0.0254218	0.20425	0.182286	ENSG00000139618/ENSG00000165392	2
GO:0016018	MF cyclosporin A binding	2/553	10/21724	0.0254218	0.20425	0.182286	ENSG00000114857/ENSG00000138398	2
GO:0035591	MF signaling adaptor activity	2/553	10/21724	0.0254218	0.20425	0.182286	ENSG00000151491/ENSG00000169129	2
GO:0043304	BP regulation of mast cell degranulation	2/553	10/21724	0.0254218	0.20425	0.182286	ENSG00000047621/ENSG00000151422	2
GO:0051168	BP nuclear export	2/553	10/21724	0.0254218	0.20425	0.182286	ENSG00000124788/ENSG00000165525	2
GO:0061351	BP neural precursor cell proliferation	2/553	10/21724	0.0254218	0.20425	0.182286	ENSG00000131437/ENSG00000135336	2
GO:0070072	BP vacuolar proton-transporting V-type ATPase complex assembly	2/553	10/21724	0.0254218	0.20425	0.182286	ENSG00000105929/ENSG00000172869	2
GO:0097539	CC ciliary transition fiber	2/553	10/21724	0.0254218	0.20425	0.182286	ENSG00000117724/ENSG00000173588	2
GO:0000921	BP septin ring assembly	1/553	1/21724	0.0254557	0.20425	0.182286	ENSG00000011426	1
GO:0001187	MF RNA polymerase I CORE element sequence-specific DNA binding	1/553	1/21724	0.0254557	0.20425	0.182286	ENSG00000115750	1
GO:0001188	BP RNA polymerase I preinitiation complex assembly	1/553	1/21724	0.0254557	0.20425	0.182286	ENSG00000115750	1
GO:0001543	BP ovarian follicle rupture	1/553	1/21724	0.0254557	0.20425	0.182286	ENSG00000180530	1
GO:0001576	BP globoside biosynthetic process	1/553	1/21724	0.0254557	0.20425	0.182286	ENSG00000128274	1
GO:0002041	BP intussusceptive angiogenesis	1/553	1/21724	0.0254557	0.20425	0.182286	ENSG00000142871	1
GO:0002426	BP immunoglobulin production in mucosal tissue	1/553	1/21724	0.0254557	0.20425	0.182286	ENSG00000140297	1
GO:0002581	BP negative regulation of antigen processing and presentation of peptide or polysaccharide antigen via MHC class II	1/553	1/21724	0.0254557	0.20425	0.182286	ENSG00000137801	1
GO:0002626	BP negative regulation of T cell antigen processing and presentation	1/553	1/21724	0.0254557	0.20425	0.182286	ENSG00000010704	1
GO:0004133	MF glycogen debranching enzyme activity	1/553	1/21724	0.0254557	0.20425	0.182286	ENSG00000162688	1
GO:0004134	MF 4-alpha-glucanotransferase activity	1/553	1/21724	0.0254557	0.20425	0.182286	ENSG00000162688	1
GO:0004135	MF amylo-alpha-1,6-glucosidase activity	1/553	1/21724	0.0254557	0.20425	0.182286	ENSG00000162688	1
GO:0004148	MF dihydrolipoyl dehydrogenase activity	1/553	1/21724	0.0254557	0.20425	0.182286	ENSG00000091140	1
GO:0004597	MF peptide-aspartate beta-dioxygenase activity	1/553	1/21724	0.0254557	0.20425	0.182286	ENSG00000198363	1
GO:0004921	MF interleukin-11 receptor activity	1/553	1/21724	0.0254557	0.20425	0.182286	ENSG00000134352	1
GO:0005008	MF hepatocyte growth factor-activated receptor activity	1/553	1/21724	0.0254557	0.20425	0.182286	ENSG00000105976	1
GO:0005969	CC serine-pyruvate aminotransferase complex	1/553	1/21724	0.0254557	0.20425	0.182286	ENSG00000102189	1
GO:0006404	BP RNA import into nucleus	1/553	1/21724	0.0254557	0.20425	0.182286	ENSG00000047410	1
GO:0008531	MF riboflavin kinase activity	1/553	1/21724	0.0254557	0.20425	0.182286	ENSG00000135002	1
GO:0008829	MF dCTP deaminase activity	1/553	1/21724	0.0254557	0.20425	0.182286	ENSG00000239713	1
GO:0009106	BP lipoate metabolic process	1/553	1/21724	0.0254557	0.20425	0.182286	ENSG00000091140	1
GO:0009200	BP deoxyribonucleoside triphosphate metabolic process	1/553	1/21724	0.0254557	0.20425	0.182286	ENSG00000048392	1
GO:0009231	BP riboflavin biosynthetic process	1/553	1/21724	0.0254557	0.20425	0.182286	ENSG00000135002	1
GO:0009398	BP FMN biosynthetic process	1/553	1/21724	0.0254557	0.20425	0.182286	ENSG00000135002	1
GO:0009645	BP response to low light intensity stimulus	1/553	1/21724	0.0254557	0.20425	0.182286	ENSG00000112972	1
GO:0010106	BP cellular response to iron ion starvation	1/553	1/21724	0.0254557	0.20425	0.182286	ENSG00000010704	1
GO:0010754	BP negative regulation of cGMP-mediated signaling	1/553	1/21724	0.0254557	0.20425	0.182286	ENSG00000137801	1
GO:0010965	BP regulation of mitotic sister chromatid separation	1/553	1/21724	0.0254557	0.20425	0.182286	ENSG00000047410	1
GO:0016189	BP synaptic vesicle to endosome fusion	1/553	1/21724	0.0254557	0.20425	0.182286	ENSG00000102189	1
GO:0016586	CC RSC-type complex	1/553	1/21724	0.0254557	0.20425	0.182286	ENSG00000178691	1
GO:0016590	CC ACF complex	1/553	1/21724	0.0254557	0.20425	0.182286	ENSG00000198604	1
GO:0016785	MF transferase activity, transferring selenium-containing groups	1/553	1/21724	0.0254557	0.20425	0.182286	ENSG00000109618	1
GO:0019970	MF interleukin-11 binding	1/553	1/21724	0.0254557	0.20425	0.182286	ENSG00000134352	1
GO:0030892	CC mitotic cohesin complex	1/553	1/21724	0.0254557	0.20425	0.182286	ENSG00000163535	1
GO:0031453	BP positive regulation of heterochromatin assembly	1/553	1/21724	0.0254557	0.20425	0.182286	ENSG00000047410	1
GO:0031673	CC H zone	1/553	1/21724	0.0254557	0.20425	0.182286	ENSG00000151914	1
GO:0031710	MF neuromedin B receptor binding	1/553	1/21724	0.0254557	0.20425	0.182286	ENSG00000197696	1
GO:0032156	CC septin cytoskeleton	1/553	1/21724	0.0254557	0.20425	0.182286	ENSG00000069956	1
GO:0033316	BP meiotic spindle assembly checkpoint	1/553	1/21724	0.0254557	0.20425	0.182286	ENSG00000112742	1
GO:0033386	BP geranylgeranyl diphosphate biosynthetic process	1/553	1/21724	0.0254557	0.20425	0.182286	ENSG00000152904	1
GO:0033593	CC BRCA2-MAGE-D1 complex	1/553	1/21724	0.0254557	0.20425	0.182286	ENSG00000139618	1
GO:0034346	BP positive regulation of type III interferon production	1/553	1/21724	0.0254557	0.20425	0.182286	ENSG00000164342	1
GO:0034693	CC U11/U12 snRNP	1/553	1/21724	0.0254557	0.20425	0.182286	ENSG00000115524	1
GO:0035750	BP protein localization to myelin sheath abaxonal region	1/553	1/21724	0.0254557	0.20425	0.182286	ENSG00000072415	1
GO:0035805	CC egg coat	1/553	1/21724	0.0254557	0.20425	0.182286	ENSG00000085465	1
GO:0035844	BP cloaca development	1/553	1/21724	0.0254557	0.20425	0.182286	ENSG00000135541	1
GO:0035874	BP cellular response to copper ion starvation	1/553	1/21724	0.0254557	0.20425	0.182286	ENSG00000002726	1
GO:0036119	BP response to platelet-derived growth factor	1/553	1/21724	0.0254557	0.20425	0.182286	ENSG00000151422	1
GO:0036137	MF kynurenine aminotransferase activity	1/553	1/21724	0.0254557	0.20425	0.182286	ENSG00000137944	1
GO:0036334	BP epidermal stem cell homeostasis	1/553	1/21724	0.0254557	0.20425	0.182286	ENSG00000131437	1
GO:0036494	BP positive regulation of translation initiation in response to endoplasmic reticulum stress	1/553	1/21724	0.0254557	0.20425	0.182286	ENSG00000102580	1
GO:0038154	BP interleukin-11-mediated signaling pathway	1/553	1/21724	0.0254557	0.20425	0.182286	ENSG00000134352	1
GO:0039008	BP pronephric nephron tubule morphogenesis	1/553	1/21724	0.0254557	0.20425	0.182286	ENSG00000135541	1
GO:0039023	BP pronephric duct morphogenesis	1/553	1/21724	0.0254557	0.20425	0.182286	ENSG00000135541	1
GO:0043033	CC isoamylase complex	1/553	1/21724	0.0254557	0.20425	0.182286	ENSG00000162688	1
GO:0043177	MF organic acid binding	1/553	1/21724	0.0254557	0.20425	0.182286	ENSG00000112972	1
GO:0043378	BP positive regulation of CD8-positive, alpha-beta T cell differentiation	1/553	1/21724	0.0254557	0.20425	0.182286	ENSG00000123338	1
GO:0043544	MF lipoamide binding	1/553	1/21724	0.0254557	0.20425	0.182286	ENSG00000091140	1
GO:0043618	BP regulation of transcription from RNA polymerase II promoter in response to stress	1/553	1/21724	0.0254557	0.20425	0.182286	ENSG00000185499	1
GO:0044307	CC dendritic branch	1/553	1/21724	0.0254557	0.20425	0.182286	ENSG00000127914	1
GO:0045175	BP basal protein localization	1/553	1/21724	0.0254557	0.20425	0.182286	ENSG00000112851	1
GO:0045183	MF translation factor activity, non-nucleic acid binding	1/553	1/21724	0.0254557	0.20425	0.182286	ENSG00000107954	1
GO:0045685	BP regulation of glial cell differentiation	1/553	1/21724	0.0254557	0.20425	0.182286	ENSG00000196712	1
GO:0045769	BP negative regulation of asymmetric cell division	1/553	1/21724	0.0254557	0.20425	0.182286	ENSG00000066279	1
GO:0046086	BP adenosine biosynthetic process	1/553	1/21724	0.0254557	0.20425	0.182286	ENSG00000135318	1
GO:0046293	BP formaldehyde biosynthetic process	1/553	1/21724	0.0254557	0.20425	0.182286	ENSG00000115548	1
GO:0046690	BP response to tellurium ion	1/553	1/21724	0.0254557	0.20425	0.182286	ENSG00000112972	1
GO:0047225	MF acetylgalactosaminyl-O-glycosyl-glycoprotein beta-1,6-N-acetylglucosaminyltransferase activity	1/553	1/21724	0.0254557	0.20425	0.182286	ENSG00000140297	1
GO:0047315	MF kynurenine-glyoxylate transaminase activity	1/553	1/21724	0.0254557	0.20425	0.182286	ENSG00000137944	1
GO:0048211	BP Golgi vesicle docking	1/553	1/21724	0.0254557	0.20425	0.182286	ENSG00000138768	1
GO:0048297	BP negative regulation of isotype switching to IgA isotypes	1/553	1/21724	0.0254557	0.20425	0.182286	ENSG00000079134	1
GO:0048520	BP positive regulation of behavior	1/553	1/21724	0.0254557	0.20425	0.182286	ENSG00000137868	1
GO:0048792	BP spontaneous exocytosis of neurotransmitter	1/553	1/21724	0.0254557	0.20425	0.182286	ENSG00000173227	1
GO:0050512	MF lactosylceramide 4-alpha-galactosyltransferase activity	1/553	1/21724	0.0254557	0.20425	0.182286	ENSG00000128274	1
GO:0051068	BP dihydrolipoamide metabolic process	1/553	1/21724	0.0254557	0.20425	0.182286	ENSG00000091140	1
GO:0051089	BP constitutive protein ectodomain proteolysis	1/553	1/21724	0.0254557	0.20425	0.182286	ENSG00000137845	1
GO:0051121	BP hepoxilin metabolic process	1/553	1/21724	0.0254557	0.20425	0.182286	ENSG00000108839	1
GO:0051455	BP attachment of spindle microtubules to kinetochore involved in homologous chromosome segregation	1/553	1/21724	0.0254557	0.20425	0.182286	ENSG00000145241	1
GO:0051531	BP regulation of calcineurin-NFAT signaling cascade	1/553	1/21724	0.0254557	0.20425	0.182286	ENSG00000145675	1
GO:0052597	MF diamine oxidase activity	1/553	1/21724	0.0254557	0.20425	0.182286	ENSG00000002726	1
GO:0052598	MF histamine oxidase activity	1/553	1/21724	0.0254557	0.20425	0.182286	ENSG00000002726	1
GO:0052599	MF methylputrescine oxidase activity	1/553	1/21724	0.0254557	0.20425	0.182286	ENSG00000002726	1
GO:0052600	MF propane-1,3-diamine oxidase activity	1/553	1/21724	0.0254557	0.20425	0.182286	ENSG00000002726	1
GO:0055094	BP response to lipoprotein particle	1/553	1/21724	0.0254557	0.20425	0.182286	ENSG00000112972	1
GO:0060420	BP regulation of heart growth	1/553	1/21724	0.0254557	0.20425	0.182286	ENSG00000139318	1
GO:0060821	BP inactivation of X chromosome by DNA methylation	1/553	1/21724	0.0254557	0.20425	0.182286	ENSG00000101596	1
GO:0060844	BP arterial endothelial cell fate commitment	1/553	1/21724	0.0254557	0.20425	0.182286	ENSG00000168214	1
GO:0061143	BP alveolar primary septum development	1/553	1/21724	0.0254557	0.20425	0.182286	ENSG00000137868	1
GO:0061400	BP positive regulation of transcription from RNA polymerase II promoter in response to calcium ion	1/553	1/21724	0.0254557	0.20425	0.182286	ENSG00000138380	1
GO:0061534	BP gamma-aminobutyric acid secretion, neurotransmission	1/553	1/21724	0.0254557	0.20425	0.182286	ENSG00000196712	1
GO:0061535	BP glutamate secretion, neurotransmission	1/553	1/21724	0.0254557	0.20425	0.182286	ENSG00000196712	1
GO:0061663	MF NEDD8 ligase activity	1/553	1/21724	0.0254557	0.20425	0.182286	ENSG00000135679	1
GO:0070084	BP protein initiator methionine removal	1/553	1/21724	0.0254557	0.20425	0.182286	ENSG00000111142	1
GO:0070121	BP Kupffer's vesicle development	1/553	1/21724	0.0254557	0.20425	0.182286	ENSG00000135541	1
GO:0070303	BP negative regulation of stress-activated protein kinase signaling cascade	1/553	1/21724	0.0254557	0.20425	0.182286	ENSG00000143507	1
GO:0070337	MF 3'-flap-structured DNA binding	1/553	1/21724	0.0254557	0.20425	0.182286	ENSG00000165392	1
GO:0070646	BP protein modification by small protein removal	1/553	1/21724	0.0254557	0.20425	0.182286	ENSG00000112701	1
GO:0070860	CC RNA polymerase I core factor complex	1/553	1/21724	0.0254557	0.20425	0.182286	ENSG00000115750	1
GO:0070861	BP regulation of protein exit from endoplasmic reticulum	1/553	1/21724	0.0254557	0.20425	0.182286	ENSG00000135968	1
GO:0071045	BP nuclear histone mRNA catabolic process	1/553	1/21724	0.0254557	0.20425	0.182286	ENSG00000138385	1
GO:0071301	BP cellular response to vitamin B1	1/553	1/21724	0.0254557	0.20425	0.182286	ENSG00000135679	1
GO:0072040	BP negative regulation of mesenchymal cell apoptotic process involved in nephron morphogenesis	1/553	1/21724	0.0254557	0.20425	0.182286	ENSG00000101144	1
GO:0072139	BP glomerular parietal epithelial cell differentiation	1/553	1/21724	0.0254557	0.20425	0.182286	ENSG00000007062	1
GO:0072434	BP signal transduction involved in mitotic G2 DNA damage checkpoint	1/553	1/21724	0.0254557	0.20425	0.182286	ENSG00000149311	1
GO:0072518	MF Rho-dependent protein serine/threonine kinase activity	1/553	1/21724	0.0254557	0.20425	0.182286	ENSG00000134318	1
GO:0090284	BP positive regulation of protein glycosylation in Golgi	1/553	1/21724	0.0254557	0.20425	0.182286	ENSG00000066777	1
GO:0097101	BP blood vessel endothelial cell fate specification	1/553	1/21724	0.0254557	0.20425	0.182286	ENSG00000168214	1
GO:0097185	BP cellular response to azide	1/553	1/21724	0.0254557	0.20425	0.182286	ENSG00000002726	1
GO:0098530	BP positive regulation of strand invasion	1/553	1/21724	0.0254557	0.20425	0.182286	ENSG00000165392	1
GO:0098595	CC perivitelline space	1/553	1/21724	0.0254557	0.20425	0.182286	ENSG00000085465	1
GO:0098597	BP observational learning	1/553	1/21724	0.0254557	0.20425	0.182286	ENSG00000196712	1
GO:0098621	MF phosphoseryl-selenocysteinyl-tRNA selenium transferase activity	1/553	1/21724	0.0254557	0.20425	0.182286	ENSG00000109618	1
GO:0098799	CC outer mitochondrial membrane protein complex	1/553	1/21724	0.0254557	0.20425	0.182286	ENSG00000171109	1
GO:0102500	MF beta-maltose 4-alpha-glucanotransferase activity	1/553	1/21724	0.0254557	0.20425	0.182286	ENSG00000162688	1
GO:1901186	BP positive regulation of ERBB signaling pathway	1/553	1/21724	0.0254557	0.20425	0.182286	ENSG00000168214	1
GO:1901189	BP positive regulation of ephrin receptor signaling pathway	1/553	1/21724	0.0254557	0.20425	0.182286	ENSG00000168214	1
GO:1901297	BP positive regulation of canonical Wnt signaling pathway involved in cardiac muscle cell fate commitment	1/553	1/21724	0.0254557	0.20425	0.182286	ENSG00000168214	1
GO:1901555	BP response to paclitaxel	1/553	1/21724	0.0254557	0.20425	0.182286	ENSG00000118965	1
GO:1901751	BP leukotriene A4 metabolic process	1/553	1/21724	0.0254557	0.20425	0.182286	ENSG00000108839	1
GO:1901858	BP regulation of mitochondrial DNA metabolic process	1/553	1/21724	0.0254557	0.20425	0.182286	ENSG00000165730	1
GO:1901879	BP regulation of protein depolymerization	1/553	1/21724	0.0254557	0.20425	0.182286	ENSG00000198363	1
GO:1902443	BP negative regulation of ripoptosome assembly involved in necroptotic process	1/553	1/21724	0.0254557	0.20425	0.182286	ENSG00000110330	1
GO:1902680	BP positive regulation of RNA biosynthetic process	1/553	1/21724	0.0254557	0.20425	0.182286	ENSG00000169251	1
GO:1902847	BP regulation of neuronal signal transduction	1/553	1/21724	0.0254557	0.20425	0.182286	ENSG00000120885	1
GO:1902998	BP positive regulation of neurofibrillary tangle assembly	1/553	1/21724	0.0254557	0.20425	0.182286	ENSG00000120885	1
GO:1903096	BP protein localization to meiotic spindle midzone	1/553	1/21724	0.0254557	0.20425	0.182286	ENSG00000112742	1
GO:1903565	BP negative regulation of protein localization to cilium	1/553	1/21724	0.0254557	0.20425	0.182286	ENSG00000163818	1
GO:1903568	BP negative regulation of protein localization to ciliary membrane	1/553	1/21724	0.0254557	0.20425	0.182286	ENSG00000163818	1
GO:1903626	BP positive regulation of DNA catabolic process	1/553	1/21724	0.0254557	0.20425	0.182286	ENSG00000149311	1
GO:1903978	BP regulation of microglial cell activation	1/553	1/21724	0.0254557	0.20425	0.182286	ENSG00000149311	1
GO:1904120	BP positive regulation of otic vesicle morphogenesis	1/553	1/21724	0.0254557	0.20425	0.182286	ENSG00000165730	1
GO:1904168	BP negative regulation of DNA-binding transcription factor activity	1/553	1/21724	0.0254557	0.20425	0.182286	ENSG00000108510	1
GO:1904283	BP negative regulation of antigen processing and presentation of endogenous peptide antigen via MHC class I	1/553	1/21724	0.0254557	0.20425	0.182286	ENSG00000010704	1
GO:1904404	BP response to formaldehyde	1/553	1/21724	0.0254557	0.20425	0.182286	ENSG00000135679	1
GO:1904455	MF ubiquitin-specific protease activity involved in negative regulation of ERAD pathway	1/553	1/21724	0.0254557	0.20425	0.182286	ENSG00000155313	1
GO:1905042	BP negative regulation of epithelium regeneration	1/553	1/21724	0.0254557	0.20425	0.182286	ENSG00000143507	1
GO:1905128	BP positive regulation of axo-dendritic protein transport	1/553	1/21724	0.0254557	0.20425	0.182286	ENSG00000131437	1
GO:1905152	BP positive regulation of voltage-gated sodium channel activity	1/553	1/21724	0.0254557	0.20425	0.182286	ENSG00000170759	1
GO:1905705	BP cellular response to paclitaxel	1/553	1/21724	0.0254557	0.20425	0.182286	ENSG00000118965	1
GO:1905843	BP regulation of cellular response to gamma radiation	1/553	1/21724	0.0254557	0.20425	0.182286	ENSG00000149311	1
GO:1905892	BP negative regulation of cellular response to thapsigargin	1/553	1/21724	0.0254557	0.20425	0.182286	ENSG00000120885	1
GO:1905895	BP negative regulation of cellular response to tunicamycin	1/553	1/21724	0.0254557	0.20425	0.182286	ENSG00000120885	1
GO:1990578	CC perinuclear endoplasmic reticulum membrane	1/553	1/21724	0.0254557	0.20425	0.182286	ENSG00000145675	1
GO:1990613	BP mitochondrial membrane fusion	1/553	1/21724	0.0254557	0.20425	0.182286	ENSG00000171109	1
GO:2000208	BP positive regulation of ribosomal small subunit export from nucleus	1/553	1/21724	0.0254557	0.20425	0.182286	ENSG00000058729	1
GO:2000659	BP regulation of interleukin-1-mediated signaling pathway	1/553	1/21724	0.0254557	0.20425	0.182286	ENSG00000028116	1
GO:2000771	BP positive regulation of establishment or maintenance of cell polarity regulating cell shape	1/553	1/21724	0.0254557	0.20425	0.182286	ENSG00000131437	1
GO:2001106	BP regulation of Rho guanyl-nucleotide exchange factor activity	1/553	1/21724	0.0254557	0.20425	0.182286	ENSG00000260916	1
GO:2001247	BP positive regulation of phosphatidylcholine biosynthetic process	1/553	1/21724	0.0254557	0.20425	0.182286	ENSG00000123983	1
GO:2001306	BP lipoxin B4 biosynthetic process	1/553	1/21724	0.0254557	0.20425	0.182286	ENSG00000108839	1
GO:0005178	MF integrin binding	7/553	113/21724	0.0255489	0.204512	0.182519	ENSG00000112851/ENSG00000137801/ENSG00000137845/ENSG00000142871/ENSG00000151914/ENSG00000152818/ENSG00000168477	7
GO:0016604	CC nuclear body	14/553	306/21724	0.0257199	0.205394	0.183306	ENSG00000005812/ENSG00000068796/ENSG00000104408/ENSG00000118007/ENSG00000128915/ENSG00000135336/ENSG00000135679/ENSG00000137776/ENSG00000139218/ENSG00000145241/ENSG00000163535/ENSG00000163781/ENSG00000178691/ENSG00000188158	14
GO:0035091	MF phosphatidylinositol binding	6/553	89/21724	0.0260791	0.207771	0.185428	ENSG00000071189/ENSG00000075651/ENSG00000086300/ENSG00000089177/ENSG00000118965/ENSG00000135317	6
GO:0003690	MF double-stranded DNA binding	7/553	114/21724	0.0266471	0.2113	0.188577	ENSG00000035928/ENSG00000075292/ENSG00000107201/ENSG00000111247/ENSG00000137776/ENSG00000170345/ENSG00000172845	7
GO:0006310	BP DNA recombination	7/553	114/21724	0.0266471	0.2113	0.188577	ENSG00000111247/ENSG00000113522/ENSG00000139618/ENSG00000165392/ENSG00000168152/ENSG00000168214/ENSG00000198887	7
GO:0006890	BP retrograde vesicle-mediated transport, Golgi to endoplasmic reticulum	6/553	90/21724	0.0273641	0.215972	0.192747	ENSG00000068796/ENSG00000087502/ENSG00000092108/ENSG00000129083/ENSG00000131437/ENSG00000138160	6
GO:0030509	BP BMP signaling pathway	6/553	90/21724	0.0273641	0.215972	0.192747	ENSG00000010704/ENSG00000039319/ENSG00000101144/ENSG00000120149/ENSG00000124486/ENSG00000135655	6
GO:0031069	BP hair follicle morphogenesis	3/553	26/21724	0.0276225	0.216997	0.193661	ENSG00000128422/ENSG00000164066/ENSG00000164379	3
GO:0031528	CC microvillus membrane	3/553	26/21724	0.0276225	0.216997	0.193661	ENSG00000007062/ENSG00000107159/ENSG00000176945	3
GO:0042254	BP ribosome biogenesis	7/553	115/21724	0.0277771	0.217705	0.194294	ENSG00000055044/ENSG00000058729/ENSG00000111615/ENSG00000115368/ENSG00000124383/ENSG00000134697/ENSG00000197498	7
GO:0019903	MF protein phosphatase binding	5/553	67/21724	0.0278663	0.217899	0.194467	ENSG00000053900/ENSG00000105976/ENSG00000145675/ENSG00000166598/ENSG00000197442	5
GO:0019216	BP regulation of lipid metabolic process	6/553	91/21724	0.0286904	0.223825	0.199755	ENSG00000112972/ENSG00000139278/ENSG00000143344/ENSG00000146072/ENSG00000174738/ENSG00000275052	6
GO:0000910	BP cytokinesis	4/553	46/21724	0.0291982	0.226843	0.202449	ENSG00000122545/ENSG00000134318/ENSG00000139618/ENSG00000153207	4
GO:0043231	CC intracellular membrane-bounded organelle	30/553	818/21724	0.0296934	0.226843	0.202449	ENSG00000003436/ENSG00000039319/ENSG00000062194/ENSG00000070961/ENSG00000075292/ENSG00000082996/ENSG00000087502/ENSG00000088002/ENSG00000095564/ENSG00000101773/ENSG00000114771/ENSG00000115363/ENSG00000117528/ENSG00000120885/ENSG00000123983/ENSG00000127870/ENSG00000127914/ENSG00000129083/ENSG00000135049/ENSG00000137145/ENSG00000140299/ENSG00000144674/ENSG00000147642/ENSG00000153201/ENSG00000164609…	30
GO:0008022	MF protein C-terminus binding	10/553	197/21724	0.0298596	0.226843	0.202449	ENSG00000077097/ENSG00000117724/ENSG00000124788/ENSG00000139618/ENSG00000142856/ENSG00000149308/ENSG00000151914/ENSG00000163781/ENSG00000164190/ENSG00000198087	10
GO:0004674	MF protein serine/threonine kinase activity	18/553	434/21724	0.0300904	0.226843	0.202449	ENSG00000011566/ENSG00000028116/ENSG00000058729/ENSG00000065243/ENSG00000065613/ENSG00000069956/ENSG00000095015/ENSG00000101049/ENSG00000112739/ENSG00000112742/ENSG00000121879/ENSG00000134318/ENSG00000137601/ENSG00000147044/ENSG00000149311/ENSG00000160145/ENSG00000175054/ENSG00000197442	18
GO:0001824	BP blastocyst development	3/553	27/21724	0.030503	0.226843	0.202449	ENSG00000125676/ENSG00000140299/ENSG00000163508	3
GO:0035869	CC ciliary transition zone	3/553	27/21724	0.030503	0.226843	0.202449	ENSG00000078674/ENSG00000197603/ENSG00000198707	3
GO:0050840	MF extracellular matrix binding	3/553	27/21724	0.030503	0.226843	0.202449	ENSG00000113140/ENSG00000137801/ENSG00000142871	3
GO:0071108	BP protein K48-linked deubiquitination	3/553	27/21724	0.030503	0.226843	0.202449	ENSG00000115464/ENSG00000138592/ENSG00000155313	3
GO:0007221	BP positive regulation of transcription of Notch receptor target	2/553	11/21724	0.0305547	0.226843	0.202449	ENSG00000168214/ENSG00000196782	2
GO:0008097	MF 5S rRNA binding	2/553	11/21724	0.0305547	0.226843	0.202449	ENSG00000135679/ENSG00000197498	2
GO:0010996	BP response to auditory stimulus	2/553	11/21724	0.0305547	0.226843	0.202449	ENSG00000136936/ENSG00000145390	2
GO:0033327	BP Leydig cell differentiation	2/553	11/21724	0.0305547	0.226843	0.202449	ENSG00000107679/ENSG00000144747	2
GO:0034663	CC endoplasmic reticulum chaperone complex	2/553	11/21724	0.0305547	0.226843	0.202449	ENSG00000077232/ENSG00000166598	2
GO:0035509	BP negative regulation of myosin-light-chain-phosphatase activity	2/553	11/21724	0.0305547	0.226843	0.202449	ENSG00000123338/ENSG00000134318	2
GO:0035721	BP intraciliary retrograde transport	2/553	11/21724	0.0305547	0.226843	0.202449	ENSG00000118965/ENSG00000123607	2
GO:0043517	BP positive regulation of DNA damage response, signal transduction by p53 class mediator	2/553	11/21724	0.0305547	0.226843	0.202449	ENSG00000149311/ENSG00000175054	2
GO:0045745	BP positive regulation of G protein-coupled receptor signaling pathway	2/553	11/21724	0.0305547	0.226843	0.202449	ENSG00000167754/ENSG00000167755	2
GO:0048715	BP negative regulation of oligodendrocyte differentiation	2/553	11/21724	0.0305547	0.226843	0.202449	ENSG00000143507/ENSG00000196712	2
GO:0060285	BP cilium-dependent cell motility	2/553	11/21724	0.0305547	0.226843	0.202449	ENSG00000145075/ENSG00000183914	2
GO:0060411	BP cardiac septum morphogenesis	2/553	11/21724	0.0305547	0.226843	0.202449	ENSG00000101144/ENSG00000135679	2
GO:0071481	BP cellular response to X-ray	2/553	11/21724	0.0305547	0.226843	0.202449	ENSG00000149311/ENSG00000164190	2
GO:2001022	BP positive regulation of response to DNA damage stimulus	2/553	11/21724	0.0305547	0.226843	0.202449	ENSG00000029363/ENSG00000149311	2
GO:0045815	BP positive regulation of gene expression, epigenetic	5/553	69/21724	0.0311339	0.230637	0.205835	ENSG00000115524/ENSG00000115750/ENSG00000124795/ENSG00000165732/ENSG00000166012	5
GO:0010595	BP positive regulation of endothelial cell migration	4/553	47/21724	0.0312936	0.231312	0.206437	ENSG00000108839/ENSG00000113140/ENSG00000134318/ENSG00000137801	4
GO:0045671	BP negative regulation of osteoclast differentiation	3/553	28/21724	0.0335351	0.24734	0.220741	ENSG00000145675/ENSG00000164342/ENSG00000196712	3
GO:0009411	BP response to UV	4/553	49/21724	0.035743	0.254946	0.227529	ENSG00000011566/ENSG00000116747/ENSG00000136936/ENSG00000162607	4
GO:0003198	BP epithelial to mesenchymal transition involved in endocardial cushion formation	2/553	12/21724	0.0360576	0.254946	0.227529	ENSG00000120149/ENSG00000168214	2
GO:0005068	MF transmembrane receptor protein tyrosine kinase adaptor activity	2/553	12/21724	0.0360576	0.254946	0.227529	ENSG00000076641/ENSG00000145675	2
GO:0015074	BP DNA integration	2/553	12/21724	0.0360576	0.254946	0.227529	ENSG00000164180/ENSG00000168152	2
GO:0032026	BP response to magnesium ion	2/553	12/21724	0.0360576	0.254946	0.227529	ENSG00000135679/ENSG00000137801	2
GO:0032695	BP negative regulation of interleukin-12 production	2/553	12/21724	0.0360576	0.254946	0.227529	ENSG00000083535/ENSG00000137801	2
GO:0036038	CC MKS complex	2/553	12/21724	0.0360576	0.254946	0.227529	ENSG00000135541/ENSG00000198707	2
GO:0043560	MF insulin receptor substrate binding	2/553	12/21724	0.0360576	0.254946	0.227529	ENSG00000121879/ENSG00000145675	2
GO:0051010	MF microtubule plus-end binding	2/553	12/21724	0.0360576	0.254946	0.227529	ENSG00000134982/ENSG00000151914	2
GO:0051382	BP kinetochore assembly	2/553	12/21724	0.0360576	0.254946	0.227529	ENSG00000117724/ENSG00000145241	2
GO:0060306	BP regulation of membrane repolarization	2/553	12/21724	0.0360576	0.254946	0.227529	ENSG00000118507/ENSG00000127914	2
GO:0048010	BP vascular endothelial growth factor receptor signaling pathway	5/553	72/21724	0.0364687	0.254946	0.227529	ENSG00000061676/ENSG00000121879/ENSG00000123338/ENSG00000134318/ENSG00000145675	5
GO:0030295	MF protein kinase activator activity	3/553	29/21724	0.0367177	0.254946	0.227529	ENSG00000085741/ENSG00000121879/ENSG00000123338	3
GO:0045931	BP positive regulation of mitotic cell cycle	3/553	29/21724	0.0367177	0.254946	0.227529	ENSG00000065243/ENSG00000135679/ENSG00000139618	3
GO:1990830	BP cellular response to leukemia inhibitory factor	6/553	97/21724	0.0375357	0.254946	0.227529	ENSG00000029363/ENSG00000086300/ENSG00000115548/ENSG00000118965/ENSG00000134758/ENSG00000151491	6
GO:0031982	CC vesicle	9/553	177/21724	0.0377927	0.254946	0.227529	ENSG00000007062/ENSG00000101144/ENSG00000113140/ENSG00000147044/ENSG00000147642/ENSG00000151491/ENSG00000170759/ENSG00000181143/ENSG00000185499	9
GO:0000049	MF tRNA binding	4/553	50/21724	0.0380977	0.254946	0.227529	ENSG00000066651/ENSG00000109618/ENSG00000138385/ENSG00000144895	4
GO:0008630	BP intrinsic apoptotic signaling pathway in response to DNA damage	4/553	50/21724	0.0380977	0.254946	0.227529	ENSG00000136936/ENSG00000139618/ENSG00000145675/ENSG00000149311	4
GO:0010942	BP positive regulation of cell death	4/553	50/21724	0.0380977	0.254946	0.227529	ENSG00000101144/ENSG00000108839/ENSG00000134982/ENSG00000139318	4
GO:0030838	BP positive regulation of actin filament polymerization	4/553	50/21724	0.0380977	0.254946	0.227529	ENSG00000061676/ENSG00000123338/ENSG00000151422/ENSG00000164327	4
GO:0036092	BP phosphatidylinositol-3-phosphate biosynthetic process	4/553	50/21724	0.0380977	0.254946	0.227529	ENSG00000121879/ENSG00000145675/ENSG00000149311/ENSG00000162344	4
GO:0034612	BP response to tumor necrosis factor	3/553	30/21724	0.0400494	0.254946	0.227529	ENSG00000011566/ENSG00000047188/ENSG00000137845	3
GO:0048589	BP developmental growth	3/553	30/21724	0.0400494	0.254946	0.227529	ENSG00000066279/ENSG00000137868/ENSG00000164190	3
GO:0003151	BP outflow tract morphogenesis	4/553	51/21724	0.0405393	0.254946	0.227529	ENSG00000085741/ENSG00000120149/ENSG00000164190/ENSG00000168214	4
GO:0036297	BP interstrand cross-link repair	4/553	51/21724	0.0405393	0.254946	0.227529	ENSG00000111247/ENSG00000162607/ENSG00000175054/ENSG00000182150	4
GO:0007064	BP mitotic sister chromatid cohesion	2/553	13/21724	0.0419084	0.254946	0.227529	ENSG00000108055/ENSG00000164190	2
GO:0010529	BP negative regulation of transposition	2/553	13/21724	0.0419084	0.254946	0.227529	ENSG00000239713/ENSG00000244509	2
GO:0010839	BP negative regulation of keratinocyte proliferation	2/553	13/21724	0.0419084	0.254946	0.227529	ENSG00000147044/ENSG00000164066	2
GO:0014909	BP smooth muscle cell migration	2/553	13/21724	0.0419084	0.254946	0.227529	ENSG00000104368/ENSG00000160145	2
GO:0016814	MF hydrolase activity, acting on carbon-nitrogen (but not peptide) bonds, in cyclic amidines	2/553	13/21724	0.0419084	0.254946	0.227529	ENSG00000239713/ENSG00000244509	2
GO:0032454	MF histone demethylase activity (H3-K9 specific)	2/553	13/21724	0.0419084	0.254946	0.227529	ENSG00000115548/ENSG00000171988	2
GO:0046784	BP viral mRNA export from host cell nucleus	2/553	13/21724	0.0419084	0.254946	0.227529	ENSG00000079134/ENSG00000125676	2
GO:0048596	BP embryonic camera-type eye morphogenesis	2/553	13/21724	0.0419084	0.254946	0.227529	ENSG00000101144/ENSG00000172845	2
GO:0048745	BP smooth muscle tissue development	2/553	13/21724	0.0419084	0.254946	0.227529	ENSG00000137868/ENSG00000196712	2
GO:0097440	CC apical dendrite	2/553	13/21724	0.0419084	0.254946	0.227529	ENSG00000107954/ENSG00000120885	2
GO:0060548	BP negative regulation of cell death	5/553	75/21724	0.0423325	0.254946	0.227529	ENSG00000002745/ENSG00000085741/ENSG00000101144/ENSG00000120885/ENSG00000142871	5
GO:0034451	CC centriolar satellite	3/553	31/21724	0.0435285	0.254946	0.227529	ENSG00000078674/ENSG00000083535/ENSG00000198707	3
GO:0048008	BP platelet-derived growth factor receptor signaling pathway	3/553	31/21724	0.0435285	0.254946	0.227529	ENSG00000104368/ENSG00000107679/ENSG00000151422	3
GO:0016529	CC sarcoplasmic reticulum	4/553	53/21724	0.045683	0.254946	0.227529	ENSG00000072952/ENSG00000137801/ENSG00000162688/ENSG00000198363	4
GO:0051865	BP protein autoubiquitination	4/553	53/21724	0.045683	0.254946	0.227529	ENSG00000082996/ENSG00000110315/ENSG00000135679/ENSG00000198862	4
GO:0007010	BP cytoskeleton organization	9/553	184/21724	0.0464017	0.254946	0.227529	ENSG00000121741/ENSG00000136059/ENSG00000151914/ENSG00000163867/ENSG00000165288/ENSG00000165650/ENSG00000185479/ENSG00000196504/ENSG00000198087	9
GO:0002576	BP platelet degranulation	7/553	129/21724	0.0471042	0.254946	0.227529	ENSG00000113140/ENSG00000120885/ENSG00000137801/ENSG00000155008/ENSG00000175899/ENSG00000184500/ENSG00000197249	7
GO:0005622	CC intracellular	55/553	1720/21724	0.0471056	0.254946	0.227529	ENSG00000005801/ENSG00000011566/ENSG00000025796/ENSG00000062370/ENSG00000076641/ENSG00000085760/ENSG00000101049/ENSG00000101751/ENSG00000105708/ENSG00000105976/ENSG00000108055/ENSG00000111912/ENSG00000113140/ENSG00000113595/ENSG00000115963/ENSG00000118507/ENSG00000119326/ENSG00000119681/ENSG00000120885/ENSG00000121749/ENSG00000121879/ENSG00000122042/ENSG00000129824/ENSG00000132294/ENSG00000134318…	55
GO:0006446	BP regulation of translational initiation	3/553	32/21724	0.0471533	0.254946	0.227529	ENSG00000085760/ENSG00000104408/ENSG00000158417	3
GO:0008536	MF Ran GTPase binding	3/553	32/21724	0.0471533	0.254946	0.227529	ENSG00000153201/ENSG00000169629/ENSG00000205339	3
GO:0034504	BP protein localization to nucleus	3/553	32/21724	0.0471533	0.254946	0.227529	ENSG00000101144/ENSG00000135679/ENSG00000136936	3
GO:0005942	CC phosphatidylinositol 3-kinase complex	2/553	14/21724	0.0480858	0.254946	0.227529	ENSG00000121879/ENSG00000145675	2
GO:0006622	BP protein targeting to lysosome	2/553	14/21724	0.0480858	0.254946	0.227529	ENSG00000039319/ENSG00000135968	2
GO:0007035	BP vacuolar acidification	2/553	14/21724	0.0480858	0.254946	0.227529	ENSG00000105929/ENSG00000172869	2
GO:0010738	BP regulation of protein kinase A signaling	2/553	14/21724	0.0480858	0.254946	0.227529	ENSG00000118507/ENSG00000198961	2
GO:0021591	BP ventricular system development	2/553	14/21724	0.0480858	0.254946	0.227529	ENSG00000117724/ENSG00000123607	2
GO:0031091	CC platelet alpha granule	2/553	14/21724	0.0480858	0.254946	0.227529	ENSG00000113140/ENSG00000137801	2
GO:0033169	BP histone H3-K9 demethylation	2/553	14/21724	0.0480858	0.254946	0.227529	ENSG00000115548/ENSG00000171988	2
GO:0045947	BP negative regulation of translational initiation	2/553	14/21724	0.0480858	0.254946	0.227529	ENSG00000047410/ENSG00000104408	2
GO:0051016	BP barbed-end actin filament capping	2/553	14/21724	0.0480858	0.254946	0.227529	ENSG00000151491/ENSG00000198898	2
GO:1902043	BP positive regulation of extrinsic apoptotic signaling pathway via death domain receptors	2/553	14/21724	0.0480858	0.254946	0.227529	ENSG00000137801/ENSG00000196712	2
GO:0000019	BP regulation of mitotic recombination	1/553	2/21724	0.0502646	0.254946	0.227529	ENSG00000113522	1
GO:0000803	CC sex chromosome	1/553	2/21724	0.0502646	0.254946	0.227529	ENSG00000198887	1
GO:0000961	BP negative regulation of mitochondrial RNA catabolic process	1/553	2/21724	0.0502646	0.254946	0.227529	ENSG00000138095	1
GO:0000964	BP mitochondrial RNA 5'-end processing	1/553	2/21724	0.0502646	0.254946	0.227529	ENSG00000174173	1
GO:0001189	BP RNA polymerase I preinitiation complex assembly	1/553	2/21724	0.0502646	0.254946	0.227529	ENSG00000115750	1
GO:0001562	BP response to protozoan	1/553	2/21724	0.0502646	0.254946	0.227529	ENSG00000134258	1
GO:0001835	BP blastocyst hatching	1/553	2/21724	0.0502646	0.254946	0.227529	ENSG00000101773	1
GO:0001869	BP negative regulation of complement activation, lectin pathway	1/553	2/21724	0.0502646	0.254946	0.227529	ENSG00000175899	1
GO:0002302	BP CD8-positive, alpha-beta T cell differentiation involved in immune response	1/553	2/21724	0.0502646	0.254946	0.227529	ENSG00000163508	1
GO:0002357	BP defense response to tumor cell	1/553	2/21724	0.0502646	0.254946	0.227529	ENSG00000180644	1
GO:0002605	BP negative regulation of dendritic cell antigen processing and presentation	1/553	2/21724	0.0502646	0.254946	0.227529	ENSG00000137801	1
GO:0002643	BP regulation of tolerance induction	1/553	2/21724	0.0502646	0.254946	0.227529	ENSG00000136536	1
GO:0002730	BP regulation of dendritic cell cytokine production	1/553	2/21724	0.0502646	0.254946	0.227529	ENSG00000164342	1
GO:0003160	BP endocardium morphogenesis	1/553	2/21724	0.0502646	0.254946	0.227529	ENSG00000168214	1
GO:0003980	MF UDP-glucose:glycoprotein glucosyltransferase activity	1/553	2/21724	0.0502646	0.254946	0.227529	ENSG00000102595	1
GO:0004027	MF alcohol sulfotransferase activity	1/553	2/21724	0.0502646	0.254946	0.227529	ENSG00000088002	1
GO:0004066	MF asparagine synthase (glutamine-hydrolyzing) activity	1/553	2/21724	0.0502646	0.254946	0.227529	ENSG00000138381	1
GO:0004337	MF geranyltranstransferase activity	1/553	2/21724	0.0502646	0.254946	0.227529	ENSG00000152904	1
GO:0004421	MF hydroxymethylglutaryl-CoA synthase activity	1/553	2/21724	0.0502646	0.254946	0.227529	ENSG00000112972	1
GO:0004818	MF glutamate-tRNA ligase activity	1/553	2/21724	0.0502646	0.254946	0.227529	ENSG00000136628	1
GO:0004827	MF proline-tRNA ligase activity	1/553	2/21724	0.0502646	0.254946	0.227529	ENSG00000136628	1
GO:0004915	MF interleukin-6 receptor activity	1/553	2/21724	0.0502646	0.254946	0.227529	ENSG00000134352	1
GO:0004923	MF leukemia inhibitory factor receptor activity	1/553	2/21724	0.0502646	0.254946	0.227529	ENSG00000134352	1
GO:0004962	MF endothelin receptor activity	1/553	2/21724	0.0502646	0.254946	0.227529	ENSG00000151617	1
GO:0005656	CC nuclear pre-replicative complex	1/553	2/21724	0.0502646	0.254946	0.227529	ENSG00000135336	1
GO:0005900	CC oncostatin-M receptor complex	1/553	2/21724	0.0502646	0.254946	0.227529	ENSG00000134352	1
GO:0006196	BP AMP catabolic process	1/553	2/21724	0.0502646	0.254946	0.227529	ENSG00000135318	1
GO:0006267	BP pre-replicative complex assembly involved in nuclear cell cycle DNA replication	1/553	2/21724	0.0502646	0.254946	0.227529	ENSG00000135336	1
GO:0006313	BP transposition, DNA-mediated	1/553	2/21724	0.0502646	0.254946	0.227529	ENSG00000168152	1
GO:0006424	BP glutamyl-tRNA aminoacylation	1/553	2/21724	0.0502646	0.254946	0.227529	ENSG00000136628	1
GO:0006433	BP prolyl-tRNA aminoacylation	1/553	2/21724	0.0502646	0.254946	0.227529	ENSG00000136628	1
GO:0006529	BP asparagine biosynthetic process	1/553	2/21724	0.0502646	0.254946	0.227529	ENSG00000138381	1
GO:0006720	BP isoprenoid metabolic process	1/553	2/21724	0.0502646	0.254946	0.227529	ENSG00000152904	1
GO:0008147	MF structural constituent of bone	1/553	2/21724	0.0502646	0.254946	0.227529	ENSG00000111341	1
GO:0008263	MF pyrimidine-specific mismatch base pair DNA N-glycosylase activity	1/553	2/21724	0.0502646	0.254946	0.227529	ENSG00000129071	1
GO:0008623	CC CHRAC	1/553	2/21724	0.0502646	0.254946	0.227529	ENSG00000198604	1
GO:0010256	BP endomembrane system organization	1/553	2/21724	0.0502646	0.254946	0.227529	ENSG00000066777	1
GO:0010519	BP negative regulation of phospholipase activity	1/553	2/21724	0.0502646	0.254946	0.227529	ENSG00000116741	1
GO:0015910	BP peroxisomal long-chain fatty acid import	1/553	2/21724	0.0502646	0.254946	0.227529	ENSG00000117528	1
GO:0016165	MF linoleate 13S-lipoxygenase activity	1/553	2/21724	0.0502646	0.254946	0.227529	ENSG00000108839	1
GO:0018205	BP peptidyl-lysine modification	1/553	2/21724	0.0502646	0.254946	0.227529	ENSG00000135679	1
GO:0019185	CC snRNA-activating protein complex	1/553	2/21724	0.0502646	0.254946	0.227529	ENSG00000023608	1
GO:0019809	MF spermidine binding	1/553	2/21724	0.0502646	0.254946	0.227529	ENSG00000184788	1
GO:0019981	MF interleukin-6 binding	1/553	2/21724	0.0502646	0.254946	0.227529	ENSG00000134352	1
GO:0021873	BP forebrain neuroblast division	1/553	2/21724	0.0502646	0.254946	0.227529	ENSG00000066279	1
GO:0021897	BP forebrain astrocyte development	1/553	2/21724	0.0502646	0.254946	0.227529	ENSG00000196712	1
GO:0030627	MF pre-mRNA 5'-splice site binding	1/553	2/21724	0.0502646	0.254946	0.227529	ENSG00000185246	1
GO:0030832	BP regulation of actin filament length	1/553	2/21724	0.0502646	0.254946	0.227529	ENSG00000151491	1
GO:0030862	BP positive regulation of polarized epithelial cell differentiation	1/553	2/21724	0.0502646	0.254946	0.227529	ENSG00000135541	1
GO:0031204	BP posttranslational protein targeting to membrane, translocation	1/553	2/21724	0.0502646	0.254946	0.227529	ENSG00000025796	1
GO:0031247	BP actin rod assembly	1/553	2/21724	0.0502646	0.254946	0.227529	ENSG00000166598	1
GO:0031261	CC DNA replication preinitiation complex	1/553	2/21724	0.0502646	0.254946	0.227529	ENSG00000135336	1
GO:0031393	BP negative regulation of prostaglandin biosynthetic process	1/553	2/21724	0.0502646	0.254946	0.227529	ENSG00000083535	1
GO:0031990	BP mRNA export from nucleus in response to heat stress	1/553	2/21724	0.0502646	0.254946	0.227529	ENSG00000047410	1
GO:0032066	BP protein localization to nucleoplasm	1/553	2/21724	0.0502646	0.254946	0.227529	ENSG00000165392	1
GO:0032116	CC SMC loading complex	1/553	2/21724	0.0502646	0.254946	0.227529	ENSG00000164190	1
GO:0032915	BP positive regulation of transforming growth factor beta2 production	1/553	2/21724	0.0502646	0.254946	0.227529	ENSG00000085741	1
GO:0033007	BP negative regulation of mast cell activation involved in immune response	1/553	2/21724	0.0502646	0.254946	0.227529	ENSG00000151422	1
GO:0033043	BP regulation of organelle organization	1/553	2/21724	0.0502646	0.254946	0.227529	ENSG00000118200	1
GO:0033364	BP mast cell secretory granule organization	1/553	2/21724	0.0502646	0.254946	0.227529	ENSG00000143669	1
GO:0033384	BP geranyl diphosphate biosynthetic process	1/553	2/21724	0.0502646	0.254946	0.227529	ENSG00000152904	1
GO:0033549	MF MAP kinase phosphatase activity	1/553	2/21724	0.0502646	0.254946	0.227529	ENSG00000143507	1
GO:0033857	MF diphosphoinositol-pentakisphosphate kinase activity	1/553	2/21724	0.0502646	0.254946	0.227529	ENSG00000145725	1
GO:0034344	BP regulation of type III interferon production	1/553	2/21724	0.0502646	0.254946	0.227529	ENSG00000107201	1
GO:0036228	BP protein localization to nuclear inner membrane	1/553	2/21724	0.0502646	0.254946	0.227529	ENSG00000138750	1
GO:0036369	BP transcription factor catabolic process	1/553	2/21724	0.0502646	0.254946	0.227529	ENSG00000135679	1
GO:0038018	BP Wnt receptor catabolic process	1/553	2/21724	0.0502646	0.254946	0.227529	ENSG00000108375	1
GO:0038109	BP Kit signaling pathway	1/553	2/21724	0.0502646	0.254946	0.227529	ENSG00000151422	1
GO:0039528	BP cytoplasmic pattern recognition receptor signaling pathway in response to virus	1/553	2/21724	0.0502646	0.254946	0.227529	ENSG00000107201	1
GO:0040009	BP regulation of growth rate	1/553	2/21724	0.0502646	0.254946	0.227529	ENSG00000165392	1
GO:0042264	BP peptidyl-aspartic acid hydroxylation	1/553	2/21724	0.0502646	0.254946	0.227529	ENSG00000198363	1
GO:0043291	CC RAVE complex	1/553	2/21724	0.0502646	0.254946	0.227529	ENSG00000172869	1
GO:0044029	BP hypomethylation of CpG island	1/553	2/21724	0.0502646	0.254946	0.227529	ENSG00000121879	1
GO:0044565	BP dendritic cell proliferation	1/553	2/21724	0.0502646	0.254946	0.227529	ENSG00000163512	1
GO:0045023	BP G0 to G1 transition	1/553	2/21724	0.0502646	0.254946	0.227529	ENSG00000198625	1
GO:0045271	CC respiratory chain complex I	1/553	2/21724	0.0502646	0.254946	0.227529	ENSG00000128609	1
GO:0045337	BP farnesyl diphosphate biosynthetic process	1/553	2/21724	0.0502646	0.254946	0.227529	ENSG00000152904	1
GO:0045509	MF interleukin-27 receptor activity	1/553	2/21724	0.0502646	0.254946	0.227529	ENSG00000134352	1
GO:0046338	BP phosphatidylethanolamine catabolic process	1/553	2/21724	0.0502646	0.254946	0.227529	ENSG00000135241	1
GO:0046832	BP negative regulation of RNA export from nucleus	1/553	2/21724	0.0502646	0.254946	0.227529	ENSG00000047410	1
GO:0047804	MF cysteine-S-conjugate beta-lyase activity	1/553	2/21724	0.0502646	0.254946	0.227529	ENSG00000137944	1
GO:0047977	MF hepoxilin-epoxide hydrolase activity	1/553	2/21724	0.0502646	0.254946	0.227529	ENSG00000108839	1
GO:0048259	BP regulation of receptor-mediated endocytosis	1/553	2/21724	0.0502646	0.254946	0.227529	ENSG00000198087	1
GO:0048638	BP regulation of developmental growth	1/553	2/21724	0.0502646	0.254946	0.227529	ENSG00000164190	1
GO:0050436	MF microfibril binding	1/553	2/21724	0.0502646	0.254946	0.227529	ENSG00000049323	1
GO:0050904	BP diapedesis	1/553	2/21724	0.0502646	0.254946	0.227529	ENSG00000151422	1
GO:0050942	BP positive regulation of pigment cell differentiation	1/553	2/21724	0.0502646	0.254946	0.227529	ENSG00000104164	1
GO:0051183	MF vitamin transmembrane transporter activity	1/553	2/21724	0.0502646	0.254946	0.227529	ENSG00000137868	1
GO:0051445	BP regulation of meiotic cell cycle	1/553	2/21724	0.0502646	0.254946	0.227529	ENSG00000066279	1
GO:0060049	BP regulation of protein glycosylation	1/553	2/21724	0.0502646	0.254946	0.227529	ENSG00000106692	1
GO:0060125	BP negative regulation of growth hormone secretion	1/553	2/21724	0.0502646	0.254946	0.227529	ENSG00000160145	1
GO:0060698	MF endoribonuclease inhibitor activity	1/553	2/21724	0.0502646	0.254946	0.227529	ENSG00000164163	1
GO:0060702	BP negative regulation of endoribonuclease activity	1/553	2/21724	0.0502646	0.254946	0.227529	ENSG00000164163	1
GO:0060775	BP planar cell polarity pathway involved in gastrula mediolateral intercalation	1/553	2/21724	0.0502646	0.254946	0.227529	ENSG00000085741	1
GO:0060809	BP mesodermal to mesenchymal transition involved in gastrulation	1/553	2/21724	0.0502646	0.254946	0.227529	ENSG00000163508	1
GO:0060857	BP establishment of glial blood-brain barrier	1/553	2/21724	0.0502646	0.254946	0.227529	ENSG00000162576	1
GO:0060900	BP embryonic camera-type eye formation	1/553	2/21724	0.0502646	0.254946	0.227529	ENSG00000137868	1
GO:0061101	BP neuroendocrine cell differentiation	1/553	2/21724	0.0502646	0.254946	0.227529	ENSG00000085741	1
GO:0061518	BP microglial cell proliferation	1/553	2/21724	0.0502646	0.254946	0.227529	ENSG00000120885	1
GO:0061709	BP reticulophagy	1/553	2/21724	0.0502646	0.254946	0.227529	ENSG00000023287	1
GO:0061723	BP glycophagy	1/553	2/21724	0.0502646	0.254946	0.227529	ENSG00000023287	1
GO:0061733	MF peptide-lysine-N-acetyltransferase activity	1/553	2/21724	0.0502646	0.254946	0.227529	ENSG00000141446	1
GO:0061741	BP chaperone-mediated protein transport involved in chaperone-mediated autophagy	1/553	2/21724	0.0502646	0.254946	0.227529	ENSG00000120885	1
GO:0061749	MF forked DNA-dependent helicase activity	1/553	2/21724	0.0502646	0.254946	0.227529	ENSG00000165392	1
GO:0061849	MF telomeric G-quadruplex DNA binding	1/553	2/21724	0.0502646	0.254946	0.227529	ENSG00000165392	1
GO:0065001	BP specification of axis polarity	1/553	2/21724	0.0502646	0.254946	0.227529	ENSG00000135541	1
GO:0070106	BP interleukin-27-mediated signaling pathway	1/553	2/21724	0.0502646	0.254946	0.227529	ENSG00000134352	1
GO:0070124	BP mitochondrial translational initiation	1/553	2/21724	0.0502646	0.254946	0.227529	ENSG00000085760	1
GO:0071568	MF UFM1 transferase activity	1/553	2/21724	0.0502646	0.254946	0.227529	ENSG00000014123	1
GO:0071955	BP recycling endosome to Golgi transport	1/553	2/21724	0.0502646	0.254946	0.227529	ENSG00000135968	1
GO:0072134	BP nephrogenic mesenchyme morphogenesis	1/553	2/21724	0.0502646	0.254946	0.227529	ENSG00000101144	1
GO:0072554	BP blood vessel lumenization	1/553	2/21724	0.0502646	0.254946	0.227529	ENSG00000168214	1
GO:0086100	BP endothelin receptor signaling pathway	1/553	2/21724	0.0502646	0.254946	0.227529	ENSG00000151617	1
GO:0090169	BP regulation of spindle assembly	1/553	2/21724	0.0502646	0.254946	0.227529	ENSG00000112701	1
GO:0090288	BP negative regulation of cellular response to growth factor stimulus	1/553	2/21724	0.0502646	0.254946	0.227529	ENSG00000147044	1
GO:0090427	BP activation of meiosis	1/553	2/21724	0.0502646	0.254946	0.227529	ENSG00000120149	1
GO:0097252	BP oligodendrocyte apoptotic process	1/553	2/21724	0.0502646	0.254946	0.227529	ENSG00000146072	1
GO:0097359	BP UDP-glucosylation	1/553	2/21724	0.0502646	0.254946	0.227529	ENSG00000102595	1
GO:0098711	BP iron ion import across plasma membrane	1/553	2/21724	0.0502646	0.254946	0.227529	ENSG00000010704	1
GO:0098770	MF FBXO family protein binding	1/553	2/21724	0.0502646	0.254946	0.227529	ENSG00000110330	1
GO:1900221	BP regulation of amyloid-beta clearance	1/553	2/21724	0.0502646	0.254946	0.227529	ENSG00000120885	1
GO:1900408	BP negative regulation of cellular response to oxidative stress	1/553	2/21724	0.0502646	0.254946	0.227529	ENSG00000111912	1
GO:1901255	BP nucleotide-excision repair involved in interstrand cross-link repair	1/553	2/21724	0.0502646	0.254946	0.227529	ENSG00000136936	1
GO:1901660	BP calcium ion export	1/553	2/21724	0.0502646	0.254946	0.227529	ENSG00000070961	1
GO:1902037	BP negative regulation of hematopoietic stem cell differentiation	1/553	2/21724	0.0502646	0.254946	0.227529	ENSG00000244754	1
GO:1902170	BP cellular response to reactive nitrogen species	1/553	2/21724	0.0502646	0.254946	0.227529	ENSG00000197442	1
GO:1902524	BP positive regulation of protein K48-linked ubiquitination	1/553	2/21724	0.0502646	0.254946	0.227529	ENSG00000110330	1
GO:1902882	BP regulation of response to oxidative stress	1/553	2/21724	0.0502646	0.254946	0.227529	ENSG00000165730	1
GO:1902911	CC protein kinase complex	1/553	2/21724	0.0502646	0.254946	0.227529	ENSG00000197442	1
GO:1903438	BP positive regulation of mitotic cytokinetic process	1/553	2/21724	0.0502646	0.254946	0.227529	ENSG00000138182	1
GO:1903573	BP negative regulation of response to endoplasmic reticulum stress	1/553	2/21724	0.0502646	0.254946	0.227529	ENSG00000120885	1
GO:1904172	BP positive regulation of bleb assembly	1/553	2/21724	0.0502646	0.254946	0.227529	ENSG00000011426	1
GO:1904293	BP negative regulation of ERAD pathway	1/553	2/21724	0.0502646	0.254946	0.227529	ENSG00000155313	1
GO:1905069	BP allantois development	1/553	2/21724	0.0502646	0.254946	0.227529	ENSG00000101144	1
GO:1905150	BP regulation of voltage-gated sodium channel activity	1/553	2/21724	0.0502646	0.254946	0.227529	ENSG00000163681	1
GO:1905312	BP positive regulation of cardiac neural crest cell migration involved in outflow tract morphogenesis	1/553	2/21724	0.0502646	0.254946	0.227529	ENSG00000101144	1
GO:1905793	BP protein localization to pericentriolar material	1/553	2/21724	0.0502646	0.254946	0.227529	ENSG00000173230	1
GO:1905908	BP positive regulation of amyloid fibril formation	1/553	2/21724	0.0502646	0.254946	0.227529	ENSG00000120885	1
GO:1990264	BP peptidyl-tyrosine dephosphorylation involved in inactivation of protein kinase activity	1/553	2/21724	0.0502646	0.254946	0.227529	ENSG00000143507	1
GO:1990426	BP mitotic recombination-dependent replication fork processing	1/553	2/21724	0.0502646	0.254946	0.227529	ENSG00000139618	1
GO:1990641	BP response to iron ion starvation	1/553	2/21724	0.0502646	0.254946	0.227529	ENSG00000010704	1
GO:1990723	CC cytoplasmic periphery of the nuclear pore complex	1/553	2/21724	0.0502646	0.254946	0.227529	ENSG00000153201	1
GO:1990752	CC microtubule end	1/553	2/21724	0.0502646	0.254946	0.227529	ENSG00000118200	1
GO:2000584	BP negative regulation of platelet-derived growth factor receptor-alpha signaling pathway	1/553	2/21724	0.0502646	0.254946	0.227529	ENSG00000106443	1
GO:2000663	BP negative regulation of interleukin-5 secretion	1/553	2/21724	0.0502646	0.254946	0.227529	ENSG00000146072	1
GO:2000666	BP negative regulation of interleukin-13 secretion	1/553	2/21724	0.0502646	0.254946	0.227529	ENSG00000146072	1
GO:2000779	BP regulation of double-strand break repair	1/553	2/21724	0.0502646	0.254946	0.227529	ENSG00000124795	1
GO:2000791	BP negative regulation of mesenchymal cell proliferation involved in lung development	1/553	2/21724	0.0502646	0.254946	0.227529	ENSG00000106443	1
GO:2000845	BP positive regulation of testosterone secretion	1/553	2/21724	0.0502646	0.254946	0.227529	ENSG00000144747	1
GO:2001055	BP positive regulation of mesenchymal cell apoptotic process	1/553	2/21724	0.0502646	0.254946	0.227529	ENSG00000120149	1
GO:2001162	BP positive regulation of histone H3-K79 methylation	1/553	2/21724	0.0502646	0.254946	0.227529	ENSG00000198730	1
GO:2001303	BP lipoxin A4 biosynthetic process	1/553	2/21724	0.0502646	0.254946	0.227529	ENSG00000108839	1
GO:0001937	BP negative regulation of endothelial cell proliferation	3/553	33/21724	0.0509217	0.256737	0.229128	ENSG00000113140/ENSG00000137801/ENSG00000196712	3
GO:0031098	BP stress-activated protein kinase signaling cascade	3/553	33/21724	0.0509217	0.256737	0.229128	ENSG00000065613/ENSG00000095015/ENSG00000137601	3
GO:0042169	MF SH2 domain binding	3/553	33/21724	0.0509217	0.256737	0.229128	ENSG00000076641/ENSG00000169129/ENSG00000198730	3
GO:0090307	BP mitotic spindle assembly	3/553	33/21724	0.0509217	0.256737	0.229128	ENSG00000068796/ENSG00000083535/ENSG00000138160	3
GO:0000139	CC Golgi membrane	26/553	729/21724	0.0537587	0.270636	0.241532	ENSG00000066455/ENSG00000066777/ENSG00000075651/ENSG00000082996/ENSG00000083097/ENSG00000106692/ENSG00000107863/ENSG00000109586/ENSG00000113595/ENSG00000115963/ENSG00000128274/ENSG00000129083/ENSG00000135241/ENSG00000137845/ENSG00000138768/ENSG00000140297/ENSG00000141429/ENSG00000144674/ENSG00000144747/ENSG00000147642/ENSG00000164342/ENSG00000173230/ENSG00000184500/ENSG00000197249/ENSG00000198961…	26
GO:0043280	BP positive regulation of cysteine-type endopeptidase activity involved in apoptotic process	4/553	56/21724	0.054048	0.271688	0.242471	ENSG00000108839/ENSG00000118965/ENSG00000142871/ENSG00000197442	4
GO:0000780	CC condensed nuclear chromosome, centromeric region	2/553	15/21724	0.0545697	0.271984	0.242735	ENSG00000110066/ENSG00000145241	2
GO:0008053	BP mitochondrial fusion	2/553	15/21724	0.0545697	0.271984	0.242735	ENSG00000171109/ENSG00000180488	2
GO:0008299	BP isoprenoid biosynthetic process	2/553	15/21724	0.0545697	0.271984	0.242735	ENSG00000112972/ENSG00000152904	2
GO:0045088	BP regulation of innate immune response	2/553	15/21724	0.0545697	0.271984	0.242735	ENSG00000110330/ENSG00000143507	2
GO:1902230	BP negative regulation of intrinsic apoptotic signaling pathway in response to DNA damage	2/553	15/21724	0.0545697	0.271984	0.242735	ENSG00000120885/ENSG00000170242	2
GO:0001656	BP metanephros development	3/553	34/21724	0.0548315	0.271984	0.242735	ENSG00000101144/ENSG00000164190/ENSG00000196712	3
GO:0007052	BP mitotic spindle organization	3/553	34/21724	0.0548315	0.271984	0.242735	ENSG00000068796/ENSG00000112742/ENSG00000138160	3
GO:0034614	BP cellular response to reactive oxygen species	3/553	34/21724	0.0548315	0.271984	0.242735	ENSG00000151422/ENSG00000170345/ENSG00000182150	3
GO:0070830	BP bicellular tight junction assembly	3/553	34/21724	0.0548315	0.271984	0.242735	ENSG00000072415/ENSG00000085741/ENSG00000134982	3
GO:0043087	BP regulation of GTPase activity	5/553	81/21724	0.0556727	0.275751	0.246098	ENSG00000067208/ENSG00000121749/ENSG00000145715/ENSG00000164327/ENSG00000196712	5
GO:0001649	BP osteoblast differentiation	6/553	107/21724	0.0558011	0.275982	0.246304	ENSG00000014123/ENSG00000085741/ENSG00000120149/ENSG00000142871/ENSG00000165732/ENSG00000196712	6
GO:0071363	BP cellular response to growth factor stimulus	4/553	57/21724	0.0570083	0.281541	0.251265	ENSG00000113140/ENSG00000120149/ENSG00000135679/ENSG00000137801	4
GO:0000077	BP DNA damage checkpoint	3/553	35/21724	0.0588804	0.289044	0.257961	ENSG00000149311/ENSG00000175054/ENSG00000182923	3
GO:0035861	CC site of double-strand break	3/553	35/21724	0.0588804	0.289044	0.257961	ENSG00000113522/ENSG00000134758/ENSG00000198887	3
GO:0016887	MF ATPase activity	11/553	253/21724	0.0599835	0.289044	0.257961	ENSG00000068796/ENSG00000100519/ENSG00000101596/ENSG00000113522/ENSG00000117528/ENSG00000138182/ENSG00000151914/ENSG00000156802/ENSG00000164163/ENSG00000165392/ENSG00000183914	11
GO:0007030	BP Golgi organization	5/553	83/21724	0.0605998	0.289044	0.257961	ENSG00000066455/ENSG00000066777/ENSG00000107863/ENSG00000138768/ENSG00000173230	5
GO:0051117	MF ATPase binding	5/553	83/21724	0.0605998	0.289044	0.257961	ENSG00000055044/ENSG00000077232/ENSG00000086300/ENSG00000105929/ENSG00000155313	5
GO:0006978	BP DNA damage response, signal transduction by p53 class mediator resulting in transcription of p21 class mediator	2/553	16/21724	0.0613403	0.289044	0.257961	ENSG00000139618/ENSG00000185499	2
GO:0010259	BP multicellular organism aging	2/553	16/21724	0.0613403	0.289044	0.257961	ENSG00000025796/ENSG00000165392	2
GO:0010633	BP negative regulation of epithelial cell migration	2/553	16/21724	0.0613403	0.289044	0.257961	ENSG00000143507/ENSG00000184292	2
GO:0042993	BP obsolete positive regulation of transcription factor import into nucleus	2/553	16/21724	0.0613403	0.289044	0.257961	ENSG00000107201/ENSG00000145675	2
GO:0060322	BP head development	2/553	16/21724	0.0613403	0.289044	0.257961	ENSG00000137868/ENSG00000151617	2
GO:0061053	BP somite development	2/553	16/21724	0.0613403	0.289044	0.257961	ENSG00000085741/ENSG00000122257	2
GO:0070063	MF RNA polymerase binding	2/553	16/21724	0.0613403	0.289044	0.257961	ENSG00000047188/ENSG00000065243	2
GO:0006284	BP base-excision repair	3/553	36/21724	0.0630657	0.289044	0.257961	ENSG00000136936/ENSG00000165392/ENSG00000170242	3
GO:0030513	BP positive regulation of BMP signaling pathway	3/553	36/21724	0.0630657	0.289044	0.257961	ENSG00000120149/ENSG00000142871/ENSG00000168214	3
GO:0032212	BP positive regulation of telomere maintenance via telomerase	3/553	36/21724	0.0630657	0.289044	0.257961	ENSG00000135549/ENSG00000149311/ENSG00000175054	3
GO:0048487	MF beta-tubulin binding	3/553	36/21724	0.0630657	0.289044	0.257961	ENSG00000108055/ENSG00000116741/ENSG00000138095	3
GO:0051020	MF GTPase binding	3/553	36/21724	0.0630657	0.289044	0.257961	ENSG00000136628/ENSG00000144674/ENSG00000145715	3
GO:0008543	BP fibroblast growth factor receptor signaling pathway	5/553	84/21724	0.0631533	0.289044	0.257961	ENSG00000089177/ENSG00000137440/ENSG00000162344/ENSG00000166037/ENSG00000196159	5
GO:0019827	BP stem cell population maintenance	4/553	59/21724	0.0631842	0.289044	0.257961	ENSG00000108055/ENSG00000163508/ENSG00000164190/ENSG00000198730	4
GO:0005794	CC Golgi apparatus	44/553	1368/21724	0.0655847	0.289044	0.257961	ENSG00000036054/ENSG00000066455/ENSG00000066777/ENSG00000075651/ENSG00000082996/ENSG00000087502/ENSG00000092108/ENSG00000106692/ENSG00000107863/ENSG00000109586/ENSG00000113595/ENSG00000115963/ENSG00000120885/ENSG00000123983/ENSG00000127914/ENSG00000128274/ENSG00000129083/ENSG00000129422/ENSG00000135074/ENSG00000135241/ENSG00000135968/ENSG00000137145/ENSG00000137845/ENSG00000138768/ENSG00000140297…	44
GO:0051213	MF dioxygenase activity	5/553	85/21724	0.0657665	0.289044	0.257961	ENSG00000108839/ENSG00000115548/ENSG00000152952/ENSG00000171988/ENSG00000198363	5
GO:0001947	BP heart looping	4/553	60/21724	0.0663987	0.289044	0.257961	ENSG00000101752/ENSG00000131437/ENSG00000135541/ENSG00000145075	4
GO:0000245	BP spliceosomal complex assembly	3/553	37/21724	0.0673849	0.289044	0.257961	ENSG00000005436/ENSG00000115524/ENSG00000139218	3
GO:0005547	MF phosphatidylinositol-3,4,5-trisphosphate binding	3/553	37/21724	0.0673849	0.289044	0.257961	ENSG00000039319/ENSG00000089177/ENSG00000153317	3
GO:0005795	CC Golgi stack	3/553	37/21724	0.0673849	0.289044	0.257961	ENSG00000127914/ENSG00000138768/ENSG00000173230	3
GO:0006110	BP regulation of glycolytic process	3/553	37/21724	0.0673849	0.289044	0.257961	ENSG00000047410/ENSG00000138750/ENSG00000153201	3
GO:0007032	BP endosome organization	3/553	37/21724	0.0673849	0.289044	0.257961	ENSG00000086300/ENSG00000136051/ENSG00000138592	3
GO:0042769	BP DNA damage response, detection of DNA damage	3/553	37/21724	0.0673849	0.289044	0.257961	ENSG00000035928/ENSG00000137601/ENSG00000162607	3
GO:0061025	BP membrane fusion	3/553	37/21724	0.0673849	0.289044	0.257961	ENSG00000104164/ENSG00000138768/ENSG00000183486	3
GO:0000178	CC exosome (RNase complex)	2/553	17/21724	0.0683791	0.289044	0.257961	ENSG00000039123/ENSG00000083520	2
GO:0017017	MF MAP kinase tyrosine/serine/threonine phosphatase activity	2/553	17/21724	0.0683791	0.289044	0.257961	ENSG00000139318/ENSG00000143507	2
GO:0030889	BP negative regulation of B cell proliferation	2/553	17/21724	0.0683791	0.289044	0.257961	ENSG00000146072/ENSG00000149311	2
GO:0034045	CC phagophore assembly site membrane	2/553	17/21724	0.0683791	0.289044	0.257961	ENSG00000023287/ENSG00000066739	2
GO:0043651	BP linoleic acid metabolic process	2/553	17/21724	0.0683791	0.289044	0.257961	ENSG00000108839/ENSG00000135241	2
GO:0050868	BP negative regulation of T cell activation	2/553	17/21724	0.0683791	0.289044	0.257961	ENSG00000076641/ENSG00000134258	2
GO:0051492	BP regulation of stress fiber assembly	2/553	17/21724	0.0683791	0.289044	0.257961	ENSG00000134318/ENSG00000145675	2
GO:0051642	BP centrosome localization	2/553	17/21724	0.0683791	0.289044	0.257961	ENSG00000153201/ENSG00000170759	2
GO:0051893	BP regulation of focal adhesion assembly	2/553	17/21724	0.0683791	0.289044	0.257961	ENSG00000065613/ENSG00000134318	2
GO:0070266	BP necroptotic process	2/553	17/21724	0.0683791	0.289044	0.257961	ENSG00000110330/ENSG00000164342	2
GO:0071682	CC endocytic vesicle lumen	2/553	17/21724	0.0683791	0.289044	0.257961	ENSG00000113140/ENSG00000166598	2
GO:0030335	BP positive regulation of cell migration	9/553	199/21724	0.068994	0.289044	0.257961	ENSG00000060339/ENSG00000085741/ENSG00000108839/ENSG00000134982/ENSG00000137801/ENSG00000137845/ENSG00000142871/ENSG00000145675/ENSG00000151422	9
GO:0031124	BP mRNA 3'-end processing	4/553	61/21724	0.0696966	0.289044	0.257961	ENSG00000079134/ENSG00000116754/ENSG00000125676/ENSG00000164609	4
GO:0045665	BP negative regulation of neuron differentiation	4/553	61/21724	0.0696966	0.289044	0.257961	ENSG00000066279/ENSG00000101144/ENSG00000101752/ENSG00000163608	4
GO:0006468	BP protein phosphorylation	23/553	649/21724	0.0703212	0.289044	0.257961	ENSG00000011566/ENSG00000028116/ENSG00000058729/ENSG00000065243/ENSG00000065613/ENSG00000069956/ENSG00000085741/ENSG00000095015/ENSG00000101049/ENSG00000105976/ENSG00000112739/ENSG00000112742/ENSG00000121879/ENSG00000134318/ENSG00000137601/ENSG00000137845/ENSG00000144895/ENSG00000145675/ENSG00000147044/ENSG00000149311/ENSG00000151422/ENSG00000160145/ENSG00000197442	23
GO:0005930	CC axoneme	5/553	87/21724	0.0711716	0.289044	0.257961	ENSG00000117724/ENSG00000118965/ENSG00000122545/ENSG00000131437/ENSG00000145075	5
GO:0000422	BP autophagy of mitochondrion	3/553	38/21724	0.071835	0.289044	0.257961	ENSG00000023287/ENSG00000066739/ENSG00000181652	3
GO:0001837	BP epithelial to mesenchymal transition	3/553	38/21724	0.071835	0.289044	0.257961	ENSG00000085741/ENSG00000101144/ENSG00000168214	3
GO:0006493	BP protein O-linked glycosylation	3/553	38/21724	0.071835	0.289044	0.257961	ENSG00000109586/ENSG00000140297/ENSG00000141429	3
GO:0032467	BP positive regulation of cytokinesis	3/553	38/21724	0.071835	0.289044	0.257961	ENSG00000065243/ENSG00000104218/ENSG00000138182	3
GO:0043407	BP negative regulation of MAP kinase activity	3/553	38/21724	0.071835	0.289044	0.257961	ENSG00000101144/ENSG00000116741/ENSG00000196712	3
GO:0072593	BP reactive oxygen species metabolic process	3/553	38/21724	0.071835	0.289044	0.257961	ENSG00000108839/ENSG00000135002/ENSG00000142871	3
GO:0045893	BP positive regulation of transcription, DNA-templated	22/553	618/21724	0.0726969	0.289044	0.257961	ENSG00000035928/ENSG00000062194/ENSG00000085741/ENSG00000101144/ENSG00000108510/ENSG00000115548/ENSG00000127870/ENSG00000139618/ENSG00000147180/ENSG00000149308/ENSG00000156256/ENSG00000156802/ENSG00000163508/ENSG00000169129/ENSG00000170345/ENSG00000171634/ENSG00000172845/ENSG00000174738/ENSG00000180530/ENSG00000197442/ENSG00000198157/ENSG00000198707	22
GO:0007266	BP Rho protein signal transduction	4/553	62/21724	0.0730772	0.289044	0.257961	ENSG00000119326/ENSG00000134318/ENSG00000137962/ENSG00000160145	4
GO:0000054	BP ribosomal subunit export from nucleus	1/553	3/21724	0.074443	0.289044	0.257961	ENSG00000164163	1
GO:0000103	BP sulfate assimilation	1/553	3/21724	0.074443	0.289044	0.257961	ENSG00000088002	1
GO:0000110	CC nucleotide-excision repair factor 1 complex	1/553	3/21724	0.074443	0.289044	0.257961	ENSG00000136936	1
GO:0000189	BP obsolete MAPK import into nucleus	1/553	3/21724	0.074443	0.289044	0.257961	ENSG00000047410	1
GO:0000453	BP enzyme-directed rRNA 2'-O-methylation	1/553	3/21724	0.074443	0.289044	0.257961	ENSG00000059588	1
GO:0000819	BP sister chromatid segregation	1/553	3/21724	0.074443	0.289044	0.257961	ENSG00000077097	1
GO:0001704	BP formation of primary germ layer	1/553	3/21724	0.074443	0.289044	0.257961	ENSG00000089177	1
GO:0001754	BP eye photoreceptor cell differentiation	1/553	3/21724	0.074443	0.289044	0.257961	ENSG00000135049	1
GO:0002282	BP microglial cell activation involved in immune response	1/553	3/21724	0.074443	0.289044	0.257961	ENSG00000164342	1
GO:0002331	BP pre-B cell allelic exclusion	1/553	3/21724	0.074443	0.289044	0.257961	ENSG00000149311	1
GO:0002418	BP immune response to tumor cell	1/553	3/21724	0.074443	0.289044	0.257961	ENSG00000180644	1
GO:0003256	BP regulation of transcription from RNA polymerase II promoter involved in myocardial precursor cell differentiation	1/553	3/21724	0.074443	0.289044	0.257961	ENSG00000168214	1
GO:0003278	BP apoptotic process involved in heart morphogenesis	1/553	3/21724	0.074443	0.289044	0.257961	ENSG00000142871	1
GO:0003408	BP optic cup formation involved in camera-type eye development	1/553	3/21724	0.074443	0.289044	0.257961	ENSG00000002745	1
GO:0003829	MF beta-1,3-galactosyl-O-glycosyl-glycoprotein beta-1,6-N-acetylglucosaminyltransferase activity	1/553	3/21724	0.074443	0.289044	0.257961	ENSG00000140297	1
GO:0003918	MF DNA topoisomerase type II (ATP-hydrolyzing) activity	1/553	3/21724	0.074443	0.289044	0.257961	ENSG00000077097	1
GO:0004052	MF arachidonate 12-lipoxygenase activity	1/553	3/21724	0.074443	0.289044	0.257961	ENSG00000108839	1
GO:0004145	MF diamine N-acetyltransferase activity	1/553	3/21724	0.074443	0.289044	0.257961	ENSG00000184788	1
GO:0004161	MF dimethylallyltranstransferase activity	1/553	3/21724	0.074443	0.289044	0.257961	ENSG00000152904	1
GO:0004311	MF farnesyltranstransferase activity	1/553	3/21724	0.074443	0.289044	0.257961	ENSG00000152904	1
GO:0004803	MF transposase activity	1/553	3/21724	0.074443	0.289044	0.257961	ENSG00000168152	1
GO:0004809	MF tRNA (guanine-N2-)-methyltransferase activity	1/553	3/21724	0.074443	0.289044	0.257961	ENSG00000066651	1
GO:0004924	MF oncostatin-M receptor activity	1/553	3/21724	0.074443	0.289044	0.257961	ENSG00000134352	1
GO:0005136	MF interleukin-4 receptor binding	1/553	3/21724	0.074443	0.289044	0.257961	ENSG00000083535	1
GO:0005152	MF interleukin-1 receptor antagonist activity	1/553	3/21724	0.074443	0.289044	0.257961	ENSG00000130508	1
GO:0005896	CC interleukin-6 receptor complex	1/553	3/21724	0.074443	0.289044	0.257961	ENSG00000134352	1
GO:0005971	CC ribonucleoside-diphosphate reductase complex	1/553	3/21724	0.074443	0.289044	0.257961	ENSG00000048392	1
GO:0007290	BP spermatid nucleus elongation	1/553	3/21724	0.074443	0.289044	0.257961	ENSG00000115548	1
GO:0008109	MF N-acetyllactosaminide beta-1,6-N-acetylglucosaminyltransferase activity	1/553	3/21724	0.074443	0.289044	0.257961	ENSG00000140297	1
GO:0008321	MF Ral guanyl-nucleotide exchange factor activity	1/553	3/21724	0.074443	0.289044	0.257961	ENSG00000143344	1
GO:0008475	MF procollagen-lysine 5-dioxygenase activity	1/553	3/21724	0.074443	0.289044	0.257961	ENSG00000152952	1
GO:0009166	BP nucleotide catabolic process	1/553	3/21724	0.074443	0.289044	0.257961	ENSG00000135318	1
GO:0009912	BP auditory receptor cell fate commitment	1/553	3/21724	0.074443	0.289044	0.257961	ENSG00000168214	1
GO:0009957	BP epidermal cell fate specification	1/553	3/21724	0.074443	0.289044	0.257961	ENSG00000168214	1
GO:0010002	BP cardioblast differentiation	1/553	3/21724	0.074443	0.289044	0.257961	ENSG00000163508	1
GO:0010484	MF H3 histone acetyltransferase activity	1/553	3/21724	0.074443	0.289044	0.257961	ENSG00000139618	1
GO:0010751	BP negative regulation of nitric oxide mediated signal transduction	1/553	3/21724	0.074443	0.289044	0.257961	ENSG00000137801	1
GO:0015111	MF iodide transmembrane transporter activity	1/553	3/21724	0.074443	0.289044	0.257961	ENSG00000131620	1
GO:0016035	CC zeta DNA polymerase complex	1/553	3/21724	0.074443	0.289044	0.257961	ENSG00000009413	1
GO:0016259	BP selenocysteine metabolic process	1/553	3/21724	0.074443	0.289044	0.257961	ENSG00000109618	1
GO:0016423	MF tRNA (guanine) methyltransferase activity	1/553	3/21724	0.074443	0.289044	0.257961	ENSG00000059588	1
GO:0016429	MF tRNA (adenine-N1-)-methyltransferase activity	1/553	3/21724	0.074443	0.289044	0.257961	ENSG00000174173	1
GO:0016476	BP regulation of embryonic cell shape	1/553	3/21724	0.074443	0.289044	0.257961	ENSG00000122545	1
GO:0016553	BP base conversion or substitution editing	1/553	3/21724	0.074443	0.289044	0.257961	ENSG00000239713	1
GO:0016939	CC kinesin II complex	1/553	3/21724	0.074443	0.289044	0.257961	ENSG00000131437	1
GO:0018193	BP peptidyl-amino acid modification	1/553	3/21724	0.074443	0.289044	0.257961	ENSG00000198363	1
GO:0019959	MF interleukin-8 binding	1/553	3/21724	0.074443	0.289044	0.257961	ENSG00000175899	1
GO:0021502	BP neural fold elevation formation	1/553	3/21724	0.074443	0.289044	0.257961	ENSG00000101144	1
GO:0022829	MF wide pore channel activity	1/553	3/21724	0.074443	0.289044	0.257961	ENSG00000180644	1
GO:0030678	CC mitochondrial ribonuclease P complex	1/553	3/21724	0.074443	0.289044	0.257961	ENSG00000174173	1
GO:0030895	CC apolipoprotein B mRNA editing enzyme complex	1/553	3/21724	0.074443	0.289044	0.257961	ENSG00000239713	1
GO:0031205	CC endoplasmic reticulum Sec complex	1/553	3/21724	0.074443	0.289044	0.257961	ENSG00000102580	1
GO:0032607	BP interferon-alpha production	1/553	3/21724	0.074443	0.289044	0.257961	ENSG00000163512	1
GO:0032635	BP interleukin-6 production	1/553	3/21724	0.074443	0.289044	0.257961	ENSG00000163512	1
GO:0032911	BP negative regulation of transforming growth factor beta1 production	1/553	3/21724	0.074443	0.289044	0.257961	ENSG00000198087	1
GO:0032918	BP spermidine acetylation	1/553	3/21724	0.074443	0.289044	0.257961	ENSG00000184788	1
GO:0034421	BP post-translational protein acetylation	1/553	3/21724	0.074443	0.289044	0.257961	ENSG00000141446	1
GO:0034457	CC Mpp10 complex	1/553	3/21724	0.074443	0.289044	0.257961	ENSG00000124383	1
GO:0034499	BP late endosome to Golgi transport	1/553	3/21724	0.074443	0.289044	0.257961	ENSG00000135968	1
GO:0035261	BP external genitalia morphogenesis	1/553	3/21724	0.074443	0.289044	0.257961	ENSG00000164190	1
GO:0035583	BP sequestering of TGFbeta in extracellular matrix	1/553	3/21724	0.074443	0.289044	0.257961	ENSG00000049323	1
GO:0035617	BP stress granule disassembly	1/553	3/21724	0.074443	0.289044	0.257961	ENSG00000170759	1
GO:0035880	BP embryonic nail plate morphogenesis	1/553	3/21724	0.074443	0.289044	0.257961	ENSG00000120149	1
GO:0036018	BP cellular response to erythropoietin	1/553	3/21724	0.074443	0.289044	0.257961	ENSG00000187193	1
GO:0036123	BP histone H3-K9 dimethylation	1/553	3/21724	0.074443	0.289044	0.257961	ENSG00000115548	1
GO:0039529	BP RIG-I signaling pathway	1/553	3/21724	0.074443	0.289044	0.257961	ENSG00000107201	1
GO:0039535	BP regulation of RIG-I signaling pathway	1/553	3/21724	0.074443	0.289044	0.257961	ENSG00000110330	1
GO:0042583	CC chromaffin granule	1/553	3/21724	0.074443	0.289044	0.257961	ENSG00000120885	1
GO:0042663	BP regulation of endodermal cell fate specification	1/553	3/21724	0.074443	0.289044	0.257961	ENSG00000139318	1
GO:0042998	BP positive regulation of Golgi to plasma membrane protein transport	1/553	3/21724	0.074443	0.289044	0.257961	ENSG00000123983	1
GO:0043120	MF tumor necrosis factor binding	1/553	3/21724	0.074443	0.289044	0.257961	ENSG00000175899	1
GO:0043227	CC membrane-bounded organelle	1/553	3/21724	0.074443	0.289044	0.257961	ENSG00000170759	1
GO:0043331	BP response to dsRNA	1/553	3/21724	0.074443	0.289044	0.257961	ENSG00000164342	1
GO:0043585	BP nose morphogenesis	1/553	3/21724	0.074443	0.289044	0.257961	ENSG00000137868	1
GO:0044308	CC axonal spine	1/553	3/21724	0.074443	0.289044	0.257961	ENSG00000102189	1
GO:0044774	BP mitotic DNA integrity checkpoint	1/553	3/21724	0.074443	0.289044	0.257961	ENSG00000077097	1
GO:0044805	BP late nucleophagy	1/553	3/21724	0.074443	0.289044	0.257961	ENSG00000181652	1
GO:0045588	BP positive regulation of gamma-delta T cell differentiation	1/553	3/21724	0.074443	0.289044	0.257961	ENSG00000123338	1
GO:0045621	BP positive regulation of lymphocyte differentiation	1/553	3/21724	0.074443	0.289044	0.257961	ENSG00000123338	1
GO:0046947	BP hydroxylysine biosynthetic process	1/553	3/21724	0.074443	0.289044	0.257961	ENSG00000152952	1
GO:0048592	BP eye morphogenesis	1/553	3/21724	0.074443	0.289044	0.257961	ENSG00000164190	1
GO:0051088	BP PMA-inducible membrane protein ectodomain proteolysis	1/553	3/21724	0.074443	0.289044	0.257961	ENSG00000137845	1
GO:0051120	MF hepoxilin A3 synthase activity	1/553	3/21724	0.074443	0.289044	0.257961	ENSG00000108839	1
GO:0051252	BP regulation of RNA metabolic process	1/553	3/21724	0.074443	0.289044	0.257961	ENSG00000145715	1
GO:0051684	BP maintenance of Golgi location	1/553	3/21724	0.074443	0.289044	0.257961	ENSG00000107863	1
GO:0051788	BP response to misfolded protein	1/553	3/21724	0.074443	0.289044	0.257961	ENSG00000120885	1
GO:0051795	BP positive regulation of timing of catagen	1/553	3/21724	0.074443	0.289044	0.257961	ENSG00000120149	1
GO:0051797	BP regulation of hair follicle development	1/553	3/21724	0.074443	0.289044	0.257961	ENSG00000162601	1
GO:0060197	BP cloacal septation	1/553	3/21724	0.074443	0.289044	0.257961	ENSG00000085741	1
GO:0060266	BP negative regulation of respiratory burst involved in inflammatory response	1/553	3/21724	0.074443	0.289044	0.257961	ENSG00000143507	1
GO:0061010	BP gall bladder development	1/553	3/21724	0.074443	0.289044	0.257961	ENSG00000164190	1
GO:0061368	BP behavioral response to formalin induced pain	1/553	3/21724	0.074443	0.289044	0.257961	ENSG00000160145	1
GO:0061649	MF ubiquitin modification-dependent histone binding	1/553	3/21724	0.074443	0.289044	0.257961	ENSG00000135655	1
GO:0061740	BP protein targeting to lysosome involved in chaperone-mediated autophagy	1/553	3/21724	0.074443	0.289044	0.257961	ENSG00000120885	1
GO:0061821	MF telomeric D-loop binding	1/553	3/21724	0.074443	0.289044	0.257961	ENSG00000165392	1
GO:0070051	MF fibrinogen binding	1/553	3/21724	0.074443	0.289044	0.257961	ENSG00000137801	1
GO:0070110	CC ciliary neurotrophic factor receptor complex	1/553	3/21724	0.074443	0.289044	0.257961	ENSG00000134352	1
GO:0070424	BP regulation of nucleotide-binding oligomerization domain containing signaling pathway	1/553	3/21724	0.074443	0.289044	0.257961	ENSG00000110330	1
GO:0070433	BP negative regulation of nucleotide-binding oligomerization domain containing 2 signaling pathway	1/553	3/21724	0.074443	0.289044	0.257961	ENSG00000112851	1
GO:0070487	BP monocyte aggregation	1/553	3/21724	0.074443	0.289044	0.257961	ENSG00000101144	1
GO:0070495	BP negative regulation of thrombin-activated receptor signaling pathway	1/553	3/21724	0.074443	0.289044	0.257961	ENSG00000105976	1
GO:0070537	BP histone H2A K63-linked deubiquitination	1/553	3/21724	0.074443	0.289044	0.257961	ENSG00000156256	1
GO:0071006	CC U2-type catalytic step 1 spliceosome	1/553	3/21724	0.074443	0.289044	0.257961	ENSG00000163510	1
GO:0071386	BP cellular response to corticosterone stimulus	1/553	3/21724	0.074443	0.289044	0.257961	ENSG00000070961	1
GO:0071596	BP ubiquitin-dependent protein catabolic process via the N-end rule pathway	1/553	3/21724	0.074443	0.289044	0.257961	ENSG00000144357	1
GO:0071877	BP regulation of adenylate cyclase-inhibiting adrenergic receptor signaling pathway	1/553	3/21724	0.074443	0.289044	0.257961	ENSG00000116741	1
GO:0071987	MF WD40-repeat domain binding	1/553	3/21724	0.074443	0.289044	0.257961	ENSG00000170242	1
GO:0072092	BP ureteric bud invasion	1/553	3/21724	0.074443	0.289044	0.257961	ENSG00000162849	1
GO:0072125	BP negative regulation of glomerular mesangial cell proliferation	1/553	3/21724	0.074443	0.289044	0.257961	ENSG00000101144	1
GO:0072133	BP metanephric mesenchyme morphogenesis	1/553	3/21724	0.074443	0.289044	0.257961	ENSG00000101144	1
GO:0072136	BP metanephric mesenchymal cell proliferation involved in metanephros development	1/553	3/21724	0.074443	0.289044	0.257961	ENSG00000101144	1
GO:0072717	BP cellular response to actinomycin D	1/553	3/21724	0.074443	0.289044	0.257961	ENSG00000135679	1
GO:0090234	BP regulation of kinetochore assembly	1/553	3/21724	0.074443	0.289044	0.257961	ENSG00000112701	1
GO:0090272	BP negative regulation of fibroblast growth factor production	1/553	3/21724	0.074443	0.289044	0.257961	ENSG00000085741	1
GO:0090526	BP regulation of gluconeogenesis	1/553	3/21724	0.074443	0.289044	0.257961	ENSG00000153201	1
GO:0106001	BP intestinal hexose absorption	1/553	3/21724	0.074443	0.289044	0.257961	ENSG00000100170	1
GO:1900106	BP positive regulation of hyaluranon cable assembly	1/553	3/21724	0.074443	0.289044	0.257961	ENSG00000101144	1
GO:1901299	BP negative regulation of hydrogen peroxide-mediated programmed cell death	1/553	3/21724	0.074443	0.289044	0.257961	ENSG00000105976	1
GO:1901315	BP negative regulation of histone H2A K63-linked ubiquitination	1/553	3/21724	0.074443	0.289044	0.257961	ENSG00000104517	1
GO:1902523	BP positive regulation of protein K63-linked ubiquitination	1/553	3/21724	0.074443	0.289044	0.257961	ENSG00000110330	1
GO:1903025	BP regulation of RNA polymerase II regulatory region sequence-specific DNA binding	1/553	3/21724	0.074443	0.289044	0.257961	ENSG00000184828	1
GO:1903527	BP positive regulation of membrane tubulation	1/553	3/21724	0.074443	0.289044	0.257961	ENSG00000153317	1
GO:1904031	BP positive regulation of cyclin-dependent protein kinase activity	1/553	3/21724	0.074443	0.289044	0.257961	ENSG00000165730	1
GO:1904434	BP positive regulation of ferrous iron binding	1/553	3/21724	0.074443	0.289044	0.257961	ENSG00000010704	1
GO:1904437	BP positive regulation of transferrin receptor binding	1/553	3/21724	0.074443	0.289044	0.257961	ENSG00000010704	1
GO:1904440	BP positive regulation of iron ion import across plasma membrane	1/553	3/21724	0.074443	0.289044	0.257961	ENSG00000010704	1
GO:1905098	BP negative regulation of guanyl-nucleotide exchange factor activity	1/553	3/21724	0.074443	0.289044	0.257961	ENSG00000105976	1
GO:1905773	MF 8-hydroxy-2'-deoxyguanosine DNA binding	1/553	3/21724	0.074443	0.289044	0.257961	ENSG00000165392	1
GO:1990785	BP response to water-immersion restraint stress	1/553	3/21724	0.074443	0.289044	0.257961	ENSG00000135679	1
GO:1990928	BP response to amino acid starvation	1/553	3/21724	0.074443	0.289044	0.257961	ENSG00000144895	1
GO:2000768	BP positive regulation of nephron tubule epithelial cell differentiation	1/553	3/21724	0.074443	0.289044	0.257961	ENSG00000007062	1
GO:2001027	BP negative regulation of endothelial cell chemotaxis	1/553	3/21724	0.074443	0.289044	0.257961	ENSG00000137801	1
GO:2001186	BP negative regulation of CD8-positive, alpha-beta T cell activation	1/553	3/21724	0.074443	0.289044	0.257961	ENSG00000010704	1
GO:0000346	CC transcription export complex	2/553	18/21724	0.0756679	0.289475	0.258345	ENSG00000079134/ENSG00000125676	2
GO:0000800	CC lateral element	2/553	18/21724	0.0756679	0.289475	0.258345	ENSG00000108055/ENSG00000139618	2
GO:0006103	BP 2-oxoglutarate metabolic process	2/553	18/21724	0.0756679	0.289475	0.258345	ENSG00000091140/ENSG00000137944	2
GO:0007004	BP telomere maintenance via telomerase	2/553	18/21724	0.0756679	0.289475	0.258345	ENSG00000035928/ENSG00000113522	2
GO:0008266	MF poly(U) RNA binding	2/553	18/21724	0.0756679	0.289475	0.258345	ENSG00000124788/ENSG00000138385	2
GO:0019789	MF SUMO transferase activity	2/553	18/21724	0.0756679	0.289475	0.258345	ENSG00000135679/ENSG00000153201	2
GO:0030532	CC small nuclear ribonucleoprotein complex	2/553	18/21724	0.0756679	0.289475	0.258345	ENSG00000066777/ENSG00000164609	2
GO:0031083	CC BLOC-1 complex	2/553	18/21724	0.0756679	0.289475	0.258345	ENSG00000104164/ENSG00000136051	2
GO:0031235	CC intrinsic component of the cytoplasmic side of the plasma membrane	2/553	18/21724	0.0756679	0.289475	0.258345	ENSG00000145715/ENSG00000196712	2
GO:0042325	BP regulation of phosphorylation	2/553	18/21724	0.0756679	0.289475	0.258345	ENSG00000101144/ENSG00000164327	2
GO:0045104	BP intermediate filament cytoskeleton organization	2/553	18/21724	0.0756679	0.289475	0.258345	ENSG00000112851/ENSG00000151914	2
GO:0050431	MF transforming growth factor beta binding	2/553	18/21724	0.0756679	0.289475	0.258345	ENSG00000049323/ENSG00000137801	2
GO:0070064	MF proline-rich region binding	2/553	18/21724	0.0756679	0.289475	0.258345	ENSG00000120688/ENSG00000196504	2
GO:0000794	CC condensed nuclear chromosome	3/553	39/21724	0.0764133	0.291666	0.260301	ENSG00000113522/ENSG00000138095/ENSG00000163781	3
GO:0038128	BP ERBB2 signaling pathway	3/553	39/21724	0.0764133	0.291666	0.260301	ENSG00000112851/ENSG00000121879/ENSG00000145675	3
GO:1900034	BP regulation of cellular response to heat	5/553	89/21724	0.0768132	0.292861	0.261368	ENSG00000047410/ENSG00000138750/ENSG00000149311/ENSG00000153201/ENSG00000175054	5
GO:0000086	BP G2/M transition of mitotic cell cycle	7/553	145/21724	0.0777385	0.295721	0.26392	ENSG00000078674/ENSG00000101639/ENSG00000127914/ENSG00000147874/ENSG00000166037/ENSG00000182923/ENSG00000198707	7
GO:0090305	BP nucleic acid phosphodiester bond hydrolysis	7/553	145/21724	0.0777385	0.295721	0.26392	ENSG00000009413/ENSG00000083520/ENSG00000101773/ENSG00000113522/ENSG00000138095/ENSG00000147687/ENSG00000165392	7
GO:0042493	BP response to drug	13/553	328/21724	0.0778781	0.295919	0.264097	ENSG00000002726/ENSG00000107159/ENSG00000112972/ENSG00000117528/ENSG00000117724/ENSG00000123338/ENSG00000135679/ENSG00000137801/ENSG00000139318/ENSG00000170242/ENSG00000170345/ENSG00000174780/ENSG00000175054	13
GO:0042802	MF identical protein binding	30/553	898/21724	0.0794156	0.301423	0.269008	ENSG00000065613/ENSG00000078674/ENSG00000083535/ENSG00000090382/ENSG00000100519/ENSG00000100592/ENSG00000104164/ENSG00000107201/ENSG00000113595/ENSG00000118412/ENSG00000119917/ENSG00000122545/ENSG00000124788/ENSG00000134982/ENSG00000135541/ENSG00000135655/ENSG00000135679/ENSG00000135968/ENSG00000137801/ENSG00000140299/ENSG00000142619/ENSG00000152904/ENSG00000163781/ENSG00000163818/ENSG00000164342…	30
GO:0005109	MF frizzled binding	3/553	40/21724	0.0811166	0.307188	0.274154	ENSG00000002745/ENSG00000085741/ENSG00000108375	3
GO:0032757	BP positive regulation of interleukin-8 production	3/553	40/21724	0.0811166	0.307188	0.274154	ENSG00000107201/ENSG00000164342/ENSG00000169129	3
GO:0042981	BP regulation of apoptotic process	12/553	299/21724	0.0817961	0.308544	0.275364	ENSG00000011566/ENSG00000065613/ENSG00000095015/ENSG00000101049/ENSG00000101144/ENSG00000110330/ENSG00000119707/ENSG00000120149/ENSG00000137601/ENSG00000146072/ENSG00000149311/ENSG00000165392	12
GO:0016301	MF kinase activity	25/553	730/21724	0.0829389	0.308544	0.275364	ENSG00000011566/ENSG00000028116/ENSG00000058729/ENSG00000065243/ENSG00000065613/ENSG00000069956/ENSG00000095015/ENSG00000101049/ENSG00000105976/ENSG00000112739/ENSG00000112742/ENSG00000118507/ENSG00000121879/ENSG00000127914/ENSG00000134318/ENSG00000135002/ENSG00000137601/ENSG00000143156/ENSG00000145725/ENSG00000147044/ENSG00000149311/ENSG00000151422/ENSG00000160145/ENSG00000175054/ENSG00000197442	25
GO:0016310	BP phosphorylation	25/553	730/21724	0.0829389	0.308544	0.275364	ENSG00000011566/ENSG00000028116/ENSG00000058729/ENSG00000065243/ENSG00000065613/ENSG00000069956/ENSG00000095015/ENSG00000101049/ENSG00000105976/ENSG00000112739/ENSG00000112742/ENSG00000118507/ENSG00000121879/ENSG00000127914/ENSG00000134318/ENSG00000135002/ENSG00000137601/ENSG00000143156/ENSG00000145725/ENSG00000147044/ENSG00000149311/ENSG00000151422/ENSG00000160145/ENSG00000175054/ENSG00000197442	25
GO:0000266	BP mitochondrial fission	2/553	19/21724	0.0831895	0.308544	0.275364	ENSG00000135655/ENSG00000183486	2
GO:0001508	BP action potential	2/553	19/21724	0.0831895	0.308544	0.275364	ENSG00000118507/ENSG00000145390	2
GO:0004653	MF polypeptide N-acetylgalactosaminyltransferase activity	2/553	19/21724	0.0831895	0.308544	0.275364	ENSG00000109586/ENSG00000141429	2
GO:0005852	CC eukaryotic translation initiation factor 3 complex	2/553	19/21724	0.0831895	0.308544	0.275364	ENSG00000104408/ENSG00000164163	2
GO:0006509	BP membrane protein ectodomain proteolysis	2/553	19/21724	0.0831895	0.308544	0.275364	ENSG00000135074/ENSG00000137845	2
GO:0030490	BP maturation of SSU-rRNA	2/553	19/21724	0.0831895	0.308544	0.275364	ENSG00000058729/ENSG00000124383	2
GO:0042310	BP vasoconstriction	2/553	19/21724	0.0831895	0.308544	0.275364	ENSG00000148680/ENSG00000151617	2
GO:0045022	BP early endosome to late endosome transport	2/553	19/21724	0.0831895	0.308544	0.275364	ENSG00000089177/ENSG00000102189	2
GO:0048012	BP hepatocyte growth factor receptor signaling pathway	2/553	19/21724	0.0831895	0.308544	0.275364	ENSG00000105976/ENSG00000176945	2
GO:0050768	BP negative regulation of neurogenesis	2/553	19/21724	0.0831895	0.308544	0.275364	ENSG00000078674/ENSG00000101144	2
GO:0051018	MF protein kinase A binding	2/553	19/21724	0.0831895	0.308544	0.275364	ENSG00000118507/ENSG00000131016	2
GO:0051693	BP actin filament capping	2/553	19/21724	0.0831895	0.308544	0.275364	ENSG00000136059/ENSG00000198898	2
GO:0070987	BP error-free translesion synthesis	2/553	19/21724	0.0831895	0.308544	0.275364	ENSG00000035928/ENSG00000163743	2
GO:0071360	BP cellular response to exogenous dsRNA	2/553	19/21724	0.0831895	0.308544	0.275364	ENSG00000107201/ENSG00000164342	2
GO:0005923	CC bicellular tight junction	6/553	119/21724	0.0837173	0.308544	0.275364	ENSG00000002726/ENSG00000072415/ENSG00000107201/ENSG00000134982/ENSG00000145390/ENSG00000188158	6
GO:0010628	BP positive regulation of gene expression	15/553	398/21724	0.0857989	0.308544	0.275364	ENSG00000002745/ENSG00000010704/ENSG00000085741/ENSG00000104517/ENSG00000107201/ENSG00000107796/ENSG00000108839/ENSG00000120885/ENSG00000134318/ENSG00000135679/ENSG00000135960/ENSG00000164342/ENSG00000165730/ENSG00000168214/ENSG00000198157	15
GO:0019894	MF kinesin binding	3/553	41/21724	0.0859419	0.308544	0.275364	ENSG00000126777/ENSG00000131437/ENSG00000147642	3
GO:0032040	CC small-subunit processome	3/553	41/21724	0.0859419	0.308544	0.275364	ENSG00000055044/ENSG00000111615/ENSG00000124383	3
GO:0045787	BP positive regulation of cell cycle	3/553	41/21724	0.0859419	0.308544	0.275364	ENSG00000135679/ENSG00000165730/ENSG00000260916	3
GO:0018105	BP peptidyl-serine phosphorylation	7/553	149/21724	0.0868644	0.308544	0.275364	ENSG00000028116/ENSG00000065243/ENSG00000101049/ENSG00000112742/ENSG00000149311/ENSG00000164327/ENSG00000175054	7
GO:0009967	BP positive regulation of signal transduction	4/553	66/21724	0.0874091	0.308544	0.275364	ENSG00000076641/ENSG00000144895/ENSG00000151491/ENSG00000169129	4
GO:0046934	MF phosphatidylinositol-4,5-bisphosphate 3-kinase activity	4/553	66/21724	0.0874091	0.308544	0.275364	ENSG00000105976/ENSG00000121879/ENSG00000145675/ENSG00000162344	4
GO:0048208	BP COPII vesicle coating	4/553	66/21724	0.0874091	0.308544	0.275364	ENSG00000092108/ENSG00000138768/ENSG00000197249/ENSG00000206560	4
GO:0003697	MF single-stranded DNA binding	5/553	93/21724	0.0887959	0.308544	0.275364	ENSG00000111247/ENSG00000134758/ENSG00000138095/ENSG00000139618/ENSG00000174953	5
GO:0007098	BP centrosome cycle	3/553	42/21724	0.090886	0.308544	0.275364	ENSG00000078674/ENSG00000140299/ENSG00000147874	3
GO:0002009	BP morphogenesis of an epithelium	2/553	20/21724	0.0909275	0.308544	0.275364	ENSG00000107159/ENSG00000128422	2
GO:0010039	BP response to iron ion	2/553	20/21724	0.0909275	0.308544	0.275364	ENSG00000010704/ENSG00000135679	2
GO:0021772	BP olfactory bulb development	2/553	20/21724	0.0909275	0.308544	0.275364	ENSG00000135049/ENSG00000163508	2
GO:0022904	BP respiratory electron transport chain	2/553	20/21724	0.0909275	0.308544	0.275364	ENSG00000128609/ENSG00000205707	2
GO:0031116	BP positive regulation of microtubule polymerization	2/553	20/21724	0.0909275	0.308544	0.275364	ENSG00000105976/ENSG00000116741	2
GO:0032438	BP melanosome organization	2/553	20/21724	0.0909275	0.308544	0.275364	ENSG00000104164/ENSG00000143669	2
GO:0035145	CC exon-exon junction complex	2/553	20/21724	0.0909275	0.308544	0.275364	ENSG00000100941/ENSG00000151461	2
GO:0046827	BP positive regulation of protein export from nucleus	2/553	20/21724	0.0909275	0.308544	0.275364	ENSG00000047410/ENSG00000135679	2
GO:0061436	BP establishment of skin barrier	2/553	20/21724	0.0909275	0.308544	0.275364	ENSG00000105976/ENSG00000108839	2
GO:0019898	CC extrinsic component of membrane	4/553	68/21724	0.0950469	0.308544	0.275364	ENSG00000047410/ENSG00000066739/ENSG00000104164/ENSG00000181143	4
GO:0043130	MF ubiquitin binding	4/553	68/21724	0.0950469	0.308544	0.275364	ENSG00000104517/ENSG00000110330/ENSG00000155313/ENSG00000156256	4
GO:0007077	BP mitotic nuclear envelope disassembly	3/553	43/21724	0.0959456	0.308544	0.275364	ENSG00000047410/ENSG00000138750/ENSG00000153201	3
GO:0008625	BP extrinsic apoptotic signaling pathway via death domain receptors	3/553	43/21724	0.0959456	0.308544	0.275364	ENSG00000118412/ENSG00000145675/ENSG00000196712	3
GO:0005635	CC nuclear envelope	8/553	183/21724	0.096604	0.308544	0.275364	ENSG00000047410/ENSG00000108375/ENSG00000117724/ENSG00000138750/ENSG00000140299/ENSG00000151914/ENSG00000153201/ENSG00000153207	8
GO:0007219	BP Notch signaling pathway	6/553	124/21724	0.0972682	0.308544	0.275364	ENSG00000101752/ENSG00000107954/ENSG00000137845/ENSG00000168214/ENSG00000196159/ENSG00000196782	6
GO:0001738	BP morphogenesis of a polarized epithelium	1/553	4/21724	0.098007	0.308544	0.275364	ENSG00000135541	1
GO:0001826	BP inner cell mass cell differentiation	1/553	4/21724	0.098007	0.308544	0.275364	ENSG00000198730	1
GO:0001951	BP intestinal D-glucose absorption	1/553	4/21724	0.098007	0.308544	0.275364	ENSG00000100170	1
GO:0002193	CC MAML1-RBP-Jkappa- ICN1 complex	1/553	4/21724	0.098007	0.308544	0.275364	ENSG00000168214	1
GO:0002292	BP T cell differentiation involved in immune response	1/553	4/21724	0.098007	0.308544	0.275364	ENSG00000196189	1
GO:0002520	BP immune system development	1/553	4/21724	0.098007	0.308544	0.275364	ENSG00000116747	1
GO:0003157	BP endocardium development	1/553	4/21724	0.098007	0.308544	0.275364	ENSG00000168214	1
GO:0003272	BP endocardial cushion formation	1/553	4/21724	0.098007	0.308544	0.275364	ENSG00000101144	1
GO:0003402	BP planar cell polarity pathway involved in axis elongation	1/553	4/21724	0.098007	0.308544	0.275364	ENSG00000085741	1
GO:0003696	MF satellite DNA binding	1/553	4/21724	0.098007	0.308544	0.275364	ENSG00000129071	1
GO:0004719	MF protein-L-isoaspartate (D-aspartate) O-methyltransferase activity	1/553	4/21724	0.098007	0.308544	0.275364	ENSG00000168300	1
GO:0004748	MF ribonucleoside-diphosphate reductase activity, thioredoxin disulfide as acceptor	1/553	4/21724	0.098007	0.308544	0.275364	ENSG00000048392	1
GO:0004897	MF ciliary neurotrophic factor receptor activity	1/553	4/21724	0.098007	0.308544	0.275364	ENSG00000134352	1
GO:0005172	MF vascular endothelial growth factor receptor binding	1/553	4/21724	0.098007	0.308544	0.275364	ENSG00000198087	1
GO:0005176	MF ErbB-2 class receptor binding	1/553	4/21724	0.098007	0.308544	0.275364	ENSG00000112851	1
GO:0005826	CC actomyosin contractile ring	1/553	4/21724	0.098007	0.308544	0.275364	ENSG00000011426	1
GO:0005850	CC eukaryotic translation initiation factor 2 complex	1/553	4/21724	0.098007	0.308544	0.275364	ENSG00000144895	1
GO:0005968	CC Rab-protein geranylgeranyltransferase complex	1/553	4/21724	0.098007	0.308544	0.275364	ENSG00000203668	1
GO:0007028	BP cytoplasm organization	1/553	4/21724	0.098007	0.308544	0.275364	ENSG00000170759	1
GO:0007089	BP traversing start control point of mitotic cell cycle	1/553	4/21724	0.098007	0.308544	0.275364	ENSG00000135679	1
GO:0007198	BP adenylate cyclase-inhibiting serotonin receptor signaling pathway	1/553	4/21724	0.098007	0.308544	0.275364	ENSG00000148680	1
GO:0009019	MF tRNA (guanine-N1-)-methyltransferase activity	1/553	4/21724	0.098007	0.308544	0.275364	ENSG00000174173	1
GO:0009263	BP deoxyribonucleotide biosynthetic process	1/553	4/21724	0.098007	0.308544	0.275364	ENSG00000048392	1
GO:0009378	MF four-way junction helicase activity	1/553	4/21724	0.098007	0.308544	0.275364	ENSG00000165392	1
GO:0010748	BP negative regulation of plasma membrane long-chain fatty acid transport	1/553	4/21724	0.098007	0.308544	0.275364	ENSG00000137801	1
GO:0010825	BP positive regulation of centrosome duplication	1/553	4/21724	0.098007	0.308544	0.275364	ENSG00000134318	1
GO:0014829	BP vascular smooth muscle contraction	1/553	4/21724	0.098007	0.308544	0.275364	ENSG00000107796	1
GO:0015085	MF calcium ion transmembrane transporter activity	1/553	4/21724	0.098007	0.308544	0.275364	ENSG00000070961	1
GO:0015705	BP iodide transport	1/553	4/21724	0.098007	0.308544	0.275364	ENSG00000131620	1
GO:0016212	MF kynurenine-oxoglutarate transaminase activity	1/553	4/21724	0.098007	0.308544	0.275364	ENSG00000137944	1
GO:0016321	BP female meiosis chromosome segregation	1/553	4/21724	0.098007	0.308544	0.275364	ENSG00000112742	1
GO:0016888	MF endodeoxyribonuclease activity, producing 5'-phosphomonoesters	1/553	4/21724	0.098007	0.308544	0.275364	ENSG00000147687	1
GO:0017171	MF serine hydrolase activity	1/553	4/21724	0.098007	0.308544	0.275364	ENSG00000114771	1
GO:0018242	BP protein O-linked glycosylation via serine	1/553	4/21724	0.098007	0.308544	0.275364	ENSG00000141429	1
GO:0018243	BP protein O-linked glycosylation via threonine	1/553	4/21724	0.098007	0.308544	0.275364	ENSG00000141429	1
GO:0018394	BP peptidyl-lysine acetylation	1/553	4/21724	0.098007	0.308544	0.275364	ENSG00000141446	1
GO:0021764	BP amygdala development	1/553	4/21724	0.098007	0.308544	0.275364	ENSG00000196712	1
GO:0030289	CC protein phosphatase 4 complex	1/553	4/21724	0.098007	0.308544	0.275364	ENSG00000275052	1
GO:0030292	MF protein tyrosine kinase inhibitor activity	1/553	4/21724	0.098007	0.308544	0.275364	ENSG00000005700	1
GO:0030485	CC smooth muscle contractile fiber	1/553	4/21724	0.098007	0.308544	0.275364	ENSG00000107796	1
GO:0030950	BP establishment or maintenance of actin cytoskeleton polarity	1/553	4/21724	0.098007	0.308544	0.275364	ENSG00000164327	1
GO:0030990	CC intraciliary transport particle	1/553	4/21724	0.098007	0.308544	0.275364	ENSG00000131437	1
GO:0031365	BP N-terminal protein amino acid modification	1/553	4/21724	0.098007	0.308544	0.275364	ENSG00000111142	1
GO:0031860	BP telomeric 3' overhang formation	1/553	4/21724	0.098007	0.308544	0.275364	ENSG00000113522	1
GO:0031936	BP negative regulation of chromatin silencing	1/553	4/21724	0.098007	0.308544	0.275364	ENSG00000156802	1
GO:0032275	BP luteinizing hormone secretion	1/553	4/21724	0.098007	0.308544	0.275364	ENSG00000144747	1
GO:0032286	BP central nervous system myelin maintenance	1/553	4/21724	0.098007	0.308544	0.275364	ENSG00000120885	1
GO:0032389	CC MutLalpha complex	1/553	4/21724	0.098007	0.308544	0.275364	ENSG00000165392	1
GO:0032510	BP endosome to lysosome transport via multivesicular body sorting pathway	1/553	4/21724	0.098007	0.308544	0.275364	ENSG00000143669	1
GO:0032640	BP tumor necrosis factor production	1/553	4/21724	0.098007	0.308544	0.275364	ENSG00000163512	1
GO:0032675	BP regulation of interleukin-6 production	1/553	4/21724	0.098007	0.308544	0.275364	ENSG00000169129	1
GO:0032777	CC Piccolo NuA4 histone acetyltransferase complex	1/553	4/21724	0.098007	0.308544	0.275364	ENSG00000135999	1
GO:0033299	BP secretion of lysosomal enzymes	1/553	4/21724	0.098007	0.308544	0.275364	ENSG00000104164	1
GO:0033600	BP negative regulation of mammary gland epithelial cell proliferation	1/553	4/21724	0.098007	0.308544	0.275364	ENSG00000139618	1
GO:0034088	BP maintenance of mitotic sister chromatid cohesion	1/553	4/21724	0.098007	0.308544	0.275364	ENSG00000164190	1
GO:0034123	BP positive regulation of toll-like receptor signaling pathway	1/553	4/21724	0.098007	0.308544	0.275364	ENSG00000164342	1
GO:0034638	BP phosphatidylcholine catabolic process	1/553	4/21724	0.098007	0.308544	0.275364	ENSG00000135241	1
GO:0035021	BP negative regulation of Rac protein signal transduction	1/553	4/21724	0.098007	0.308544	0.275364	ENSG00000196712	1
GO:0035061	CC interchromatin granule	1/553	4/21724	0.098007	0.308544	0.275364	ENSG00000198887	1
GO:0035363	CC histone locus body	1/553	4/21724	0.098007	0.308544	0.275364	ENSG00000128915	1
GO:0035426	BP extracellular matrix-cell signaling	1/553	4/21724	0.098007	0.308544	0.275364	ENSG00000151422	1
GO:0035609	BP C-terminal protein deglutamylation	1/553	4/21724	0.098007	0.308544	0.275364	ENSG00000135049	1
GO:0038165	BP oncostatin-M-mediated signaling pathway	1/553	4/21724	0.098007	0.308544	0.275364	ENSG00000134352	1
GO:0042133	BP neurotransmitter metabolic process	1/553	4/21724	0.098007	0.308544	0.275364	ENSG00000135049	1
GO:0042159	BP lipoprotein catabolic process	1/553	4/21724	0.098007	0.308544	0.275364	ENSG00000149311	1
GO:0042780	BP tRNA 3'-end processing	1/553	4/21724	0.098007	0.308544	0.275364	ENSG00000138385	1
GO:0042992	BP obsolete negative regulation of transcription factor import into nucleus	1/553	4/21724	0.098007	0.308544	0.275364	ENSG00000196712	1
GO:0043009	BP chordate embryonic development	1/553	4/21724	0.098007	0.308544	0.275364	ENSG00000139618	1
GO:0043047	MF single-stranded telomeric DNA binding	1/553	4/21724	0.098007	0.308544	0.275364	ENSG00000113522	1
GO:0043125	MF ErbB-3 class receptor binding	1/553	4/21724	0.098007	0.308544	0.275364	ENSG00000145675	1
GO:0043159	CC acrosomal matrix	1/553	4/21724	0.098007	0.308544	0.275364	ENSG00000091140	1
GO:0043353	BP enucleate erythrocyte differentiation	1/553	4/21724	0.098007	0.308544	0.275364	ENSG00000172845	1
GO:0043372	BP positive regulation of CD4-positive, alpha-beta T cell differentiation	1/553	4/21724	0.098007	0.308544	0.275364	ENSG00000123338	1
GO:0044331	BP cell-cell adhesion mediated by cadherin	1/553	4/21724	0.098007	0.308544	0.275364	ENSG00000151422	1
GO:0044614	CC nuclear pore cytoplasmic filaments	1/553	4/21724	0.098007	0.308544	0.275364	ENSG00000153201	1
GO:0045356	BP positive regulation of interferon-alpha biosynthetic process	1/553	4/21724	0.098007	0.308544	0.275364	ENSG00000164342	1
GO:0045472	BP response to ether	1/553	4/21724	0.098007	0.308544	0.275364	ENSG00000135679	1
GO:0045901	BP positive regulation of translational elongation	1/553	4/21724	0.098007	0.308544	0.275364	ENSG00000156256	1
GO:0046208	BP spermine catabolic process	1/553	4/21724	0.098007	0.308544	0.275364	ENSG00000184788	1
GO:0047844	MF deoxycytidine deaminase activity	1/553	4/21724	0.098007	0.308544	0.275364	ENSG00000239713	1
GO:0048659	BP smooth muscle cell proliferation	1/553	4/21724	0.098007	0.308544	0.275364	ENSG00000160145	1
GO:0048713	BP regulation of oligodendrocyte differentiation	1/553	4/21724	0.098007	0.308544	0.275364	ENSG00000146072	1
GO:0048861	BP leukemia inhibitory factor signaling pathway	1/553	4/21724	0.098007	0.308544	0.275364	ENSG00000134352	1
GO:0050294	MF steroid sulfotransferase activity	1/553	4/21724	0.098007	0.308544	0.275364	ENSG00000088002	1
GO:0050881	BP musculoskeletal movement	1/553	4/21724	0.098007	0.308544	0.275364	ENSG00000143952	1
GO:0051047	BP positive regulation of secretion	1/553	4/21724	0.098007	0.308544	0.275364	ENSG00000123983	1
GO:0051208	BP sequestering of calcium ion	1/553	4/21724	0.098007	0.308544	0.275364	ENSG00000166598	1
GO:0051345	BP positive regulation of hydrolase activity	1/553	4/21724	0.098007	0.308544	0.275364	ENSG00000165392	1
GO:0051409	BP response to nitrosative stress	1/553	4/21724	0.098007	0.308544	0.275364	ENSG00000139318	1
GO:0051712	BP positive regulation of killing of cells of other organism	1/553	4/21724	0.098007	0.308544	0.275364	ENSG00000180644	1
GO:0060364	BP frontal suture morphogenesis	1/553	4/21724	0.098007	0.308544	0.275364	ENSG00000120149	1
GO:0060393	BP regulation of pathway-restricted SMAD protein phosphorylation	1/553	4/21724	0.098007	0.308544	0.275364	ENSG00000101144	1
GO:0060486	BP Clara cell differentiation	1/553	4/21724	0.098007	0.308544	0.275364	ENSG00000168214	1
GO:0060686	BP negative regulation of prostatic bud formation	1/553	4/21724	0.098007	0.308544	0.275364	ENSG00000101144	1
GO:0061205	BP paramesonephric duct development	1/553	4/21724	0.098007	0.308544	0.275364	ENSG00000137868	1
GO:0061419	BP positive regulation of transcription from RNA polymerase II promoter in response to hypoxia	1/553	4/21724	0.098007	0.308544	0.275364	ENSG00000168214	1
GO:0070039	MF rRNA (guanosine-2'-O-)-methyltransferase activity	1/553	4/21724	0.098007	0.308544	0.275364	ENSG00000059588	1
GO:0070189	BP kynurenine metabolic process	1/553	4/21724	0.098007	0.308544	0.275364	ENSG00000137944	1
GO:0070849	BP response to epidermal growth factor	1/553	4/21724	0.098007	0.308544	0.275364	ENSG00000047410	1
GO:0070858	BP negative regulation of bile acid biosynthetic process	1/553	4/21724	0.098007	0.308544	0.275364	ENSG00000162344	1
GO:0070901	BP mitochondrial tRNA methylation	1/553	4/21724	0.098007	0.308544	0.275364	ENSG00000174173	1
GO:0071034	BP CUT catabolic process	1/553	4/21724	0.098007	0.308544	0.275364	ENSG00000083520	1
GO:0071279	BP cellular response to cobalt ion	1/553	4/21724	0.098007	0.308544	0.275364	ENSG00000132386	1
GO:0071494	BP cellular response to UV-C	1/553	4/21724	0.098007	0.308544	0.275364	ENSG00000135679	1
GO:0072137	BP condensed mesenchymal cell proliferation	1/553	4/21724	0.098007	0.308544	0.275364	ENSG00000196159	1
GO:0072144	BP glomerular mesangial cell development	1/553	4/21724	0.098007	0.308544	0.275364	ENSG00000107796	1
GO:0090003	BP regulation of protein localization to plasma membrane	1/553	4/21724	0.098007	0.308544	0.275364	ENSG00000145675	1
GO:0090191	BP negative regulation of branching involved in ureteric bud morphogenesis	1/553	4/21724	0.098007	0.308544	0.275364	ENSG00000184292	1
GO:0090261	BP positive regulation of inclusion body assembly	1/553	4/21724	0.098007	0.308544	0.275364	ENSG00000100519	1
GO:0090306	BP spindle assembly involved in meiosis	1/553	4/21724	0.098007	0.308544	0.275364	ENSG00000066279	1
GO:0090403	BP oxidative stress-induced premature senescence	1/553	4/21724	0.098007	0.308544	0.275364	ENSG00000002745	1
GO:0090521	BP glomerular visceral epithelial cell migration	1/553	4/21724	0.098007	0.308544	0.275364	ENSG00000011426	1
GO:0090646	BP mitochondrial tRNA processing	1/553	4/21724	0.098007	0.308544	0.275364	ENSG00000174173	1
GO:0097052	BP L-kynurenine metabolic process	1/553	4/21724	0.098007	0.308544	0.275364	ENSG00000137944	1
GO:0097300	BP programmed necrotic cell death	1/553	4/21724	0.098007	0.308544	0.275364	ENSG00000197442	1
GO:0097368	BP establishment of Sertoli cell barrier	1/553	4/21724	0.098007	0.308544	0.275364	ENSG00000054267	1
GO:0097452	CC GAIT complex	1/553	4/21724	0.098007	0.308544	0.275364	ENSG00000136628	1
GO:0099609	MF microtubule lateral binding	1/553	4/21724	0.098007	0.308544	0.275364	ENSG00000170759	1
GO:1900042	BP positive regulation of interleukin-2 secretion	1/553	4/21724	0.098007	0.308544	0.275364	ENSG00000134258	1
GO:1900825	BP regulation of membrane depolarization during cardiac muscle cell action potential	1/553	4/21724	0.098007	0.308544	0.275364	ENSG00000163681	1
GO:1902416	BP positive regulation of mRNA binding	1/553	4/21724	0.098007	0.308544	0.275364	ENSG00000104408	1
GO:1902527	BP positive regulation of protein monoubiquitination	1/553	4/21724	0.098007	0.308544	0.275364	ENSG00000110330	1
GO:1902949	BP positive regulation of tau-protein kinase activity	1/553	4/21724	0.098007	0.308544	0.275364	ENSG00000120885	1
GO:1904358	BP positive regulation of telomere maintenance via telomere lengthening	1/553	4/21724	0.098007	0.308544	0.275364	ENSG00000149311	1
GO:1904491	BP protein localization to ciliary transition zone	1/553	4/21724	0.098007	0.308544	0.275364	ENSG00000197603	1
GO:1904781	BP positive regulation of protein localization to centrosome	1/553	4/21724	0.098007	0.308544	0.275364	ENSG00000134982	1
GO:1905907	BP negative regulation of amyloid fibril formation	1/553	4/21724	0.098007	0.308544	0.275364	ENSG00000120885	1
GO:1990034	BP calcium ion export across plasma membrane	1/553	4/21724	0.098007	0.308544	0.275364	ENSG00000070961	1
GO:1990357	CC terminal web	1/553	4/21724	0.098007	0.308544	0.275364	ENSG00000010704	1
GO:1990604	CC IRE1-TRAF2-ASK1 complex	1/553	4/21724	0.098007	0.308544	0.275364	ENSG00000197442	1
GO:2000138	BP positive regulation of cell proliferation involved in heart morphogenesis	1/553	4/21724	0.098007	0.308544	0.275364	ENSG00000168214	1
GO:2000360	BP negative regulation of binding of sperm to zona pellucida	1/553	4/21724	0.098007	0.308544	0.275364	ENSG00000085465	1
GO:2000467	BP positive regulation of glycogen (starch) synthase activity	1/553	4/21724	0.098007	0.308544	0.275364	ENSG00000178567	1
GO:2000736	BP regulation of stem cell differentiation	1/553	4/21724	0.098007	0.308544	0.275364	ENSG00000115548	1
GO:2000738	BP positive regulation of stem cell differentiation	1/553	4/21724	0.098007	0.308544	0.275364	ENSG00000184292	1
GO:2001032	BP regulation of double-strand break repair via nonhomologous end joining	1/553	4/21724	0.098007	0.308544	0.275364	ENSG00000124795	1
GO:2001168	BP positive regulation of histone H2B ubiquitination	1/553	4/21724	0.098007	0.308544	0.275364	ENSG00000198730	1
GO:2001180	BP negative regulation of interleukin-10 secretion	1/553	4/21724	0.098007	0.308544	0.275364	ENSG00000146072	1
GO:0007292	BP female gamete generation	2/553	21/21724	0.0988659	0.309517	0.276232	ENSG00000124486/ENSG00000149311	2
GO:0010596	BP negative regulation of endothelial cell migration	2/553	21/21724	0.0988659	0.309517	0.276232	ENSG00000132386/ENSG00000137801	2
GO:0032465	BP regulation of cytokinesis	2/553	21/21724	0.0988659	0.309517	0.276232	ENSG00000139618/ENSG00000196504	2
GO:0050750	MF low-density lipoprotein particle receptor binding	2/553	21/21724	0.0988659	0.309517	0.276232	ENSG00000120885/ENSG00000166598	2
GO:0051497	BP negative regulation of stress fiber assembly	2/553	21/21724	0.0988659	0.309517	0.276232	ENSG00000105976/ENSG00000184292	2
GO:0060716	BP labyrinthine layer blood vessel development	2/553	21/21724	0.0988659	0.309517	0.276232	ENSG00000142871/ENSG00000168214	2
GO:0005793	CC endoplasmic reticulum-Golgi intermediate compartment	4/553	69/21724	0.09898	0.309588	0.276295	ENSG00000007062/ENSG00000102595/ENSG00000129083/ENSG00000173230	4
GO:1904115	CC axon cytoplasm	3/553	44/21724	0.101117	0.31598	0.282	ENSG00000104164/ENSG00000131437/ENSG00000151914	3
GO:0030496	CC midbody	7/553	156/21724	0.104232	0.325411	0.290417	ENSG00000065243/ENSG00000066279/ENSG00000117724/ENSG00000122545/ENSG00000138182/ENSG00000138592/ENSG00000166598	7
GO:0001892	BP embryonic placenta development	2/553	22/21724	0.10699	0.326654	0.291526	ENSG00000171634/ENSG00000172845	2
GO:0002230	BP positive regulation of defense response to virus by host	2/553	22/21724	0.10699	0.326654	0.291526	ENSG00000107201/ENSG00000239713	2
GO:0005868	CC cytoplasmic dynein complex	2/553	22/21724	0.10699	0.326654	0.291526	ENSG00000047410/ENSG00000165169	2
GO:0030515	MF snoRNA binding	2/553	22/21724	0.10699	0.326654	0.291526	ENSG00000055044/ENSG00000165732	2
GO:0042730	BP fibrinolysis	2/553	22/21724	0.10699	0.326654	0.291526	ENSG00000104368/ENSG00000184500	2
GO:0060122	BP inner ear receptor cell stereocilium organization	2/553	22/21724	0.10699	0.326654	0.291526	ENSG00000131437/ENSG00000196159	2
GO:0071526	BP semaphorin-plexin signaling pathway	2/553	22/21724	0.10699	0.326654	0.291526	ENSG00000105976/ENSG00000196189	2
GO:1904707	BP positive regulation of vascular smooth muscle cell proliferation	2/553	22/21724	0.10699	0.326654	0.291526	ENSG00000135679/ENSG00000197442	2
GO:0006977	BP DNA damage response, signal transduction by p53 class mediator resulting in cell cycle arrest	4/553	71/21724	0.107069	0.326654	0.291526	ENSG00000135679/ENSG00000149311/ENSG00000185499/ENSG00000198625	4
GO:0046854	BP phosphatidylinositol phosphorylation	5/553	99/21724	0.108466	0.326654	0.291526	ENSG00000105976/ENSG00000121879/ENSG00000132294/ENSG00000145675/ENSG00000162344	5
GO:0000165	BP MAPK cascade	12/553	316/21724	0.11073	0.326654	0.291526	ENSG00000011566/ENSG00000069956/ENSG00000095015/ENSG00000100519/ENSG00000105976/ENSG00000127914/ENSG00000139318/ENSG00000145715/ENSG00000162344/ENSG00000196712/ENSG00000197442/ENSG00000204264	12
GO:0015030	CC Cajal body	4/553	72/21724	0.111222	0.326654	0.291526	ENSG00000055044/ENSG00000128915/ENSG00000145833/ENSG00000149308	4
GO:0050727	BP regulation of inflammatory response	4/553	72/21724	0.111222	0.326654	0.291526	ENSG00000036054/ENSG00000110330/ENSG00000164327/ENSG00000174738	4
GO:0009790	BP embryo development	3/553	46/21724	0.111784	0.326654	0.291526	ENSG00000144357/ENSG00000145715/ENSG00000164327	3
GO:0009898	CC cytoplasmic side of plasma membrane	3/553	46/21724	0.111784	0.326654	0.291526	ENSG00000070961/ENSG00000110330/ENSG00000116741	3
GO:0001774	BP microglial cell activation	2/553	23/21724	0.115284	0.326654	0.291526	ENSG00000120885/ENSG00000164342	2
GO:0005487	MF structural constituent of nuclear pore	2/553	23/21724	0.115284	0.326654	0.291526	ENSG00000047410/ENSG00000138750	2
GO:0010842	BP retina layer formation	2/553	23/21724	0.115284	0.326654	0.291526	ENSG00000007062/ENSG00000135541	2
GO:0016050	BP vesicle organization	2/553	23/21724	0.115284	0.326654	0.291526	ENSG00000039319/ENSG00000198087	2
GO:0048593	BP camera-type eye morphogenesis	2/553	23/21724	0.115284	0.326654	0.291526	ENSG00000101144/ENSG00000196712	2
GO:0050905	BP neuromuscular process	2/553	23/21724	0.115284	0.326654	0.291526	ENSG00000135049/ENSG00000137868	2
GO:0060976	BP coronary vasculature development	2/553	23/21724	0.115284	0.326654	0.291526	ENSG00000049323/ENSG00000197603	2
GO:1904886	BP beta-catenin destruction complex disassembly	2/553	23/21724	0.115284	0.326654	0.291526	ENSG00000134982/ENSG00000165879	2
GO:0001558	BP regulation of cell growth	4/553	73/21724	0.115445	0.326654	0.291526	ENSG00000101049/ENSG00000138688/ENSG00000142871/ENSG00000173848	4
GO:0007249	BP I-kappaB kinase/NF-kappaB signaling	4/553	73/21724	0.115445	0.326654	0.291526	ENSG00000110330/ENSG00000134318/ENSG00000163512/ENSG00000164342	4
GO:0005085	MF guanyl-nucleotide exchange factor activity	8/553	191/21724	0.115699	0.326654	0.291526	ENSG00000066777/ENSG00000083520/ENSG00000137145/ENSG00000143344/ENSG00000156313/ENSG00000160145/ENSG00000173848/ENSG00000174485	8
GO:0007162	BP negative regulation of cell adhesion	3/553	47/21724	0.117272	0.326654	0.291526	ENSG00000137845/ENSG00000145675/ENSG00000145715	3
GO:0031252	CC cell leading edge	3/553	47/21724	0.117272	0.326654	0.291526	ENSG00000065613/ENSG00000151914/ENSG00000198087	3
GO:0031532	BP actin cytoskeleton reorganization	3/553	47/21724	0.117272	0.326654	0.291526	ENSG00000151422/ENSG00000151491/ENSG00000164327	3
GO:0045171	CC intercellular bridge	3/553	47/21724	0.117272	0.326654	0.291526	ENSG00000079134/ENSG00000111615/ENSG00000136936	3
GO:0016055	BP Wnt signaling pathway	9/553	223/21724	0.117371	0.326654	0.291526	ENSG00000002745/ENSG00000085741/ENSG00000108375/ENSG00000115464/ENSG00000134758/ENSG00000134982/ENSG00000151914/ENSG00000165879/ENSG00000198730	9
GO:0006413	BP translational initiation	7/553	161/21724	0.117701	0.326654	0.291526	ENSG00000067248/ENSG00000085760/ENSG00000104408/ENSG00000129824/ENSG00000144895/ENSG00000158417/ENSG00000164163	7
GO:0038111	BP interleukin-7-mediated signaling pathway	5/553	102/21724	0.119033	0.326654	0.291526	ENSG00000105976/ENSG00000121879/ENSG00000145675/ENSG00000162344/ENSG00000164327	5
GO:0003682	MF chromatin binding	15/553	420/21724	0.119462	0.326654	0.291526	ENSG00000047410/ENSG00000077097/ENSG00000108055/ENSG00000117724/ENSG00000118007/ENSG00000124795/ENSG00000156802/ENSG00000163508/ENSG00000164190/ENSG00000165392/ENSG00000168214/ENSG00000170345/ENSG00000172845/ENSG00000178691/ENSG00000198157	15
GO:0001933	BP negative regulation of protein phosphorylation	4/553	74/21724	0.119738	0.326654	0.291526	ENSG00000005700/ENSG00000077232/ENSG00000139318/ENSG00000144677	4
GO:0006369	BP termination of RNA polymerase II transcription	4/553	74/21724	0.119738	0.326654	0.291526	ENSG00000079134/ENSG00000116754/ENSG00000125676/ENSG00000164609	4
GO:0032580	CC Golgi cisterna membrane	4/553	74/21724	0.119738	0.326654	0.291526	ENSG00000092108/ENSG00000141429/ENSG00000175265/ENSG00000215252	4
GO:0000018	BP regulation of DNA recombination	1/553	5/21724	0.120972	0.326654	0.291526	ENSG00000079134	1
GO:0000301	BP retrograde transport, vesicle recycling within Golgi	1/553	5/21724	0.120972	0.326654	0.291526	ENSG00000066455	1
GO:0000386	MF second spliceosomal transesterification activity	1/553	5/21724	0.120972	0.326654	0.291526	ENSG00000164609	1
GO:0000778	CC condensed nuclear chromosome kinetochore	1/553	5/21724	0.120972	0.326654	0.291526	ENSG00000145241	1
GO:0000827	MF inositol-1,3,4,5,6-pentakisphosphate kinase activity	1/553	5/21724	0.120972	0.326654	0.291526	ENSG00000145725	1
GO:0000828	MF inositol hexakisphosphate kinase activity	1/553	5/21724	0.120972	0.326654	0.291526	ENSG00000145725	1
GO:0000829	MF inositol heptakisphosphate kinase activity	1/553	5/21724	0.120972	0.326654	0.291526	ENSG00000145725	1
GO:0000832	MF inositol hexakisphosphate 5-kinase activity	1/553	5/21724	0.120972	0.326654	0.291526	ENSG00000145725	1
GO:0001302	BP replicative cell aging	1/553	5/21724	0.120972	0.326654	0.291526	ENSG00000165392	1
GO:0001661	BP conditioned taste aversion	1/553	5/21724	0.120972	0.326654	0.291526	ENSG00000170345	1
GO:0001740	CC Barr body	1/553	5/21724	0.120972	0.326654	0.291526	ENSG00000101596	1
GO:0001832	BP blastocyst growth	1/553	5/21724	0.120972	0.326654	0.291526	ENSG00000198730	1
GO:0001919	BP regulation of receptor recycling	1/553	5/21724	0.120972	0.326654	0.291526	ENSG00000089177	1
GO:0002074	BP extraocular skeletal muscle development	1/553	5/21724	0.120972	0.326654	0.291526	ENSG00000144821	1
GO:0002725	BP negative regulation of T cell cytokine production	1/553	5/21724	0.120972	0.326654	0.291526	ENSG00000010704	1
GO:0003356	BP regulation of cilium beat frequency	1/553	5/21724	0.120972	0.326654	0.291526	ENSG00000145075	1
GO:0004556	MF alpha-amylase activity	1/553	5/21724	0.120972	0.326654	0.291526	ENSG00000240038	1
GO:0004568	MF chitinase activity	1/553	5/21724	0.120972	0.326654	0.291526	ENSG00000085465	1
GO:0004677	MF DNA-dependent protein kinase activity	1/553	5/21724	0.120972	0.326654	0.291526	ENSG00000149311	1
GO:0005047	MF signal recognition particle binding	1/553	5/21724	0.120972	0.326654	0.291526	ENSG00000174780	1
GO:0005127	MF ciliary neurotrophic factor receptor binding	1/553	5/21724	0.120972	0.326654	0.291526	ENSG00000134352	1
GO:0005324	MF long-chain fatty acid transporter activity	1/553	5/21724	0.120972	0.326654	0.291526	ENSG00000117528	1
GO:0005583	CC fibrillar collagen trimer	1/553	5/21724	0.120972	0.326654	0.291526	ENSG00000168477	1
GO:0005642	CC annulate lamellae	1/553	5/21724	0.120972	0.326654	0.291526	ENSG00000153201	1
GO:0005879	CC axonemal microtubule	1/553	5/21724	0.120972	0.326654	0.291526	ENSG00000135315	1
GO:0006032	BP chitin catabolic process	1/553	5/21724	0.120972	0.326654	0.291526	ENSG00000085465	1
GO:0006086	BP acetyl-CoA biosynthetic process from pyruvate	1/553	5/21724	0.120972	0.326654	0.291526	ENSG00000091140	1
GO:0006620	BP posttranslational protein targeting to endoplasmic reticulum membrane	1/553	5/21724	0.120972	0.326654	0.291526	ENSG00000025796	1
GO:0007406	BP negative regulation of neuroblast proliferation	1/553	5/21724	0.120972	0.326654	0.291526	ENSG00000196712	1
GO:0007598	BP blood coagulation, extrinsic pathway	1/553	5/21724	0.120972	0.326654	0.291526	ENSG00000003436	1
GO:0009048	BP dosage compensation by inactivation of X chromosome	1/553	5/21724	0.120972	0.326654	0.291526	ENSG00000101596	1
GO:0010656	BP negative regulation of muscle cell apoptotic process	1/553	5/21724	0.120972	0.326654	0.291526	ENSG00000108839	1
GO:0010664	BP negative regulation of striated muscle cell apoptotic process	1/553	5/21724	0.120972	0.326654	0.291526	ENSG00000101144	1
GO:0014074	BP response to purine-containing compound	1/553	5/21724	0.120972	0.326654	0.291526	ENSG00000112972	1
GO:0016202	BP regulation of striated muscle tissue development	1/553	5/21724	0.120972	0.326654	0.291526	ENSG00000117724	1
GO:0016668	MF oxidoreductase activity, acting on a sulfur group of donors, NAD(P) as acceptor	1/553	5/21724	0.120972	0.326654	0.291526	ENSG00000091140	1
GO:0017038	BP protein import	1/553	5/21724	0.120972	0.326654	0.291526	ENSG00000120885	1
GO:0017185	BP peptidyl-lysine hydroxylation	1/553	5/21724	0.120972	0.326654	0.291526	ENSG00000152952	1
GO:0019966	MF interleukin-1 binding	1/553	5/21724	0.120972	0.326654	0.291526	ENSG00000175899	1
GO:0021513	BP spinal cord dorsal/ventral patterning	1/553	5/21724	0.120972	0.326654	0.291526	ENSG00000164066	1
GO:0022027	BP interkinetic nuclear migration	1/553	5/21724	0.120972	0.326654	0.291526	ENSG00000078674	1
GO:0030242	BP autophagy of peroxisome	1/553	5/21724	0.120972	0.326654	0.291526	ENSG00000023287	1
GO:0030823	BP obsolete regulation of cGMP metabolic process	1/553	5/21724	0.120972	0.326654	0.291526	ENSG00000137801	1
GO:0031262	CC Ndc80 complex	1/553	5/21724	0.120972	0.326654	0.291526	ENSG00000143228	1
GO:0032405	MF MutLalpha complex binding	1/553	5/21724	0.120972	0.326654	0.291526	ENSG00000175054	1
GO:0032407	MF MutSalpha complex binding	1/553	5/21724	0.120972	0.326654	0.291526	ENSG00000175054	1
GO:0032534	BP regulation of microvillus assembly	1/553	5/21724	0.120972	0.326654	0.291526	ENSG00000075651	1
GO:0032815	BP negative regulation of natural killer cell activation	1/553	5/21724	0.120972	0.326654	0.291526	ENSG00000083535	1
GO:0032958	BP inositol phosphate biosynthetic process	1/553	5/21724	0.120972	0.326654	0.291526	ENSG00000145725	1
GO:0033591	BP response to L-ascorbic acid	1/553	5/21724	0.120972	0.326654	0.291526	ENSG00000113140	1
GO:0033864	BP positive regulation of NAD(P)H oxidase activity	1/553	5/21724	0.120972	0.326654	0.291526	ENSG00000135002	1
GO:0034121	BP regulation of toll-like receptor signaling pathway	1/553	5/21724	0.120972	0.326654	0.291526	ENSG00000110330	1
GO:0034184	BP positive regulation of maintenance of mitotic sister chromatid cohesion	1/553	5/21724	0.120972	0.326654	0.291526	ENSG00000198887	1
GO:0034604	MF pyruvate dehydrogenase (NAD+) activity	1/553	5/21724	0.120972	0.326654	0.291526	ENSG00000091140	1
GO:0034991	CC nuclear meiotic cohesin complex	1/553	5/21724	0.120972	0.326654	0.291526	ENSG00000108055	1
GO:0035014	MF phosphatidylinositol 3-kinase regulator activity	1/553	5/21724	0.120972	0.326654	0.291526	ENSG00000145675	1
GO:0035469	BP determination of pancreatic left/right asymmetry	1/553	5/21724	0.120972	0.326654	0.291526	ENSG00000145075	1
GO:0035549	BP positive regulation of interferon-beta secretion	1/553	5/21724	0.120972	0.326654	0.291526	ENSG00000107201	1
GO:0035610	BP protein side chain deglutamylation	1/553	5/21724	0.120972	0.326654	0.291526	ENSG00000135049	1
GO:0035616	BP histone H2B conserved C-terminal lysine deubiquitination	1/553	5/21724	0.120972	0.326654	0.291526	ENSG00000135655	1
GO:0035976	CC transcription factor AP-1 complex	1/553	5/21724	0.120972	0.326654	0.291526	ENSG00000170345	1
GO:0036124	BP histone H3-K9 trimethylation	1/553	5/21724	0.120972	0.326654	0.291526	ENSG00000054267	1
GO:0036449	CC microtubule minus-end	1/553	5/21724	0.120972	0.326654	0.291526	ENSG00000066279	1
GO:0042272	CC nuclear RNA export factor complex	1/553	5/21724	0.120972	0.326654	0.291526	ENSG00000124788	1
GO:0042289	MF MHC class II protein binding	1/553	5/21724	0.120972	0.326654	0.291526	ENSG00000128422	1
GO:0042306	BP regulation of protein import into nucleus	1/553	5/21724	0.120972	0.326654	0.291526	ENSG00000138750	1
GO:0042634	BP regulation of hair cycle	1/553	5/21724	0.120972	0.326654	0.291526	ENSG00000164190	1
GO:0042760	BP very long-chain fatty acid catabolic process	1/553	5/21724	0.120972	0.326654	0.291526	ENSG00000117528	1
GO:0042799	MF histone methyltransferase activity (H4-K20 specific)	1/553	5/21724	0.120972	0.326654	0.291526	ENSG00000110066	1
GO:0042976	BP activation of Janus kinase activity	1/553	5/21724	0.120972	0.326654	0.291526	ENSG00000083535	1
GO:0043219	CC lateral loop	1/553	5/21724	0.120972	0.326654	0.291526	ENSG00000072415	1
GO:0043559	MF insulin binding	1/553	5/21724	0.120972	0.326654	0.291526	ENSG00000145675	1
GO:0043652	BP engulfment of apoptotic cell	1/553	5/21724	0.120972	0.326654	0.291526	ENSG00000137801	1
GO:0044194	CC cytolytic granule	1/553	5/21724	0.120972	0.326654	0.291526	ENSG00000180644	1
GO:0044314	BP protein K27-linked ubiquitination	1/553	5/21724	0.120972	0.326654	0.291526	ENSG00000127870	1
GO:0045063	BP T-helper 1 cell differentiation	1/553	5/21724	0.120972	0.326654	0.291526	ENSG00000196189	1
GO:0045252	CC oxoglutarate dehydrogenase complex	1/553	5/21724	0.120972	0.326654	0.291526	ENSG00000091140	1
GO:0045254	CC pyruvate dehydrogenase complex	1/553	5/21724	0.120972	0.326654	0.291526	ENSG00000091140	1
GO:0046602	BP regulation of mitotic centrosome separation	1/553	5/21724	0.120972	0.326654	0.291526	ENSG00000138160	1
GO:0046604	BP positive regulation of mitotic centrosome separation	1/553	5/21724	0.120972	0.326654	0.291526	ENSG00000153201	1
GO:0046822	BP regulation of nucleocytoplasmic transport	1/553	5/21724	0.120972	0.326654	0.291526	ENSG00000183486	1
GO:0046959	BP habituation	1/553	5/21724	0.120972	0.326654	0.291526	ENSG00000160145	1
GO:0048254	BP snoRNA localization	1/553	5/21724	0.120972	0.326654	0.291526	ENSG00000055044	1
GO:0048570	BP notochord morphogenesis	1/553	5/21724	0.120972	0.326654	0.291526	ENSG00000085741	1
GO:0050847	BP progesterone receptor signaling pathway	1/553	5/21724	0.120972	0.326654	0.291526	ENSG00000104517	1
GO:0051084	BP 'de novo' posttranslational protein folding	1/553	5/21724	0.120972	0.326654	0.291526	ENSG00000102595	1
GO:0051122	BP hepoxilin biosynthetic process	1/553	5/21724	0.120972	0.326654	0.291526	ENSG00000108839	1
GO:0051169	BP nuclear transport	1/553	5/21724	0.120972	0.326654	0.291526	ENSG00000164985	1
GO:0051180	BP vitamin transport	1/553	5/21724	0.120972	0.326654	0.291526	ENSG00000137868	1
GO:0051304	BP chromosome separation	1/553	5/21724	0.120972	0.326654	0.291526	ENSG00000112742	1
GO:0051383	BP kinetochore organization	1/553	5/21724	0.120972	0.326654	0.291526	ENSG00000136824	1
GO:0051573	BP negative regulation of histone H3-K9 methylation	1/553	5/21724	0.120972	0.326654	0.291526	ENSG00000115548	1
GO:0051653	BP spindle localization	1/553	5/21724	0.120972	0.326654	0.291526	ENSG00000066279	1
GO:0051660	BP establishment of centrosome localization	1/553	5/21724	0.120972	0.326654	0.291526	ENSG00000173588	1
GO:0051754	BP meiotic sister chromatid cohesion, centromeric	1/553	5/21724	0.120972	0.326654	0.291526	ENSG00000163535	1
GO:0051984	BP positive regulation of chromosome segregation	1/553	5/21724	0.120972	0.326654	0.291526	ENSG00000198887	1
GO:0052723	MF inositol hexakisphosphate 1-kinase activity	1/553	5/21724	0.120972	0.326654	0.291526	ENSG00000145725	1
GO:0052724	MF inositol hexakisphosphate 3-kinase activity	1/553	5/21724	0.120972	0.326654	0.291526	ENSG00000145725	1
GO:0060028	BP convergent extension involved in axis elongation	1/553	5/21724	0.120972	0.326654	0.291526	ENSG00000085741	1
GO:0060219	BP camera-type eye photoreceptor cell differentiation	1/553	5/21724	0.120972	0.326654	0.291526	ENSG00000007062	1
GO:0060485	BP mesenchyme development	1/553	5/21724	0.120972	0.326654	0.291526	ENSG00000101144	1
GO:0060591	BP chondroblast differentiation	1/553	5/21724	0.120972	0.326654	0.291526	ENSG00000142871	1
GO:0060628	BP regulation of ER to Golgi vesicle-mediated transport	1/553	5/21724	0.120972	0.326654	0.291526	ENSG00000092108	1
GO:0060662	BP salivary gland cavitation	1/553	5/21724	0.120972	0.326654	0.291526	ENSG00000135960	1
GO:0061156	BP pulmonary artery morphogenesis	1/553	5/21724	0.120972	0.326654	0.291526	ENSG00000137868	1
GO:0070120	BP ciliary neurotrophic factor-mediated signaling pathway	1/553	5/21724	0.120972	0.326654	0.291526	ENSG00000134352	1
GO:0071008	CC U2-type post-mRNA release spliceosomal complex	1/553	5/21724	0.120972	0.326654	0.291526	ENSG00000005436	1
GO:0071396	BP cellular response to lipid	1/553	5/21724	0.120972	0.326654	0.291526	ENSG00000108839	1
GO:0071504	BP cellular response to heparin	1/553	5/21724	0.120972	0.326654	0.291526	ENSG00000002726	1
GO:0071569	BP protein ufmylation	1/553	5/21724	0.120972	0.326654	0.291526	ENSG00000014123	1
GO:0072177	BP mesonephric duct development	1/553	5/21724	0.120972	0.326654	0.291526	ENSG00000085741	1
GO:0072307	BP regulation of metanephric nephron tubule epithelial cell differentiation	1/553	5/21724	0.120972	0.326654	0.291526	ENSG00000196159	1
GO:0090131	BP mesenchyme migration	1/553	5/21724	0.120972	0.326654	0.291526	ENSG00000107796	1
GO:0090335	BP regulation of brown fat cell differentiation	1/553	5/21724	0.120972	0.326654	0.291526	ENSG00000143507	1
GO:0090669	BP telomerase RNA stabilization	1/553	5/21724	0.120972	0.326654	0.291526	ENSG00000174953	1
GO:0097056	BP selenocysteinyl-tRNA(Sec) biosynthetic process	1/553	5/21724	0.120972	0.326654	0.291526	ENSG00000109618	1
GO:0097070	BP ductus arteriosus closure	1/553	5/21724	0.120972	0.326654	0.291526	ENSG00000137868	1
GO:0097100	MF supercoiled DNA binding	1/553	5/21724	0.120972	0.326654	0.291526	ENSG00000164985	1
GO:0098535	BP de novo centriole assembly involved in multi-ciliated epithelial cell differentiation	1/553	5/21724	0.120972	0.326654	0.291526	ENSG00000182923	1
GO:1900028	BP negative regulation of ruffle assembly	1/553	5/21724	0.120972	0.326654	0.291526	ENSG00000184292	1
GO:1900103	BP positive regulation of endoplasmic reticulum unfolded protein response	1/553	5/21724	0.120972	0.326654	0.291526	ENSG00000145675	1
GO:1901797	BP negative regulation of signal transduction by p53 class mediator	1/553	5/21724	0.120972	0.326654	0.291526	ENSG00000135679	1
GO:1902035	BP positive regulation of hematopoietic stem cell proliferation	1/553	5/21724	0.120972	0.326654	0.291526	ENSG00000244754	1
GO:1902083	BP negative regulation of peptidyl-cysteine S-nitrosylation	1/553	5/21724	0.120972	0.326654	0.291526	ENSG00000111912	1
GO:1902261	BP positive regulation of delayed rectifier potassium channel activity	1/553	5/21724	0.120972	0.326654	0.291526	ENSG00000118507	1
GO:1902916	BP positive regulation of protein polyubiquitination	1/553	5/21724	0.120972	0.326654	0.291526	ENSG00000110330	1
GO:1903753	BP negative regulation of p38MAPK cascade	1/553	5/21724	0.120972	0.326654	0.291526	ENSG00000143507	1
GO:1903912	BP negative regulation of endoplasmic reticulum stress-induced eIF2 alpha phosphorylation	1/553	5/21724	0.120972	0.326654	0.291526	ENSG00000102580	1
GO:1904751	BP positive regulation of protein localization to nucleolus	1/553	5/21724	0.120972	0.326654	0.291526	ENSG00000169251	1
GO:1904885	BP beta-catenin destruction complex assembly	1/553	5/21724	0.120972	0.326654	0.291526	ENSG00000134982	1
GO:1990391	CC DNA repair complex	1/553	5/21724	0.120972	0.326654	0.291526	ENSG00000149311	1
GO:1990592	BP protein K69-linked ufmylation	1/553	5/21724	0.120972	0.326654	0.291526	ENSG00000014123	1
GO:0014070	BP response to organic cyclic compound	6/553	132/21724	0.121206	0.327023	0.291855	ENSG00000110330/ENSG00000112972/ENSG00000117528/ENSG00000123983/ENSG00000139318/ENSG00000170345	6
GO:0000045	BP autophagosome assembly	3/553	48/21724	0.122859	0.330164	0.294659	ENSG00000023287/ENSG00000066739/ENSG00000181652	3
GO:0004866	MF endopeptidase inhibitor activity	3/553	48/21724	0.122859	0.330164	0.294659	ENSG00000003436/ENSG00000175899/ENSG00000184500	3
GO:0021915	BP neural tube development	3/553	48/21724	0.122859	0.330164	0.294659	ENSG00000131437/ENSG00000164066/ENSG00000196712	3
GO:0050681	MF androgen receptor binding	3/553	48/21724	0.122859	0.330164	0.294659	ENSG00000115548/ENSG00000127870/ENSG00000180530	3
GO:0061077	BP chaperone-mediated protein folding	3/553	48/21724	0.122859	0.330164	0.294659	ENSG00000106080/ENSG00000120885/ENSG00000132141	3
GO:0005516	MF calmodulin binding	8/553	194/21724	0.123348	0.330941	0.295352	ENSG00000066279/ENSG00000070961/ENSG00000102189/ENSG00000114473/ENSG00000116741/ENSG00000118200/ENSG00000144821/ENSG00000147044	8
GO:0032496	BP response to lipopolysaccharide	8/553	194/21724	0.123348	0.330941	0.295352	ENSG00000003436/ENSG00000112851/ENSG00000113140/ENSG00000118965/ENSG00000143507/ENSG00000146072/ENSG00000151422/ENSG00000170345	8
GO:0017025	MF TBP-class protein binding	2/553	24/21724	0.123736	0.330941	0.295352	ENSG00000100519/ENSG00000115750	2
GO:0035257	MF nuclear hormone receptor binding	2/553	24/21724	0.123736	0.330941	0.295352	ENSG00000111912/ENSG00000180530	2
GO:0043325	MF phosphatidylinositol-3,4-bisphosphate binding	2/553	24/21724	0.123736	0.330941	0.295352	ENSG00000089177/ENSG00000107679	2
GO:0097150	BP neuronal stem cell population maintenance	2/553	24/21724	0.123736	0.330941	0.295352	ENSG00000066279/ENSG00000078674	2
GO:0031012	CC extracellular matrix	12/553	324/21724	0.126178	0.337207	0.300944	ENSG00000049323/ENSG00000101144/ENSG00000111341/ENSG00000119681/ENSG00000120885/ENSG00000130508/ENSG00000132386/ENSG00000137673/ENSG00000137801/ENSG00000142871/ENSG00000166598/ENSG00000168477	12
GO:0034644	BP cellular response to UV	3/553	49/21724	0.12854	0.342976	0.306093	ENSG00000145675/ENSG00000170242/ENSG00000175054	3
GO:0051591	BP response to cAMP	3/553	49/21724	0.12854	0.342976	0.306093	ENSG00000110330/ENSG00000113140/ENSG00000170345	3
GO:0006364	BP rRNA processing	10/553	260/21724	0.128951	0.343801	0.30683	ENSG00000039123/ENSG00000055044/ENSG00000058729/ENSG00000083520/ENSG00000111615/ENSG00000115368/ENSG00000124383/ENSG00000129824/ENSG00000165732/ENSG00000198000	10
GO:0004672	MF protein kinase activity	19/553	563/21724	0.130792	0.345892	0.308695	ENSG00000011566/ENSG00000028116/ENSG00000058729/ENSG00000065243/ENSG00000065613/ENSG00000069956/ENSG00000095015/ENSG00000101049/ENSG00000105976/ENSG00000112739/ENSG00000112742/ENSG00000134318/ENSG00000137601/ENSG00000147044/ENSG00000149311/ENSG00000151422/ENSG00000160145/ENSG00000175054/ENSG00000197442	19
GO:0071356	BP cellular response to tumor necrosis factor	6/553	135/21724	0.130868	0.345892	0.308695	ENSG00000110330/ENSG00000112851/ENSG00000118965/ENSG00000137801/ENSG00000146072/ENSG00000197442	6
GO:0003724	MF RNA helicase activity	2/553	25/21724	0.13233	0.345892	0.308695	ENSG00000039123/ENSG00000067248	2
GO:0016601	BP Rac protein signal transduction	2/553	25/21724	0.13233	0.345892	0.308695	ENSG00000061676/ENSG00000151491	2
GO:0043236	MF laminin binding	2/553	25/21724	0.13233	0.345892	0.308695	ENSG00000137801/ENSG00000204542	2
GO:0048870	BP cell motility	2/553	25/21724	0.13233	0.345892	0.308695	ENSG00000075651/ENSG00000151914	2
GO:0051131	BP chaperone-mediated protein complex assembly	2/553	25/21724	0.13233	0.345892	0.308695	ENSG00000120885/ENSG00000132141	2
GO:0070536	BP protein K63-linked deubiquitination	2/553	25/21724	0.13233	0.345892	0.308695	ENSG00000138592/ENSG00000155313	2
GO:0080025	MF phosphatidylinositol-3,5-bisphosphate binding	2/553	25/21724	0.13233	0.345892	0.308695	ENSG00000089177/ENSG00000135317	2
GO:0071260	BP cellular response to mechanical stimulus	4/553	77/21724	0.133019	0.345892	0.308695	ENSG00000085741/ENSG00000095015/ENSG00000137673/ENSG00000164342	4
GO:0016853	MF isomerase activity	6/553	136/21724	0.134169	0.345892	0.308695	ENSG00000077097/ENSG00000106080/ENSG00000112972/ENSG00000114857/ENSG00000138398/ENSG00000153015	6
GO:0001756	BP somitogenesis	3/553	50/21724	0.134313	0.345892	0.308695	ENSG00000101752/ENSG00000149311/ENSG00000168214	3
GO:0030521	BP androgen receptor signaling pathway	3/553	50/21724	0.134313	0.345892	0.308695	ENSG00000108510/ENSG00000115548/ENSG00000180530	3
GO:0032755	BP positive regulation of interleukin-6 production	3/553	50/21724	0.134313	0.345892	0.308695	ENSG00000036054/ENSG00000107201/ENSG00000164342	3
GO:0042752	BP regulation of circadian rhythm	3/553	50/21724	0.134313	0.345892	0.308695	ENSG00000005812/ENSG00000134318/ENSG00000174738	3
GO:0045597	BP positive regulation of cell differentiation	3/553	50/21724	0.134313	0.345892	0.308695	ENSG00000101144/ENSG00000142871/ENSG00000163508	3
GO:0050890	BP cognition	3/553	50/21724	0.134313	0.345892	0.308695	ENSG00000137868/ENSG00000164190/ENSG00000196712	3
GO:0090002	BP protein localization to plasma membrane	3/553	50/21724	0.134313	0.345892	0.308695	ENSG00000072415/ENSG00000132294/ENSG00000134318	3
GO:0019905	MF syntaxin binding	4/553	78/21724	0.137575	0.345892	0.308695	ENSG00000092108/ENSG00000104164/ENSG00000143952/ENSG00000173227	4
GO:0032436	BP positive regulation of proteasomal ubiquitin-dependent protein catabolic process	4/553	78/21724	0.137575	0.345892	0.308695	ENSG00000120885/ENSG00000134758/ENSG00000135679/ENSG00000163743	4
GO:0030133	CC transport vesicle	5/553	107/21724	0.137667	0.345892	0.308695	ENSG00000066455/ENSG00000085465/ENSG00000104164/ENSG00000129083/ENSG00000138768	5
GO:0043161	BP proteasome-mediated ubiquitin-dependent protein catabolic process	9/553	232/21724	0.139331	0.345892	0.308695	ENSG00000005812/ENSG00000053900/ENSG00000100519/ENSG00000110330/ENSG00000123124/ENSG00000127870/ENSG00000134982/ENSG00000198087/ENSG00000204264	9
GO:0005578	CC extracellular matrix	13/553	364/21724	0.139776	0.345892	0.308695	ENSG00000002745/ENSG00000049323/ENSG00000085741/ENSG00000111341/ENSG00000113140/ENSG00000119681/ENSG00000130508/ENSG00000137673/ENSG00000142871/ENSG00000168477/ENSG00000171502/ENSG00000197249/ENSG00000204542	13
GO:0030374	MF nuclear receptor transcription coactivator activity	3/553	51/21724	0.140174	0.345892	0.308695	ENSG00000060339/ENSG00000108510/ENSG00000111912	3
GO:0035176	BP social behavior	3/553	51/21724	0.140174	0.345892	0.308695	ENSG00000078674/ENSG00000160145/ENSG00000197969	3
GO:0001968	MF fibronectin binding	2/553	26/21724	0.141056	0.345892	0.308695	ENSG00000137801/ENSG00000204542	2
GO:0005640	CC nuclear outer membrane	2/553	26/21724	0.141056	0.345892	0.308695	ENSG00000070081/ENSG00000138095	2
GO:0008080	MF N-acetyltransferase activity	2/553	26/21724	0.141056	0.345892	0.308695	ENSG00000141446/ENSG00000184788	2
GO:0016571	BP histone methylation	2/553	26/21724	0.141056	0.345892	0.308695	ENSG00000110066/ENSG00000178691	2
GO:0030488	BP tRNA methylation	2/553	26/21724	0.141056	0.345892	0.308695	ENSG00000059588/ENSG00000066651	2
GO:0030507	MF spectrin binding	2/553	26/21724	0.141056	0.345892	0.308695	ENSG00000118200/ENSG00000131437	2
GO:0046329	BP negative regulation of JNK cascade	2/553	26/21724	0.141056	0.345892	0.308695	ENSG00000106692/ENSG00000143507	2
GO:0050482	BP arachidonic acid secretion	2/553	26/21724	0.141056	0.345892	0.308695	ENSG00000135241/ENSG00000197696	2
GO:0097730	CC non-motile cilium	2/553	26/21724	0.141056	0.345892	0.308695	ENSG00000122545/ENSG00000135541	2
GO:0008584	BP male gonad development	5/553	108/21724	0.14154	0.345892	0.308695	ENSG00000066279/ENSG00000112972/ENSG00000144747/ENSG00000164342/ENSG00000186231	5
GO:0000981	MF DNA-binding transcription factor activity, RNA polymerase II-specific	8/553	201/21724	0.142193	0.345892	0.308695	ENSG00000121741/ENSG00000163867/ENSG00000164379/ENSG00000172845/ENSG00000177853/ENSG00000178567/ENSG00000221909/ENSG00000237765	8
GO:0000220	CC vacuolar proton-transporting V-type ATPase, V0 domain	1/553	6/21724	0.143354	0.345892	0.308695	ENSG00000105929	1
GO:0000389	BP mRNA 3'-splice site recognition	1/553	6/21724	0.143354	0.345892	0.308695	ENSG00000164609	1
GO:0000403	MF Y-form DNA binding	1/553	6/21724	0.143354	0.345892	0.308695	ENSG00000165392	1
GO:0000405	MF bubble DNA binding	1/553	6/21724	0.143354	0.345892	0.308695	ENSG00000165392	1
GO:0000796	CC condensin complex	1/553	6/21724	0.143354	0.345892	0.308695	ENSG00000136824	1
GO:0000808	CC origin recognition complex	1/553	6/21724	0.143354	0.345892	0.308695	ENSG00000135336	1
GO:0001711	BP endodermal cell fate commitment	1/553	6/21724	0.143354	0.345892	0.308695	ENSG00000198730	1
GO:0001739	CC sex chromatin	1/553	6/21724	0.143354	0.345892	0.308695	ENSG00000178691	1
GO:0002177	CC manchette	1/553	6/21724	0.143354	0.345892	0.308695	ENSG00000114473	1
GO:0002821	BP positive regulation of adaptive immune response	1/553	6/21724	0.143354	0.345892	0.308695	ENSG00000134352	1
GO:0003170	BP heart valve development	1/553	6/21724	0.143354	0.345892	0.308695	ENSG00000135679	1
GO:0003283	BP atrial septum development	1/553	6/21724	0.143354	0.345892	0.308695	ENSG00000135679	1
GO:0004630	MF phospholipase D activity	1/553	6/21724	0.143354	0.345892	0.308695	ENSG00000075651	1
GO:0005024	MF transforming growth factor beta-activated receptor activity	1/553	6/21724	0.143354	0.345892	0.308695	ENSG00000049323	1
GO:0005168	MF neurotrophin TRKA receptor binding	1/553	6/21724	0.143354	0.345892	0.308695	ENSG00000145675	1
GO:0005412	MF glucose:sodium symporter activity	1/553	6/21724	0.143354	0.345892	0.308695	ENSG00000100170	1
GO:0005652	CC nuclear lamina	1/553	6/21724	0.143354	0.345892	0.308695	ENSG00000147044	1
GO:0005663	CC DNA replication factor C complex	1/553	6/21724	0.143354	0.345892	0.308695	ENSG00000035928	1
GO:0006282	BP regulation of DNA repair	1/553	6/21724	0.143354	0.345892	0.308695	ENSG00000162607	1
GO:0006360	BP transcription by RNA polymerase I	1/553	6/21724	0.143354	0.345892	0.308695	ENSG00000115750	1
GO:0008131	MF primary amine oxidase activity	1/553	6/21724	0.143354	0.345892	0.308695	ENSG00000002726	1
GO:0010032	BP meiotic chromosome condensation	1/553	6/21724	0.143354	0.345892	0.308695	ENSG00000136824	1
GO:0010594	BP regulation of endothelial cell migration	1/553	6/21724	0.143354	0.345892	0.308695	ENSG00000196189	1
GO:0010793	BP regulation of mRNA export from nucleus	1/553	6/21724	0.143354	0.345892	0.308695	ENSG00000125676	1
GO:0010835	BP regulation of protein ADP-ribosylation	1/553	6/21724	0.143354	0.345892	0.308695	ENSG00000080608	1
GO:0018206	BP peptidyl-methionine modification	1/553	6/21724	0.143354	0.345892	0.308695	ENSG00000111142	1
GO:0018344	BP protein geranylgeranylation	1/553	6/21724	0.143354	0.345892	0.308695	ENSG00000203668	1
GO:0019237	MF centromeric DNA binding	1/553	6/21724	0.143354	0.345892	0.308695	ENSG00000145241	1
GO:0019870	MF potassium channel inhibitor activity	1/553	6/21724	0.143354	0.345892	0.308695	ENSG00000145715	1
GO:0030540	BP female genitalia development	1/553	6/21724	0.143354	0.345892	0.308695	ENSG00000137868	1
GO:0030893	CC meiotic cohesin complex	1/553	6/21724	0.143354	0.345892	0.308695	ENSG00000108055	1
GO:0030911	MF TPR domain binding	1/553	6/21724	0.143354	0.345892	0.308695	ENSG00000174780	1
GO:0031087	BP deadenylation-independent decapping of nuclear-transcribed mRNA	1/553	6/21724	0.143354	0.345892	0.308695	ENSG00000189266	1
GO:0031105	CC septin complex	1/553	6/21724	0.143354	0.345892	0.308695	ENSG00000122545	1
GO:0032210	BP regulation of telomere maintenance via telomerase	1/553	6/21724	0.143354	0.345892	0.308695	ENSG00000149311	1
GO:0032288	BP myelin assembly	1/553	6/21724	0.143354	0.345892	0.308695	ENSG00000072415	1
GO:0032411	BP positive regulation of transporter activity	1/553	6/21724	0.143354	0.345892	0.308695	ENSG00000101049	1
GO:0032541	CC cortical endoplasmic reticulum	1/553	6/21724	0.143354	0.345892	0.308695	ENSG00000198363	1
GO:0032680	BP regulation of tumor necrosis factor production	1/553	6/21724	0.143354	0.345892	0.308695	ENSG00000036054	1
GO:0032792	BP negative regulation of CREB transcription factor activity	1/553	6/21724	0.143354	0.345892	0.308695	ENSG00000120149	1
GO:0032816	BP positive regulation of natural killer cell activation	1/553	6/21724	0.143354	0.345892	0.308695	ENSG00000104164	1
GO:0032914	BP positive regulation of transforming growth factor beta1 production	1/553	6/21724	0.143354	0.345892	0.308695	ENSG00000137801	1
GO:0033133	BP positive regulation of glucokinase activity	1/553	6/21724	0.143354	0.345892	0.308695	ENSG00000153201	1
GO:0034046	MF poly(G) binding	1/553	6/21724	0.143354	0.345892	0.308695	ENSG00000124788	1
GO:0034502	BP protein localization to chromosome	1/553	6/21724	0.143354	0.345892	0.308695	ENSG00000112742	1
GO:0034698	BP response to gonadotropin	1/553	6/21724	0.143354	0.345892	0.308695	ENSG00000112972	1
GO:0035004	MF phosphatidylinositol 3-kinase activity	1/553	6/21724	0.143354	0.345892	0.308695	ENSG00000121879	1
GO:0035239	BP tube morphogenesis	1/553	6/21724	0.143354	0.345892	0.308695	ENSG00000101144	1
GO:0035749	CC myelin sheath adaxonal region	1/553	6/21724	0.143354	0.345892	0.308695	ENSG00000072415	1
GO:0036003	BP positive regulation of transcription from RNA polymerase II promoter in response to stress	1/553	6/21724	0.143354	0.345892	0.308695	ENSG00000185499	1
GO:0036006	BP cellular response to macrophage colony-stimulating factor stimulus	1/553	6/21724	0.143354	0.345892	0.308695	ENSG00000151422	1
GO:0036289	BP peptidyl-serine autophosphorylation	1/553	6/21724	0.143354	0.345892	0.308695	ENSG00000149311	1
GO:0038066	BP p38MAPK cascade	1/553	6/21724	0.143354	0.345892	0.308695	ENSG00000197442	1
GO:0042048	BP olfactory behavior	1/553	6/21724	0.143354	0.345892	0.308695	ENSG00000144357	1
GO:0042471	BP ear morphogenesis	1/553	6/21724	0.143354	0.345892	0.308695	ENSG00000164190	1
GO:0043140	MF ATP-dependent 3'-5' DNA helicase activity	1/553	6/21724	0.143354	0.345892	0.308695	ENSG00000165392	1
GO:0043535	BP regulation of blood vessel endothelial cell migration	1/553	6/21724	0.143354	0.345892	0.308695	ENSG00000196712	1
GO:0044613	CC nuclear pore central transport channel	1/553	6/21724	0.143354	0.345892	0.308695	ENSG00000138750	1
GO:0044791	BP positive regulation by host of viral release from host cell	1/553	6/21724	0.143354	0.345892	0.308695	ENSG00000108055	1
GO:0044806	BP G-quadruplex DNA unwinding	1/553	6/21724	0.143354	0.345892	0.308695	ENSG00000165392	1
GO:0045132	BP meiotic chromosome segregation	1/553	6/21724	0.143354	0.345892	0.308695	ENSG00000136824	1
GO:0045743	BP positive regulation of fibroblast growth factor receptor signaling pathway	1/553	6/21724	0.143354	0.345892	0.308695	ENSG00000137440	1
GO:0046929	BP negative regulation of neurotransmitter secretion	1/553	6/21724	0.143354	0.345892	0.308695	ENSG00000196712	1
GO:0047499	MF calcium-independent phospholipase A2 activity	1/553	6/21724	0.143354	0.345892	0.308695	ENSG00000135241	1
GO:0048170	BP positive regulation of long-term neuronal synaptic plasticity	1/553	6/21724	0.143354	0.345892	0.308695	ENSG00000107954	1
GO:0048273	MF mitogen-activated protein kinase p38 binding	1/553	6/21724	0.143354	0.345892	0.308695	ENSG00000143507	1
GO:0048478	BP replication fork protection	1/553	6/21724	0.143354	0.345892	0.308695	ENSG00000139618	1
GO:0048505	BP regulation of timing of cell differentiation	1/553	6/21724	0.143354	0.345892	0.308695	ENSG00000168214	1
GO:0048525	BP negative regulation of viral process	1/553	6/21724	0.143354	0.345892	0.308695	ENSG00000239713	1
GO:0048733	BP sebaceous gland development	1/553	6/21724	0.143354	0.345892	0.308695	ENSG00000168214	1
GO:0051223	BP regulation of protein transport	1/553	6/21724	0.143354	0.345892	0.308695	ENSG00000092108	1
GO:0051702	BP interaction with symbiont	1/553	6/21724	0.143354	0.345892	0.308695	ENSG00000108055	1
GO:0060091	CC kinocilium	1/553	6/21724	0.143354	0.345892	0.308695	ENSG00000242866	1
GO:0060363	BP cranial suture morphogenesis	1/553	6/21724	0.143354	0.345892	0.308695	ENSG00000120149	1
GO:0060426	BP lung vasculature development	1/553	6/21724	0.143354	0.345892	0.308695	ENSG00000137868	1
GO:0060770	BP negative regulation of epithelial cell proliferation involved in prostate gland development	1/553	6/21724	0.143354	0.345892	0.308695	ENSG00000132386	1
GO:0061000	BP negative regulation of dendritic spine development	1/553	6/21724	0.143354	0.345892	0.308695	ENSG00000153317	1
GO:0061312	BP BMP signaling pathway involved in heart development	1/553	6/21724	0.143354	0.345892	0.308695	ENSG00000120149	1
GO:0061732	BP mitochondrial acetyl-CoA biosynthetic process from pyruvate	1/553	6/21724	0.143354	0.345892	0.308695	ENSG00000091140	1
GO:0070087	MF chromo shadow domain binding	1/553	6/21724	0.143354	0.345892	0.308695	ENSG00000164190	1
GO:0070129	BP regulation of mitochondrial translation	1/553	6/21724	0.143354	0.345892	0.308695	ENSG00000138095	1
GO:0070200	BP establishment of protein localization to telomere	1/553	6/21724	0.143354	0.345892	0.308695	ENSG00000139618	1
GO:0070290	MF N-acylphosphatidylethanolamine-specific phospholipase D activity	1/553	6/21724	0.143354	0.345892	0.308695	ENSG00000075651	1
GO:0071359	BP cellular response to dsRNA	1/553	6/21724	0.143354	0.345892	0.308695	ENSG00000164342	1
GO:0071638	BP negative regulation of monocyte chemotactic protein-1 production	1/553	6/21724	0.143354	0.345892	0.308695	ENSG00000112851	1
GO:0071907	BP determination of digestive tract left/right asymmetry	1/553	6/21724	0.143354	0.345892	0.308695	ENSG00000145075	1
GO:0071910	BP determination of liver left/right asymmetry	1/553	6/21724	0.143354	0.345892	0.308695	ENSG00000145075	1
GO:0072112	BP glomerular visceral epithelial cell differentiation	1/553	6/21724	0.143354	0.345892	0.308695	ENSG00000007062	1
GO:0072384	BP organelle transport along microtubule	1/553	6/21724	0.143354	0.345892	0.308695	ENSG00000107863	1
GO:0090240	BP positive regulation of histone H4 acetylation	1/553	6/21724	0.143354	0.345892	0.308695	ENSG00000185499	1
GO:0097227	CC sperm annulus	1/553	6/21724	0.143354	0.345892	0.308695	ENSG00000122545	1
GO:0097433	CC dense body	1/553	6/21724	0.143354	0.345892	0.308695	ENSG00000147642	1
GO:0097470	CC ribbon synapse	1/553	6/21724	0.143354	0.345892	0.308695	ENSG00000131437	1
GO:1901018	BP positive regulation of potassium ion transmembrane transporter activity	1/553	6/21724	0.143354	0.345892	0.308695	ENSG00000127914	1
GO:1990239	MF steroid hormone binding	1/553	6/21724	0.143354	0.345892	0.308695	ENSG00000088002	1
GO:2000121	BP regulation of removal of superoxide radicals	1/553	6/21724	0.143354	0.345892	0.308695	ENSG00000101144	1
GO:2000780	BP negative regulation of double-strand break repair	1/553	6/21724	0.143354	0.345892	0.308695	ENSG00000104517	1
GO:0009636	BP response to toxic substance	5/553	109/21724	0.145461	0.350725	0.313009	ENSG00000092108/ENSG00000118965/ENSG00000135679/ENSG00000136936/ENSG00000170345	5
GO:0006289	BP nucleotide-excision repair	3/553	52/21724	0.146119	0.352061	0.314201	ENSG00000101773/ENSG00000136936/ENSG00000139618	3
GO:0002039	MF p53 binding	4/553	80/21724	0.146872	0.353622	0.315594	ENSG00000135679/ENSG00000163743/ENSG00000172086/ENSG00000185499	4
GO:0005938	CC cell cortex	6/553	140/21724	0.147758	0.355415	0.317194	ENSG00000011426/ENSG00000131016/ENSG00000151422/ENSG00000151491/ENSG00000151914/ENSG00000165730	6
GO:0001701	BP in utero embryonic development	8/553	203/21724	0.147826	0.355415	0.317194	ENSG00000101752/ENSG00000122257/ENSG00000131437/ENSG00000137845/ENSG00000144357/ENSG00000151617/ENSG00000172845/ENSG00000185499	8
GO:0008544	BP epidermis development	5/553	110/21724	0.149427	0.358107	0.319597	ENSG00000128422/ENSG00000131437/ENSG00000135960/ENSG00000167754/ENSG00000169035	5
GO:0004181	MF metallocarboxypeptidase activity	2/553	27/21724	0.1499	0.358107	0.319597	ENSG00000128510/ENSG00000135049	2
GO:0004709	MF MAP kinase kinase kinase activity	2/553	27/21724	0.1499	0.358107	0.319597	ENSG00000095015/ENSG00000197442	2
GO:0005790	CC smooth endoplasmic reticulum	2/553	27/21724	0.1499	0.358107	0.319597	ENSG00000102580/ENSG00000163681	2
GO:0010800	BP positive regulation of peptidyl-threonine phosphorylation	2/553	27/21724	0.1499	0.358107	0.319597	ENSG00000101144/ENSG00000165730	2
GO:0015758	BP glucose transmembrane transport	2/553	27/21724	0.1499	0.358107	0.319597	ENSG00000100170/ENSG00000151617	2
GO:0019369	BP arachidonic acid metabolic process	2/553	27/21724	0.1499	0.358107	0.319597	ENSG00000108839/ENSG00000135241	2
GO:0036152	BP phosphatidylethanolamine acyl-chain remodeling	2/553	27/21724	0.1499	0.358107	0.319597	ENSG00000133321/ENSG00000135241	2
GO:0042346	BP positive regulation of NIK/NF-kappaB signaling	2/553	27/21724	0.1499	0.358107	0.319597	ENSG00000135960/ENSG00000164342	2
GO:0005783	CC endoplasmic reticulum	46/553	1545/21724	0.15068	0.359716	0.321033	ENSG00000003436/ENSG00000007062/ENSG00000014123/ENSG00000025796/ENSG00000028116/ENSG00000047188/ENSG00000070081/ENSG00000075651/ENSG00000077232/ENSG00000080608/ENSG00000082996/ENSG00000086300/ENSG00000087502/ENSG00000088002/ENSG00000092108/ENSG00000094975/ENSG00000102580/ENSG00000102595/ENSG00000104412/ENSG00000106080/ENSG00000106692/ENSG00000108375/ENSG00000114771/ENSG00000115363/ENSG00000119922…	46
GO:0006979	BP response to oxidative stress	6/553	141/21724	0.151249	0.360819	0.322018	ENSG00000048392/ENSG00000101049/ENSG00000130508/ENSG00000136936/ENSG00000164985/ENSG00000165392	6
GO:0007286	BP spermatid development	4/553	81/21724	0.151609	0.361168	0.322328	ENSG00000114473/ENSG00000144747/ENSG00000166037/ENSG00000186231	4
GO:0032088	BP negative regulation of NF-kappaB transcription factor activity	4/553	81/21724	0.151609	0.361168	0.322328	ENSG00000014123/ENSG00000101144/ENSG00000106052/ENSG00000112851	4
GO:0008047	MF enzyme activator activity	3/553	53/21724	0.152145	0.361934	0.323012	ENSG00000035928/ENSG00000113595/ENSG00000164327	3
GO:0032760	BP positive regulation of tumor necrosis factor production	3/553	53/21724	0.152145	0.361934	0.323012	ENSG00000120885/ENSG00000145675/ENSG00000164342	3
GO:0031965	CC nuclear membrane	10/553	270/21724	0.152857	0.363371	0.324295	ENSG00000023287/ENSG00000047410/ENSG00000078674/ENSG00000112851/ENSG00000127870/ENSG00000137040/ENSG00000138750/ENSG00000153201/ENSG00000153207/ENSG00000172935	10
GO:0030027	CC lamellipodium	7/553	174/21724	0.156643	0.368515	0.328885	ENSG00000061676/ENSG00000065243/ENSG00000107796/ENSG00000121879/ENSG00000134982/ENSG00000151422/ENSG00000188158	7
GO:0048015	BP phosphatidylinositol-mediated signaling	5/553	112/21724	0.157495	0.368515	0.328885	ENSG00000105976/ENSG00000121879/ENSG00000145675/ENSG00000162344/ENSG00000164327	5
GO:0010501	BP RNA secondary structure unwinding	3/553	54/21724	0.158249	0.368515	0.328885	ENSG00000145833/ENSG00000165732/ENSG00000174953	3
GO:0010862	BP positive regulation of pathway-restricted SMAD protein phosphorylation	3/553	54/21724	0.158249	0.368515	0.328885	ENSG00000010704/ENSG00000101144/ENSG00000112742	3
GO:0023014	BP signal transduction by protein phosphorylation	3/553	54/21724	0.158249	0.368515	0.328885	ENSG00000065613/ENSG00000095015/ENSG00000137601	3
GO:0075733	BP intracellular transport of virus	3/553	54/21724	0.158249	0.368515	0.328885	ENSG00000047410/ENSG00000138750/ENSG00000153201	3
GO:0003887	MF DNA-directed DNA polymerase activity	2/553	28/21724	0.158851	0.368515	0.328885	ENSG00000009413/ENSG00000101751	2
GO:0016234	CC inclusion body	2/553	28/21724	0.158851	0.368515	0.328885	ENSG00000100519/ENSG00000162688	2
GO:0043015	MF gamma-tubulin binding	2/553	28/21724	0.158851	0.368515	0.328885	ENSG00000139618/ENSG00000166037	2
GO:0045746	BP negative regulation of Notch signaling pathway	2/553	28/21724	0.158851	0.368515	0.328885	ENSG00000101144/ENSG00000107954	2
GO:0046580	BP negative regulation of Ras protein signal transduction	2/553	28/21724	0.158851	0.368515	0.328885	ENSG00000145715/ENSG00000196712	2
GO:0048754	BP branching morphogenesis of an epithelial tube	2/553	28/21724	0.158851	0.368515	0.328885	ENSG00000101144/ENSG00000105976	2
GO:0097190	BP apoptotic signaling pathway	4/553	83/21724	0.161255	0.368515	0.328885	ENSG00000137831/ENSG00000146072/ENSG00000164342/ENSG00000197442	4
GO:0030139	CC endocytic vesicle	3/553	55/21724	0.164426	0.368515	0.328885	ENSG00000075651/ENSG00000170759/ENSG00000198087	3
GO:0001553	BP luteinization	1/553	7/21724	0.165166	0.368515	0.328885	ENSG00000107679	1
GO:0001783	BP B cell apoptotic process	1/553	7/21724	0.165166	0.368515	0.328885	ENSG00000146072	1
GO:0002151	MF G-quadruplex RNA binding	1/553	7/21724	0.165166	0.368515	0.328885	ENSG00000174953	1
GO:0003374	BP dynamin family protein polymerization involved in mitochondrial fission	1/553	7/21724	0.165166	0.368515	0.328885	ENSG00000183486	1
GO:0003416	BP endochondral bone growth	1/553	7/21724	0.165166	0.368515	0.328885	ENSG00000120149	1
GO:0003916	MF DNA topoisomerase activity	1/553	7/21724	0.165166	0.368515	0.328885	ENSG00000077097	1
GO:0004321	MF fatty-acyl-CoA synthase activity	1/553	7/21724	0.165166	0.368515	0.328885	ENSG00000215009	1
GO:0005138	MF interleukin-6 receptor binding	1/553	7/21724	0.165166	0.368515	0.328885	ENSG00000134352	1
GO:0005786	CC signal recognition particle, endoplasmic reticulum targeting	1/553	7/21724	0.165166	0.368515	0.328885	ENSG00000174780	1
GO:0006020	BP inositol metabolic process	1/553	7/21724	0.165166	0.368515	0.328885	ENSG00000145725	1
GO:0006264	BP mitochondrial DNA replication	1/553	7/21724	0.165166	0.368515	0.328885	ENSG00000048392	1
GO:0006616	BP SRP-dependent cotranslational protein targeting to membrane, translocation	1/553	7/21724	0.165166	0.368515	0.328885	ENSG00000174780	1
GO:0006771	BP riboflavin metabolic process	1/553	7/21724	0.165166	0.368515	0.328885	ENSG00000135002	1
GO:0007100	BP mitotic centrosome separation	1/553	7/21724	0.165166	0.368515	0.328885	ENSG00000138160	1
GO:0008200	MF ion channel inhibitor activity	1/553	7/21724	0.165166	0.368515	0.328885	ENSG00000174501	1
GO:0010485	MF H4 histone acetyltransferase activity	1/553	7/21724	0.165166	0.368515	0.328885	ENSG00000139618	1
GO:0010757	BP negative regulation of plasminogen activation	1/553	7/21724	0.165166	0.368515	0.328885	ENSG00000137801	1
GO:0015036	MF disulfide oxidoreductase activity	1/553	7/21724	0.165166	0.368515	0.328885	ENSG00000077232	1
GO:0015645	MF fatty acid ligase activity	1/553	7/21724	0.165166	0.368515	0.328885	ENSG00000215009	1
GO:0016929	MF SUMO-specific protease activity	1/553	7/21724	0.165166	0.368515	0.328885	ENSG00000112701	1
GO:0017145	BP stem cell division	1/553	7/21724	0.165166	0.368515	0.328885	ENSG00000125676	1
GO:0021796	BP cerebral cortex regionalization	1/553	7/21724	0.165166	0.368515	0.328885	ENSG00000163508	1
GO:0021798	BP forebrain dorsal/ventral pattern formation	1/553	7/21724	0.165166	0.368515	0.328885	ENSG00000123607	1
GO:0030620	MF U2 snRNA binding	1/553	7/21724	0.165166	0.368515	0.328885	ENSG00000116747	1
GO:0030856	BP regulation of epithelial cell differentiation	1/553	7/21724	0.165166	0.368515	0.328885	ENSG00000138688	1
GO:0030916	BP otic vesicle formation	1/553	7/21724	0.165166	0.368515	0.328885	ENSG00000198707	1
GO:0031428	CC box C/D snoRNP complex	1/553	7/21724	0.165166	0.368515	0.328885	ENSG00000055044	1
GO:0031642	BP negative regulation of myelination	1/553	7/21724	0.165166	0.368515	0.328885	ENSG00000146072	1
GO:0032287	BP peripheral nervous system myelin maintenance	1/553	7/21724	0.165166	0.368515	0.328885	ENSG00000072415	1
GO:0032593	CC insulin-responsive compartment	1/553	7/21724	0.165166	0.368515	0.328885	ENSG00000137145	1
GO:0032933	BP SREBP signaling pathway	1/553	7/21724	0.165166	0.368515	0.328885	ENSG00000144895	1
GO:0033135	BP regulation of peptidyl-serine phosphorylation	1/553	7/21724	0.165166	0.368515	0.328885	ENSG00000164327	1
GO:0034128	BP negative regulation of MyD88-independent toll-like receptor signaling pathway	1/553	7/21724	0.165166	0.368515	0.328885	ENSG00000164342	1
GO:0034138	BP toll-like receptor 3 signaling pathway	1/553	7/21724	0.165166	0.368515	0.328885	ENSG00000164342	1
GO:0035005	MF 1-phosphatidylinositol-4-phosphate 3-kinase activity	1/553	7/21724	0.165166	0.368515	0.328885	ENSG00000121879	1
GO:0036302	BP atrioventricular canal development	1/553	7/21724	0.165166	0.368515	0.328885	ENSG00000168214	1
GO:0036336	BP dendritic cell migration	1/553	7/21724	0.165166	0.368515	0.328885	ENSG00000151491	1
GO:0036402	MF proteasome-activating ATPase activity	1/553	7/21724	0.165166	0.368515	0.328885	ENSG00000100519	1
GO:0043138	MF 3'-5' DNA helicase activity	1/553	7/21724	0.165166	0.368515	0.328885	ENSG00000165392	1
GO:0043203	CC axon hillock	1/553	7/21724	0.165166	0.368515	0.328885	ENSG00000132386	1
GO:0043457	BP regulation of cellular respiration	1/553	7/21724	0.165166	0.368515	0.328885	ENSG00000121879	1
GO:0043584	BP nose development	1/553	7/21724	0.165166	0.368515	0.328885	ENSG00000101596	1
GO:0043931	BP ossification involved in bone maturation	1/553	7/21724	0.165166	0.368515	0.328885	ENSG00000196159	1
GO:0043951	BP negative regulation of cAMP-mediated signaling	1/553	7/21724	0.165166	0.368515	0.328885	ENSG00000116741	1
GO:0044539	BP long-chain fatty acid import	1/553	7/21724	0.165166	0.368515	0.328885	ENSG00000123983	1
GO:0044829	BP positive regulation by host of viral genome replication	1/553	7/21724	0.165166	0.368515	0.328885	ENSG00000047188	1
GO:0045359	BP positive regulation of interferon-beta biosynthetic process	1/553	7/21724	0.165166	0.368515	0.328885	ENSG00000164342	1
GO:0045617	BP negative regulation of keratinocyte differentiation	1/553	7/21724	0.165166	0.368515	0.328885	ENSG00000120149	1
GO:0045722	BP positive regulation of gluconeogenesis	1/553	7/21724	0.165166	0.368515	0.328885	ENSG00000275052	1
GO:0045869	BP negative regulation of single stranded viral RNA replication via double stranded DNA intermediate	1/553	7/21724	0.165166	0.368515	0.328885	ENSG00000239713	1
GO:0046850	BP regulation of bone remodeling	1/553	7/21724	0.165166	0.368515	0.328885	ENSG00000094975	1
GO:0046935	MF 1-phosphatidylinositol-3-kinase regulator activity	1/553	7/21724	0.165166	0.368515	0.328885	ENSG00000145675	1
GO:0048341	BP paraxial mesoderm formation	1/553	7/21724	0.165166	0.368515	0.328885	ENSG00000085741	1
GO:0048729	BP tissue morphogenesis	1/553	7/21724	0.165166	0.368515	0.328885	ENSG00000140297	1
GO:0048793	BP pronephros development	1/553	7/21724	0.165166	0.368515	0.328885	ENSG00000198707	1
GO:0051798	BP positive regulation of hair follicle development	1/553	7/21724	0.165166	0.368515	0.328885	ENSG00000128422	1
GO:0060052	BP neurofilament cytoskeleton organization	1/553	7/21724	0.165166	0.368515	0.328885	ENSG00000143952	1
GO:0060136	BP embryonic process involved in female pregnancy	1/553	7/21724	0.165166	0.368515	0.328885	ENSG00000172845	1
GO:0060687	BP regulation of branching involved in prostate gland morphogenesis	1/553	7/21724	0.165166	0.368515	0.328885	ENSG00000101144	1
GO:0060706	BP cell differentiation involved in embryonic placenta development	1/553	7/21724	0.165166	0.368515	0.328885	ENSG00000163508	1
GO:0060760	BP positive regulation of response to cytokine stimulus	1/553	7/21724	0.165166	0.368515	0.328885	ENSG00000107201	1
GO:0070383	BP DNA cytosine deamination	1/553	7/21724	0.165166	0.368515	0.328885	ENSG00000239713	1
GO:0070417	BP cellular response to cold	1/553	7/21724	0.165166	0.368515	0.328885	ENSG00000102580	1
GO:0070761	CC pre-snoRNP complex	1/553	7/21724	0.165166	0.368515	0.328885	ENSG00000055044	1
GO:0071599	BP otic vesicle development	1/553	7/21724	0.165166	0.368515	0.328885	ENSG00000135541	1
GO:0090036	BP regulation of protein kinase C signaling	1/553	7/21724	0.165166	0.368515	0.328885	ENSG00000131016	1
GO:0090267	BP positive regulation of mitotic cell cycle spindle assembly checkpoint	1/553	7/21724	0.165166	0.368515	0.328885	ENSG00000047410	1
GO:0097322	MF 7SK snRNA binding	1/553	7/21724	0.165166	0.368515	0.328885	ENSG00000165732	1
GO:0097418	CC neurofibrillary tangle	1/553	7/21724	0.165166	0.368515	0.328885	ENSG00000120885	1
GO:1900122	BP positive regulation of receptor binding	1/553	7/21724	0.165166	0.368515	0.328885	ENSG00000010704	1
GO:1900271	BP regulation of long-term synaptic potentiation	1/553	7/21724	0.165166	0.368515	0.328885	ENSG00000196712	1
GO:1902065	BP response to L-glutamate	1/553	7/21724	0.165166	0.368515	0.328885	ENSG00000014123	1
GO:1902430	BP negative regulation of amyloid-beta formation	1/553	7/21724	0.165166	0.368515	0.328885	ENSG00000120885	1
GO:1903608	BP protein localization to cytoplasmic stress granule	1/553	7/21724	0.165166	0.368515	0.328885	ENSG00000138385	1
GO:2000144	BP positive regulation of DNA-templated transcription, initiation	1/553	7/21724	0.165166	0.368515	0.328885	ENSG00000029363	1
GO:2000601	BP positive regulation of Arp2/3 complex-mediated actin nucleation	1/553	7/21724	0.165166	0.368515	0.328885	ENSG00000061676	1
GO:2001014	BP regulation of skeletal muscle cell differentiation	1/553	7/21724	0.165166	0.368515	0.328885	ENSG00000174738	1
GO:2001028	BP positive regulation of endothelial cell chemotaxis	1/553	7/21724	0.165166	0.368515	0.328885	ENSG00000105976	1
GO:2001300	BP lipoxin metabolic process	1/553	7/21724	0.165166	0.368515	0.328885	ENSG00000108839	1
GO:0042787	BP ubiquitin-dependent protein catabolic process	6/553	145/21724	0.165576	0.369185	0.329484	ENSG00000053900/ENSG00000108375/ENSG00000122257/ENSG00000123124/ENSG00000135679/ENSG00000163743	6
GO:0022617	BP extracellular matrix disassembly	4/553	84/21724	0.16616	0.370243	0.330428	ENSG00000137673/ENSG00000137845/ENSG00000169035/ENSG00000175899	4
GO:0008283	BP cell proliferation	13/553	377/21724	0.167302	0.371909	0.331914	ENSG00000067208/ENSG00000104517/ENSG00000105976/ENSG00000117724/ENSG00000132386/ENSG00000138592/ENSG00000139618/ENSG00000142871/ENSG00000151422/ENSG00000151491/ENSG00000151617/ENSG00000184292/ENSG00000198625	13
GO:0000188	BP inactivation of MAPK activity	2/553	29/21724	0.167898	0.371909	0.331914	ENSG00000139318/ENSG00000143507	2
GO:0001103	MF RNA polymerase II repressing transcription factor binding	2/553	29/21724	0.167898	0.371909	0.331914	ENSG00000101773/ENSG00000168214	2
GO:0007131	BP reciprocal meiotic recombination	2/553	29/21724	0.167898	0.371909	0.331914	ENSG00000113522/ENSG00000149311	2
GO:0007569	BP cell aging	2/553	29/21724	0.167898	0.371909	0.331914	ENSG00000139618/ENSG00000165392	2
GO:0008037	BP cell recognition	2/553	29/21724	0.167898	0.371909	0.331914	ENSG00000106714/ENSG00000143217	2
GO:0030010	BP establishment of cell polarity	2/553	29/21724	0.167898	0.371909	0.331914	ENSG00000162849/ENSG00000164327	2
GO:0035329	BP hippo signaling	2/553	29/21724	0.167898	0.371909	0.331914	ENSG00000196159/ENSG00000198961	2
GO:0046966	MF thyroid hormone receptor binding	2/553	29/21724	0.167898	0.371909	0.331914	ENSG00000108510/ENSG00000171988	2
GO:0051056	BP regulation of small GTPase mediated signal transduction	6/553	146/21724	0.169245	0.374618	0.334332	ENSG00000107863/ENSG00000137962/ENSG00000160145/ENSG00000173848/ENSG00000175899/ENSG00000198826	6
GO:0016324	CC apical plasma membrane	11/553	310/21724	0.169343	0.374618	0.334332	ENSG00000007062/ENSG00000070961/ENSG00000075651/ENSG00000100170/ENSG00000105929/ENSG00000118507/ENSG00000122545/ENSG00000131620/ENSG00000176945/ENSG00000185499/ENSG00000188158	11
GO:0001568	BP blood vessel development	3/553	56/21724	0.170674	0.377314	0.336739	ENSG00000101752/ENSG00000135679/ENSG00000137868	3
GO:0035264	BP multicellular organism growth	4/553	85/21724	0.171118	0.378048	0.337394	ENSG00000107679/ENSG00000122257/ENSG00000136936/ENSG00000149311	4
GO:0030198	BP extracellular matrix organization	8/553	211/21724	0.171414	0.378455	0.337756	ENSG00000113140/ENSG00000130508/ENSG00000135074/ENSG00000137801/ENSG00000142871/ENSG00000168477/ENSG00000196712/ENSG00000204542	8
GO:0043687	BP post-translational protein modification	13/553	379/21724	0.171765	0.378983	0.338228	ENSG00000005812/ENSG00000049323/ENSG00000100519/ENSG00000102580/ENSG00000115363/ENSG00000126777/ENSG00000137845/ENSG00000142871/ENSG00000162576/ENSG00000166598/ENSG00000197249/ENSG00000203668/ENSG00000204264	13
GO:0007568	BP aging	7/553	179/21724	0.17302	0.381502	0.340476	ENSG00000070961/ENSG00000091140/ENSG00000108839/ENSG00000132386/ENSG00000137673/ENSG00000165392/ENSG00000170345	7
GO:0016328	CC lateral plasma membrane	3/553	57/21724	0.176989	0.381893	0.340825	ENSG00000118507/ENSG00000134982/ENSG00000184292	3
GO:0019843	MF rRNA binding	3/553	57/21724	0.176989	0.381893	0.340825	ENSG00000129824/ENSG00000165732/ENSG00000197498	3
GO:0043657	CC host cell	3/553	57/21724	0.176989	0.381893	0.340825	ENSG00000047410/ENSG00000138750/ENSG00000153201	3
GO:1903779	BP regulation of cardiac conduction	3/553	57/21724	0.176989	0.381893	0.340825	ENSG00000070961/ENSG00000144935/ENSG00000198363	3
GO:0007492	BP endoderm development	2/553	30/21724	0.177031	0.381893	0.340825	ENSG00000089177/ENSG00000171634	2
GO:0030866	BP cortical actin cytoskeleton organization	2/553	30/21724	0.177031	0.381893	0.340825	ENSG00000123338/ENSG00000134318	2
GO:0035666	BP TRIF-dependent toll-like receptor signaling pathway	2/553	30/21724	0.177031	0.381893	0.340825	ENSG00000110330/ENSG00000164342	2
GO:0042327	BP positive regulation of phosphorylation	2/553	30/21724	0.177031	0.381893	0.340825	ENSG00000123338/ENSG00000137801	2
GO:0048873	BP homeostasis of number of cells within a tissue	2/553	30/21724	0.177031	0.381893	0.340825	ENSG00000143952/ENSG00000173762	2
GO:0090200	BP positive regulation of release of cytochrome c from mitochondria	2/553	30/21724	0.177031	0.381893	0.340825	ENSG00000114023/ENSG00000118965	2
GO:2000145	BP regulation of cell motility	2/553	30/21724	0.177031	0.381893	0.340825	ENSG00000065243/ENSG00000134318	2
GO:0005200	MF structural constituent of cytoskeleton	5/553	117/21724	0.178412	0.381893	0.340825	ENSG00000112851/ENSG00000128422/ENSG00000136059/ENSG00000185479/ENSG00000198087	5
GO:0042826	MF histone deacetylase binding	5/553	117/21724	0.178412	0.381893	0.340825	ENSG00000065243/ENSG00000077097/ENSG00000164190/ENSG00000174953/ENSG00000180530	5
GO:0005911	CC cell-cell junction	7/553	182/21724	0.183188	0.381893	0.340825	ENSG00000100170/ENSG00000100941/ENSG00000135541/ENSG00000145390/ENSG00000145675/ENSG00000147044/ENSG00000198087	7
GO:0051592	BP response to calcium ion	3/553	58/21724	0.183367	0.381893	0.340825	ENSG00000113140/ENSG00000137801/ENSG00000144935	3
GO:0006508	BP proteolysis	25/553	809/21724	0.184955	0.381893	0.340825	ENSG00000091140/ENSG00000104368/ENSG00000111142/ENSG00000112701/ENSG00000115464/ENSG00000123552/ENSG00000124486/ENSG00000128510/ENSG00000135049/ENSG00000135074/ENSG00000135655/ENSG00000137648/ENSG00000137673/ENSG00000137845/ENSG00000138468/ENSG00000138592/ENSG00000155313/ENSG00000156256/ENSG00000162601/ENSG00000162607/ENSG00000167754/ENSG00000167755/ENSG00000169035/ENSG00000170242/ENSG00000204264	25
GO:0008284	BP positive regulation of cell proliferation	18/553	560/21724	0.18607	0.381893	0.340825	ENSG00000014123/ENSG00000060339/ENSG00000108839/ENSG00000112742/ENSG00000134352/ENSG00000135679/ENSG00000137440/ENSG00000137801/ENSG00000137845/ENSG00000138182/ENSG00000151422/ENSG00000162344/ENSG00000165730/ENSG00000168214/ENSG00000178691/ENSG00000197696/ENSG00000198157/ENSG00000260916	18
GO:0007528	BP neuromuscular junction development	2/553	31/21724	0.186238	0.381893	0.340825	ENSG00000152818/ENSG00000160145	2
GO:0015949	BP nucleobase-containing small molecule interconversion	2/553	31/21724	0.186238	0.381893	0.340825	ENSG00000048392/ENSG00000143156	2
GO:0019835	BP cytolysis	2/553	31/21724	0.186238	0.381893	0.340825	ENSG00000090382/ENSG00000180644	2
GO:0019897	CC extrinsic component of plasma membrane	2/553	31/21724	0.186238	0.381893	0.340825	ENSG00000102189/ENSG00000138592	2
GO:0031941	CC filamentous actin	2/553	31/21724	0.186238	0.381893	0.340825	ENSG00000061676/ENSG00000198087	2
GO:0035115	BP embryonic forelimb morphogenesis	2/553	31/21724	0.186238	0.381893	0.340825	ENSG00000120149/ENSG00000164190	2
GO:0035774	BP positive regulation of insulin secretion involved in cellular response to glucose stimulus	2/553	31/21724	0.186238	0.381893	0.340825	ENSG00000131620/ENSG00000170759	2
GO:0046326	BP positive regulation of glucose import	2/553	31/21724	0.186238	0.381893	0.340825	ENSG00000145675/ENSG00000162344	2
GO:0090004	BP positive regulation of protein localization to plasma membrane	2/553	31/21724	0.186238	0.381893	0.340825	ENSG00000145675/ENSG00000170759	2
GO:0014066	BP regulation of phosphatidylinositol 3-kinase signaling	4/553	88/21724	0.18629	0.381893	0.340825	ENSG00000105976/ENSG00000121879/ENSG00000145675/ENSG00000162344	4
GO:0000150	MF recombinase activity	1/553	8/21724	0.186424	0.381893	0.340825	ENSG00000168214	1
GO:0000243	CC commitment complex	1/553	8/21724	0.186424	0.381893	0.340825	ENSG00000185246	1
GO:0000463	BP maturation of LSU-rRNA from tricistronic rRNA transcript (SSU-rRNA, 5.8S rRNA, LSU-rRNA)	1/553	8/21724	0.186424	0.381893	0.340825	ENSG00000197498	1
GO:0001514	BP selenocysteine incorporation	1/553	8/21724	0.186424	0.381893	0.340825	ENSG00000109618	1
GO:0001960	BP negative regulation of cytokine-mediated signaling pathway	1/553	8/21724	0.186424	0.381893	0.340825	ENSG00000130508	1
GO:0002011	BP morphogenesis of an epithelial sheet	1/553	8/21724	0.186424	0.381893	0.340825	ENSG00000072415	1
GO:0002819	BP regulation of adaptive immune response	1/553	8/21724	0.186424	0.381893	0.340825	ENSG00000143507	1
GO:0003139	BP secondary heart field specification	1/553	8/21724	0.186424	0.381893	0.340825	ENSG00000168214	1
GO:0003996	MF acyl-CoA ligase activity	1/553	8/21724	0.186424	0.381893	0.340825	ENSG00000215009	1
GO:0006610	BP ribosomal protein import into nucleus	1/553	8/21724	0.186424	0.381893	0.340825	ENSG00000137040	1
GO:0006930	BP substrate-dependent cell migration, cell extension	1/553	8/21724	0.186424	0.381893	0.340825	ENSG00000198087	1
GO:0006972	BP hyperosmotic response	1/553	8/21724	0.186424	0.381893	0.340825	ENSG00000164342	1
GO:0006975	BP DNA damage induced protein phosphorylation	1/553	8/21724	0.186424	0.381893	0.340825	ENSG00000149311	1
GO:0007289	BP spermatid nucleus differentiation	1/553	8/21724	0.186424	0.381893	0.340825	ENSG00000144747	1
GO:0008061	MF chitin binding	1/553	8/21724	0.186424	0.381893	0.340825	ENSG00000085465	1
GO:0008290	CC F-actin capping protein complex	1/553	8/21724	0.186424	0.381893	0.340825	ENSG00000198898	1
GO:0008312	MF 7S RNA binding	1/553	8/21724	0.186424	0.381893	0.340825	ENSG00000174780	1
GO:0008429	MF phosphatidylethanolamine binding	1/553	8/21724	0.186424	0.381893	0.340825	ENSG00000196712	1
GO:0009308	BP amine metabolic process	1/553	8/21724	0.186424	0.381893	0.340825	ENSG00000002726	1
GO:0010457	BP centriole-centriole cohesion	1/553	8/21724	0.186424	0.381893	0.340825	ENSG00000131437	1
GO:0010518	BP positive regulation of phospholipase activity	1/553	8/21724	0.186424	0.381893	0.340825	ENSG00000142871	1
GO:0010898	BP positive regulation of triglyceride catabolic process	1/553	8/21724	0.186424	0.381893	0.340825	ENSG00000114771	1
GO:0014824	BP artery smooth muscle contraction	1/553	8/21724	0.186424	0.381893	0.340825	ENSG00000151617	1
GO:0016081	BP synaptic vesicle docking	1/553	8/21724	0.186424	0.381893	0.340825	ENSG00000104164	1
GO:0016589	CC NURF complex	1/553	8/21724	0.186424	0.381893	0.340825	ENSG00000171634	1
GO:0016593	CC Cdc73/Paf1 complex	1/553	8/21724	0.186424	0.381893	0.340825	ENSG00000198730	1
GO:0016926	BP protein desumoylation	1/553	8/21724	0.186424	0.381893	0.340825	ENSG00000112701	1
GO:0017081	MF chloride channel regulator activity	1/553	8/21724	0.186424	0.381893	0.340825	ENSG00000101049	1
GO:0030628	MF pre-mRNA 3'-splice site binding	1/553	8/21724	0.186424	0.381893	0.340825	ENSG00000164609	1
GO:0030870	CC Mre11 complex	1/553	8/21724	0.186424	0.381893	0.340825	ENSG00000113522	1
GO:0030915	CC Smc5-Smc6 complex	1/553	8/21724	0.186424	0.381893	0.340825	ENSG00000198887	1
GO:0031340	BP positive regulation of vesicle fusion	1/553	8/21724	0.186424	0.381893	0.340825	ENSG00000170759	1
GO:0032059	CC bleb	1/553	8/21724	0.186424	0.381893	0.340825	ENSG00000011426	1
GO:0032790	BP ribosome disassembly	1/553	8/21724	0.186424	0.381893	0.340825	ENSG00000085760	1
GO:0032873	BP negative regulation of stress-activated MAPK cascade	1/553	8/21724	0.186424	0.381893	0.340825	ENSG00000143507	1
GO:0033129	BP positive regulation of histone phosphorylation	1/553	8/21724	0.186424	0.381893	0.340825	ENSG00000149311	1
GO:0033523	BP histone H2B ubiquitination	1/553	8/21724	0.186424	0.381893	0.340825	ENSG00000198730	1
GO:0033629	BP negative regulation of cell adhesion mediated by integrin	1/553	8/21724	0.186424	0.381893	0.340825	ENSG00000185499	1
GO:0035372	BP protein localization to microtubule	1/553	8/21724	0.186424	0.381893	0.340825	ENSG00000138182	1
GO:0035562	BP negative regulation of chromatin binding	1/553	8/21724	0.186424	0.381893	0.340825	ENSG00000095564	1
GO:0035865	BP cellular response to potassium ion	1/553	8/21724	0.186424	0.381893	0.340825	ENSG00000138380	1
GO:0035912	BP dorsal aorta morphogenesis	1/553	8/21724	0.186424	0.381893	0.340825	ENSG00000168214	1
GO:0036414	BP histone citrullination	1/553	8/21724	0.186424	0.381893	0.340825	ENSG00000142619	1
GO:0040036	BP regulation of fibroblast growth factor receptor signaling pathway	1/553	8/21724	0.186424	0.381893	0.340825	ENSG00000139318	1
GO:0042255	BP ribosome assembly	1/553	8/21724	0.186424	0.381893	0.340825	ENSG00000144895	1
GO:0042297	BP vocal learning	1/553	8/21724	0.186424	0.381893	0.340825	ENSG00000137868	1
GO:0043297	BP apical junction assembly	1/553	8/21724	0.186424	0.381893	0.340825	ENSG00000065243	1
GO:0043551	BP regulation of phosphatidylinositol 3-kinase activity	1/553	8/21724	0.186424	0.381893	0.340825	ENSG00000145675	1
GO:0043620	BP regulation of DNA-templated transcription in response to stress	1/553	8/21724	0.186424	0.381893	0.340825	ENSG00000029363	1
GO:0044387	BP negative regulation of protein kinase activity by regulation of protein phosphorylation	1/553	8/21724	0.186424	0.381893	0.340825	ENSG00000143507	1
GO:0045008	BP depyrimidination	1/553	8/21724	0.186424	0.381893	0.340825	ENSG00000129071	1
GO:0045120	CC pronucleus	1/553	8/21724	0.186424	0.381893	0.340825	ENSG00000117724	1
GO:0045839	BP negative regulation of mitotic nuclear division	1/553	8/21724	0.186424	0.381893	0.340825	ENSG00000101144	1
GO:0046903	BP secretion	1/553	8/21724	0.186424	0.381893	0.340825	ENSG00000107159	1
GO:0047497	BP mitochondrion transport along microtubule	1/553	8/21724	0.186424	0.381893	0.340825	ENSG00000138095	1
GO:0047760	MF butyrate-CoA ligase activity	1/553	8/21724	0.186424	0.381893	0.340825	ENSG00000215009	1
GO:0048846	BP axon extension involved in axon guidance	1/553	8/21724	0.186424	0.381893	0.340825	ENSG00000170017	1
GO:0051011	MF microtubule minus-end binding	1/553	8/21724	0.186424	0.381893	0.340825	ENSG00000118200	1
GO:0051057	BP positive regulation of small GTPase mediated signal transduction	1/553	8/21724	0.186424	0.381893	0.340825	ENSG00000140299	1
GO:0051646	BP mitochondrion localization	1/553	8/21724	0.186424	0.381893	0.340825	ENSG00000171109	1
GO:0051683	BP establishment of Golgi localization	1/553	8/21724	0.186424	0.381893	0.340825	ENSG00000107863	1
GO:0051782	BP negative regulation of cell division	1/553	8/21724	0.186424	0.381893	0.340825	ENSG00000164066	1
GO:0051988	BP regulation of attachment of spindle microtubules to kinetochore	1/553	8/21724	0.186424	0.381893	0.340825	ENSG00000134982	1
GO:0055087	CC Ski complex	1/553	8/21724	0.186424	0.381893	0.340825	ENSG00000198677	1
GO:0060087	BP relaxation of vascular smooth muscle	1/553	8/21724	0.186424	0.381893	0.340825	ENSG00000116741	1
GO:0060100	BP positive regulation of phagocytosis, engulfment	1/553	8/21724	0.186424	0.381893	0.340825	ENSG00000123338	1
GO:0060346	BP bone trabecula formation	1/553	8/21724	0.186424	0.381893	0.340825	ENSG00000120149	1
GO:0060396	BP growth hormone receptor signaling pathway	1/553	8/21724	0.186424	0.381893	0.340825	ENSG00000145675	1
GO:0060539	BP diaphragm development	1/553	8/21724	0.186424	0.381893	0.340825	ENSG00000137868	1
GO:0061384	BP heart trabecula morphogenesis	1/553	8/21724	0.186424	0.381893	0.340825	ENSG00000101144	1
GO:0061617	CC MICOS complex	1/553	8/21724	0.186424	0.381893	0.340825	ENSG00000155008	1
GO:0061820	BP telomeric D-loop disassembly	1/553	8/21724	0.186424	0.381893	0.340825	ENSG00000165392	1
GO:0071281	BP cellular response to iron ion	1/553	8/21724	0.186424	0.381893	0.340825	ENSG00000010704	1
GO:0071394	BP cellular response to testosterone stimulus	1/553	8/21724	0.186424	0.381893	0.340825	ENSG00000134318	1
GO:0071420	BP cellular response to histamine	1/553	8/21724	0.186424	0.381893	0.340825	ENSG00000002726	1
GO:0072577	BP endothelial cell apoptotic process	1/553	8/21724	0.186424	0.381893	0.340825	ENSG00000197442	1
GO:0075713	BP establishment of integrated proviral latency	1/553	8/21724	0.186424	0.381893	0.340825	ENSG00000164985	1
GO:0085020	BP protein K6-linked ubiquitination	1/553	8/21724	0.186424	0.381893	0.340825	ENSG00000127870	1
GO:0090037	BP positive regulation of protein kinase C signaling	1/553	8/21724	0.186424	0.381893	0.340825	ENSG00000085741	1
GO:0097756	BP negative regulation of blood vessel diameter	1/553	8/21724	0.186424	0.381893	0.340825	ENSG00000118965	1
GO:0098909	BP regulation of cardiac muscle cell action potential involved in regulation of contraction	1/553	8/21724	0.186424	0.381893	0.340825	ENSG00000127914	1
GO:0102391	MF decanoate-CoA ligase activity	1/553	8/21724	0.186424	0.381893	0.340825	ENSG00000123983	1
GO:1900121	BP negative regulation of receptor binding	1/553	8/21724	0.186424	0.381893	0.340825	ENSG00000010704	1
GO:1902004	BP positive regulation of amyloid-beta formation	1/553	8/21724	0.186424	0.381893	0.340825	ENSG00000120885	1
GO:1902305	BP regulation of sodium ion transmembrane transport	1/553	8/21724	0.186424	0.381893	0.340825	ENSG00000163681	1
GO:1902857	BP positive regulation of non-motile cilium assembly	1/553	8/21724	0.186424	0.381893	0.340825	ENSG00000122545	1
GO:1904469	BP positive regulation of tumor necrosis factor secretion	1/553	8/21724	0.186424	0.381893	0.340825	ENSG00000107201	1
GO:1990247	MF N6-methyladenosine-containing RNA binding	1/553	8/21724	0.186424	0.381893	0.340825	ENSG00000047188	1
GO:1990459	MF transferrin receptor binding	1/553	8/21724	0.186424	0.381893	0.340825	ENSG00000010704	1
GO:1990825	MF sequence-specific mRNA binding	1/553	8/21724	0.186424	0.381893	0.340825	ENSG00000138385	1
GO:0008360	BP regulation of cell shape	6/553	151/21724	0.188085	0.385062	0.343653	ENSG00000028116/ENSG00000145715/ENSG00000151491/ENSG00000165288/ENSG00000196189/ENSG00000196504	6
GO:0042803	MF protein homodimerization activity	25/553	812/21724	0.189778	0.387409	0.345748	ENSG00000002726/ENSG00000047410/ENSG00000065613/ENSG00000066455/ENSG00000102189/ENSG00000104164/ENSG00000112742/ENSG00000112972/ENSG00000117528/ENSG00000117724/ENSG00000124831/ENSG00000134352/ENSG00000136628/ENSG00000136936/ENSG00000137845/ENSG00000137944/ENSG00000138182/ENSG00000138381/ENSG00000143217/ENSG00000163743/ENSG00000165392/ENSG00000166037/ENSG00000180488/ENSG00000197442/ENSG00000239713	25
GO:0031490	MF chromatin DNA binding	3/553	59/21724	0.189805	0.387409	0.345748	ENSG00000115548/ENSG00000171988/ENSG00000178691	3
GO:0036498	BP IRE1-mediated unfolded protein response	3/553	59/21724	0.189805	0.387409	0.345748	ENSG00000025796/ENSG00000102580/ENSG00000106080	3
GO:0042733	BP embryonic digit morphogenesis	3/553	59/21724	0.189805	0.387409	0.345748	ENSG00000120149/ENSG00000164066/ENSG00000197603	3
GO:0071333	BP cellular response to glucose stimulus	3/553	59/21724	0.189805	0.387409	0.345748	ENSG00000118965/ENSG00000121879/ENSG00000132386	3
GO:0051321	BP meiotic cell cycle	5/553	120/21724	0.191437	0.389808	0.347889	ENSG00000101773/ENSG00000101972/ENSG00000108055/ENSG00000113522/ENSG00000163535	5
GO:0032587	CC ruffle membrane	4/553	89/21724	0.191442	0.389808	0.347889	ENSG00000107201/ENSG00000107679/ENSG00000134982/ENSG00000151491	4
GO:0048013	BP ephrin receptor signaling pathway	4/553	89/21724	0.191442	0.389808	0.347889	ENSG00000134318/ENSG00000137845/ENSG00000145715/ENSG00000160145	4
GO:0060021	BP roof of mouth development	4/553	89/21724	0.191442	0.389808	0.347889	ENSG00000085741/ENSG00000107679/ENSG00000197603/ENSG00000198363	4
GO:0005769	CC early endosome	9/553	251/21724	0.191927	0.390367	0.348388	ENSG00000010704/ENSG00000039319/ENSG00000071189/ENSG00000089177/ENSG00000102189/ENSG00000136051/ENSG00000138592/ENSG00000164342/ENSG00000205413	9
GO:0006417	BP regulation of translation	6/553	152/21724	0.191948	0.390367	0.348388	ENSG00000080608/ENSG00000102580/ENSG00000107954/ENSG00000116741/ENSG00000136628/ENSG00000144895	6
GO:0001106	MF transcription corepressor activity	2/553	32/21724	0.19551	0.395943	0.353364	ENSG00000101773/ENSG00000244754	2
GO:0001974	BP blood vessel remodeling	2/553	32/21724	0.19551	0.395943	0.353364	ENSG00000135679/ENSG00000168214	2
GO:0031226	CC intrinsic component of plasma membrane	2/553	32/21724	0.19551	0.395943	0.353364	ENSG00000146072/ENSG00000170017	2
GO:0032728	BP positive regulation of interferon-beta production	2/553	32/21724	0.19551	0.395943	0.353364	ENSG00000107201/ENSG00000164342	2
GO:0048863	BP stem cell differentiation	2/553	32/21724	0.19551	0.395943	0.353364	ENSG00000120149/ENSG00000175899	2
GO:0050699	MF WW domain binding	2/553	32/21724	0.19551	0.395943	0.353364	ENSG00000138182/ENSG00000185222	2
GO:0097421	BP liver regeneration	2/553	32/21724	0.19551	0.395943	0.353364	ENSG00000010704/ENSG00000118965	2
GO:0003684	MF damaged DNA binding	3/553	60/21724	0.1963	0.397067	0.354368	ENSG00000101751/ENSG00000101773/ENSG00000136936	3
GO:0045165	BP cell fate commitment	3/553	60/21724	0.1963	0.397067	0.354368	ENSG00000002745/ENSG00000085741/ENSG00000168214	3
GO:0030307	BP positive regulation of cell growth	4/553	90/21724	0.196638	0.397513	0.354766	ENSG00000108839/ENSG00000128422/ENSG00000137845/ENSG00000170242	4
GO:0061418	BP regulation of transcription from RNA polymerase II promoter in response to hypoxia	4/553	91/21724	0.201878	0.400331	0.35728	ENSG00000100519/ENSG00000107159/ENSG00000165730/ENSG00000204264	4
GO:0005778	CC peroxisomal membrane	3/553	61/21724	0.202849	0.400331	0.35728	ENSG00000117528/ENSG00000123983/ENSG00000135241	3
GO:0007157	BP heterophilic cell-cell adhesion via plasma membrane cell adhesion molecules	3/553	61/21724	0.202849	0.400331	0.35728	ENSG00000143217/ENSG00000170017/ENSG00000196159	3
GO:0030317	BP flagellated sperm motility	3/553	61/21724	0.202849	0.400331	0.35728	ENSG00000107954/ENSG00000144747/ENSG00000145075	3
GO:0032481	BP positive regulation of type I interferon production	3/553	61/21724	0.202849	0.400331	0.35728	ENSG00000124831/ENSG00000164342/ENSG00000174953	3
GO:0004623	MF phospholipase A2 activity	2/553	33/21724	0.204838	0.400331	0.35728	ENSG00000133321/ENSG00000135241	2
GO:0017048	MF Rho GTPase binding	2/553	33/21724	0.204838	0.400331	0.35728	ENSG00000100592/ENSG00000134318	2
GO:0031122	BP cytoplasmic microtubule organization	2/553	33/21724	0.204838	0.400331	0.35728	ENSG00000065613/ENSG00000078674	2
GO:0032008	BP positive regulation of TOR signaling	2/553	33/21724	0.204838	0.400331	0.35728	ENSG00000121879/ENSG00000164327	2
GO:0032420	CC stereocilium	2/553	33/21724	0.204838	0.400331	0.35728	ENSG00000151491/ENSG00000242866	2
GO:0046907	BP intracellular transport	2/553	33/21724	0.204838	0.400331	0.35728	ENSG00000153201/ENSG00000169629	2
GO:0048286	BP lung alveolus development	2/553	33/21724	0.204838	0.400331	0.35728	ENSG00000106443/ENSG00000137868	2
GO:0000055	BP ribosomal large subunit export from nucleus	1/553	9/21724	0.207142	0.400331	0.35728	ENSG00000169251	1
GO:0000154	BP rRNA modification	1/553	9/21724	0.207142	0.400331	0.35728	ENSG00000055044	1
GO:0001094	MF TFIID-class transcription factor complex binding	1/553	9/21724	0.207142	0.400331	0.35728	ENSG00000055044	1
GO:0001527	CC microfibril	1/553	9/21724	0.207142	0.400331	0.35728	ENSG00000049323	1
GO:0002544	BP chronic inflammatory response	1/553	9/21724	0.207142	0.400331	0.35728	ENSG00000137801	1
GO:0003344	BP pericardium morphogenesis	1/553	9/21724	0.207142	0.400331	0.35728	ENSG00000101144	1
GO:0003691	MF double-stranded telomeric DNA binding	1/553	9/21724	0.207142	0.400331	0.35728	ENSG00000113522	1
GO:0004017	MF adenylate kinase activity	1/553	9/21724	0.207142	0.400331	0.35728	ENSG00000113522	1
GO:0004126	MF cytidine deaminase activity	1/553	9/21724	0.207142	0.400331	0.35728	ENSG00000239713	1
GO:0004668	MF protein-arginine deiminase activity	1/553	9/21724	0.207142	0.400331	0.35728	ENSG00000142619	1
GO:0005664	CC nuclear origin of replication recognition complex	1/553	9/21724	0.207142	0.400331	0.35728	ENSG00000135336	1
GO:0006308	BP DNA catabolic process	1/553	9/21724	0.207142	0.400331	0.35728	ENSG00000147687	1
GO:0006688	BP glycosphingolipid biosynthetic process	1/553	9/21724	0.207142	0.400331	0.35728	ENSG00000128274	1
GO:0007614	BP short-term memory	1/553	9/21724	0.207142	0.400331	0.35728	ENSG00000132386	1
GO:0008090	BP retrograde axonal transport	1/553	9/21724	0.207142	0.400331	0.35728	ENSG00000151914	1
GO:0008121	MF ubiquinol-cytochrome-c reductase activity	1/553	9/21724	0.207142	0.400331	0.35728	ENSG00000156467	1
GO:0008179	MF adenylate cyclase binding	1/553	9/21724	0.207142	0.400331	0.35728	ENSG00000131016	1
GO:0009056	BP catabolic process	1/553	9/21724	0.207142	0.400331	0.35728	ENSG00000114771	1
GO:0010762	BP regulation of fibroblast migration	1/553	9/21724	0.207142	0.400331	0.35728	ENSG00000151422	1
GO:0010944	BP negative regulation of transcription by competitive promoter binding	1/553	9/21724	0.207142	0.400331	0.35728	ENSG00000185499	1
GO:0014044	BP Schwann cell development	1/553	9/21724	0.207142	0.400331	0.35728	ENSG00000196712	1
GO:0016043	BP cellular component organization	1/553	9/21724	0.207142	0.400331	0.35728	ENSG00000100592	1
GO:0016298	MF lipase activity	1/553	9/21724	0.207142	0.400331	0.35728	ENSG00000114771	1
GO:0018101	BP protein citrullination	1/553	9/21724	0.207142	0.400331	0.35728	ENSG00000142619	1
GO:0019213	MF deacetylase activity	1/553	9/21724	0.207142	0.400331	0.35728	ENSG00000114771	1
GO:0030071	BP regulation of mitotic metaphase/anaphase transition	1/553	9/21724	0.207142	0.400331	0.35728	ENSG00000053900	1
GO:0030296	MF protein tyrosine kinase activator activity	1/553	9/21724	0.207142	0.400331	0.35728	ENSG00000169129	1
GO:0031023	BP microtubule organizing center organization	1/553	9/21724	0.207142	0.400331	0.35728	ENSG00000135968	1
GO:0031095	CC platelet dense tubular network membrane	1/553	9/21724	0.207142	0.400331	0.35728	ENSG00000072952	1
GO:0031595	CC nuclear proteasome complex	1/553	9/21724	0.207142	0.400331	0.35728	ENSG00000100519	1
GO:0032463	BP negative regulation of protein homooligomerization	1/553	9/21724	0.207142	0.400331	0.35728	ENSG00000120885	1
GO:0033151	BP V(D)J recombination	1/553	9/21724	0.207142	0.400331	0.35728	ENSG00000149311	1
GO:0033290	CC eukaryotic 48S preinitiation complex	1/553	9/21724	0.207142	0.400331	0.35728	ENSG00000104408	1
GO:0034551	BP mitochondrial respiratory chain complex III assembly	1/553	9/21724	0.207142	0.400331	0.35728	ENSG00000156467	1
GO:0035253	CC ciliary rootlet	1/553	9/21724	0.207142	0.400331	0.35728	ENSG00000170759	1
GO:0035313	BP wound healing, spreading of epidermal cells	1/553	9/21724	0.207142	0.400331	0.35728	ENSG00000120149	1
GO:0035845	BP photoreceptor cell outer segment organization	1/553	9/21724	0.207142	0.400331	0.35728	ENSG00000135541	1
GO:0042058	BP regulation of epidermal growth factor receptor signaling pathway	1/553	9/21724	0.207142	0.400331	0.35728	ENSG00000151422	1
GO:0042117	BP monocyte activation	1/553	9/21724	0.207142	0.400331	0.35728	ENSG00000137845	1
GO:0043596	CC nuclear replication fork	1/553	9/21724	0.207142	0.400331	0.35728	ENSG00000143971	1
GO:0045124	BP regulation of bone resorption	1/553	9/21724	0.207142	0.400331	0.35728	ENSG00000196712	1
GO:0045141	BP meiotic telomere clustering	1/553	9/21724	0.207142	0.400331	0.35728	ENSG00000149311	1
GO:0046790	MF virion binding	1/553	9/21724	0.207142	0.400331	0.35728	ENSG00000166598	1
GO:0050795	BP regulation of behavior	1/553	9/21724	0.207142	0.400331	0.35728	ENSG00000135541	1
GO:0051315	BP attachment of mitotic spindle microtubules to kinetochore	1/553	9/21724	0.207142	0.400331	0.35728	ENSG00000145241	1
GO:0051451	BP myoblast migration	1/553	9/21724	0.207142	0.400331	0.35728	ENSG00000173848	1
GO:0060137	BP maternal process involved in parturition	1/553	9/21724	0.207142	0.400331	0.35728	ENSG00000160145	1
GO:0060287	BP epithelial cilium movement involved in determination of left/right asymmetry	1/553	9/21724	0.207142	0.400331	0.35728	ENSG00000145075	1
GO:0060323	BP head morphogenesis	1/553	9/21724	0.207142	0.400331	0.35728	ENSG00000137868	1
GO:0060586	BP multicellular organismal iron ion homeostasis	1/553	9/21724	0.207142	0.400331	0.35728	ENSG00000010704	1
GO:0061037	BP negative regulation of cartilage development	1/553	9/21724	0.207142	0.400331	0.35728	ENSG00000085741	1
GO:0061314	BP Notch signaling involved in heart development	1/553	9/21724	0.207142	0.400331	0.35728	ENSG00000168214	1
GO:0070131	BP positive regulation of mitochondrial translation	1/553	9/21724	0.207142	0.400331	0.35728	ENSG00000174173	1
GO:0070652	CC HAUS complex	1/553	9/21724	0.207142	0.400331	0.35728	ENSG00000147874	1
GO:0070679	MF inositol 1,4,5 trisphosphate binding	1/553	9/21724	0.207142	0.400331	0.35728	ENSG00000144935	1
GO:0070700	MF BMP receptor binding	1/553	9/21724	0.207142	0.400331	0.35728	ENSG00000101144	1
GO:0071636	BP positive regulation of transforming growth factor beta production	1/553	9/21724	0.207142	0.400331	0.35728	ENSG00000137801	1
GO:0072006	BP nephron development	1/553	9/21724	0.207142	0.400331	0.35728	ENSG00000196159	1
GO:0090277	BP positive regulation of peptide hormone secretion	1/553	9/21724	0.207142	0.400331	0.35728	ENSG00000010704	1
GO:1990316	CC Atg1/ULK1 kinase complex	1/553	9/21724	0.207142	0.400331	0.35728	ENSG00000023287	1
GO:1990712	CC HFE-transferrin receptor complex	1/553	9/21724	0.207142	0.400331	0.35728	ENSG00000010704	1
GO:2000001	BP regulation of DNA damage checkpoint	1/553	9/21724	0.207142	0.400331	0.35728	ENSG00000143971	1
GO:2000008	BP regulation of protein localization to cell surface	1/553	9/21724	0.207142	0.400331	0.35728	ENSG00000010704	1
GO:2000270	BP negative regulation of fibroblast apoptotic process	1/553	9/21724	0.207142	0.400331	0.35728	ENSG00000121879	1
GO:0042060	BP wound healing	4/553	92/21724	0.207158	0.400331	0.35728	ENSG00000113140/ENSG00000120149/ENSG00000196712/ENSG00000197442	4
GO:0006338	BP chromatin remodeling	4/553	93/21724	0.212477	0.410142	0.366036	ENSG00000124795/ENSG00000162601/ENSG00000171634/ENSG00000198604	4
GO:0030141	CC secretory granule	4/553	93/21724	0.212477	0.410142	0.366036	ENSG00000104368/ENSG00000137801/ENSG00000139618/ENSG00000167755	4
GO:0070268	BP cornification	5/553	125/21724	0.213855	0.411612	0.367348	ENSG00000108244/ENSG00000128422/ENSG00000167754/ENSG00000185479/ENSG00000205426	5
GO:0000060	BP protein import into nucleus, translocation	2/553	34/21724	0.214213	0.411612	0.367348	ENSG00000137040/ENSG00000166037	2
GO:0007369	BP gastrulation	2/553	34/21724	0.214213	0.411612	0.367348	ENSG00000091140/ENSG00000163508	2
GO:0031624	MF ubiquitin conjugating enzyme binding	2/553	34/21724	0.214213	0.411612	0.367348	ENSG00000121741/ENSG00000134758	2
GO:0036126	CC sperm flagellum	2/553	34/21724	0.214213	0.411612	0.367348	ENSG00000114473/ENSG00000156313	2
GO:0046677	BP response to antibiotic	2/553	34/21724	0.214213	0.411612	0.367348	ENSG00000002726/ENSG00000135679	2
GO:0071479	BP cellular response to ionizing radiation	2/553	34/21724	0.214213	0.411612	0.367348	ENSG00000111247/ENSG00000173848	2
GO:0071897	BP DNA biosynthetic process	2/553	34/21724	0.214213	0.411612	0.367348	ENSG00000101751/ENSG00000117724	2
GO:0034097	BP response to cytokine	3/553	63/21724	0.216093	0.413311	0.368864	ENSG00000113140/ENSG00000134352/ENSG00000170345	3
GO:0043022	MF ribosome binding	3/553	63/21724	0.216093	0.413311	0.368864	ENSG00000144895/ENSG00000164327/ENSG00000174780	3
GO:0007179	BP transforming growth factor beta receptor signaling pathway	4/553	94/21724	0.217835	0.413311	0.368864	ENSG00000119681/ENSG00000124486/ENSG00000135655/ENSG00000170345	4
GO:0005102	MF signaling receptor binding	15/553	469/21724	0.218	0.413311	0.368864	ENSG00000002745/ENSG00000010704/ENSG00000085741/ENSG00000104368/ENSG00000112851/ENSG00000127914/ENSG00000134258/ENSG00000137845/ENSG00000138434/ENSG00000143217/ENSG00000145715/ENSG00000163743/ENSG00000170017/ENSG00000175899/ENSG00000180530	15
GO:0017137	MF Rab GTPase binding	6/553	159/21724	0.219794	0.413311	0.368864	ENSG00000066455/ENSG00000067208/ENSG00000089177/ENSG00000121749/ENSG00000131437/ENSG00000203668	6
GO:0006302	BP double-strand break repair	3/553	64/21724	0.222782	0.413311	0.368864	ENSG00000113522/ENSG00000139618/ENSG00000165392	3
GO:0010033	BP response to organic substance	4/553	95/21724	0.223228	0.413311	0.368864	ENSG00000112972/ENSG00000139318/ENSG00000143507/ENSG00000179046	4
GO:0000118	CC histone deacetylase complex	2/553	35/21724	0.223628	0.413311	0.368864	ENSG00000138433/ENSG00000180530	2
GO:0001707	BP mesoderm formation	2/553	35/21724	0.223628	0.413311	0.368864	ENSG00000101144/ENSG00000163508	2
GO:0001784	MF phosphotyrosine residue binding	2/553	35/21724	0.223628	0.413311	0.368864	ENSG00000145675/ENSG00000145715	2
GO:0004003	MF ATP-dependent DNA helicase activity	2/553	35/21724	0.223628	0.413311	0.368864	ENSG00000113522/ENSG00000165392	2
GO:0016788	MF hydrolase activity, acting on ester bonds	2/553	35/21724	0.223628	0.413311	0.368864	ENSG00000135318/ENSG00000147687	2
GO:0019985	BP translesion synthesis	2/553	35/21724	0.223628	0.413311	0.368864	ENSG00000035928/ENSG00000101751	2
GO:0032266	MF phosphatidylinositol-3-phosphate binding	2/553	35/21724	0.223628	0.413311	0.368864	ENSG00000071189/ENSG00000089177	2
GO:0032391	CC photoreceptor connecting cilium	2/553	35/21724	0.223628	0.413311	0.368864	ENSG00000131437/ENSG00000198707	2
GO:0045540	BP regulation of cholesterol biosynthetic process	2/553	35/21724	0.223628	0.413311	0.368864	ENSG00000112972/ENSG00000152904	2
GO:0048545	BP response to steroid hormone	2/553	35/21724	0.223628	0.413311	0.368864	ENSG00000135679/ENSG00000160781	2
GO:0071276	BP cellular response to cadmium ion	2/553	35/21724	0.223628	0.413311	0.368864	ENSG00000170345/ENSG00000187193	2
GO:0097194	BP execution phase of apoptosis	2/553	35/21724	0.223628	0.413311	0.368864	ENSG00000110330/ENSG00000134982	2
GO:0000075	BP cell cycle checkpoint	1/553	10/21724	0.227333	0.413311	0.368864	ENSG00000101773	1
GO:0000938	CC GARP complex	1/553	10/21724	0.227333	0.413311	0.368864	ENSG00000143952	1
GO:0001164	MF RNA polymerase I CORE element sequence-specific DNA binding	1/553	10/21724	0.227333	0.413311	0.368864	ENSG00000115750	1
GO:0001771	BP immunological synapse formation	1/553	10/21724	0.227333	0.413311	0.368864	ENSG00000180644	1
GO:0002262	BP myeloid cell homeostasis	1/553	10/21724	0.227333	0.413311	0.368864	ENSG00000123338	1
GO:0003184	BP pulmonary valve morphogenesis	1/553	10/21724	0.227333	0.413311	0.368864	ENSG00000137868	1
GO:0003214	BP cardiac left ventricle morphogenesis	1/553	10/21724	0.227333	0.413311	0.368864	ENSG00000168214	1
GO:0003689	MF DNA clamp loader activity	1/553	10/21724	0.227333	0.413311	0.368864	ENSG00000035928	1
GO:0004536	MF deoxyribonuclease activity	1/553	10/21724	0.227333	0.413311	0.368864	ENSG00000147687	1
GO:0004862	MF cAMP-dependent protein kinase inhibitor activity	1/553	10/21724	0.227333	0.413311	0.368864	ENSG00000135549	1
GO:0005577	CC fibrinogen complex	1/553	10/21724	0.227333	0.413311	0.368864	ENSG00000137801	1
GO:0005858	CC axonemal dynein complex	1/553	10/21724	0.227333	0.413311	0.368864	ENSG00000183914	1
GO:0006228	BP UTP biosynthetic process	1/553	10/21724	0.227333	0.413311	0.368864	ENSG00000143156	1
GO:0006265	BP DNA topological change	1/553	10/21724	0.227333	0.413311	0.368864	ENSG00000077097	1
GO:0007143	BP female meiotic nuclear division	1/553	10/21724	0.227333	0.413311	0.368864	ENSG00000149311	1
GO:0007260	BP tyrosine phosphorylation of STAT protein	1/553	10/21724	0.227333	0.413311	0.368864	ENSG00000151422	1
GO:0007435	BP salivary gland morphogenesis	1/553	10/21724	0.227333	0.413311	0.368864	ENSG00000101144	1
GO:0014075	BP response to amine	1/553	10/21724	0.227333	0.413311	0.368864	ENSG00000048392	1
GO:0015279	MF store-operated calcium channel activity	1/553	10/21724	0.227333	0.413311	0.368864	ENSG00000144935	1
GO:0016075	BP rRNA catabolic process	1/553	10/21724	0.227333	0.413311	0.368864	ENSG00000083520	1
GO:0016342	CC catenin complex	1/553	10/21724	0.227333	0.413311	0.368864	ENSG00000134982	1
GO:0016570	BP histone modification	1/553	10/21724	0.227333	0.413311	0.368864	ENSG00000198730	1
GO:0016671	MF oxidoreductase activity, acting on a sulfur group of donors, disulfide as acceptor	1/553	10/21724	0.227333	0.413311	0.368864	ENSG00000077232	1
GO:0016876	MF aminoacyl-tRNA ligase activity	1/553	10/21724	0.227333	0.413311	0.368864	ENSG00000136628	1
GO:0017146	CC NMDA selective glutamate receptor complex	1/553	10/21724	0.227333	0.413311	0.368864	ENSG00000151491	1
GO:0019104	MF DNA N-glycosylase activity	1/553	10/21724	0.227333	0.413311	0.368864	ENSG00000129071	1
GO:0030688	CC preribosome, small subunit precursor	1/553	10/21724	0.227333	0.413311	0.368864	ENSG00000058729	1
GO:0030851	BP granulocyte differentiation	1/553	10/21724	0.227333	0.413311	0.368864	ENSG00000172845	1
GO:0031080	CC nuclear pore outer ring	1/553	10/21724	0.227333	0.413311	0.368864	ENSG00000153207	1
GO:0031253	CC cell projection membrane	1/553	10/21724	0.227333	0.413311	0.368864	ENSG00000153317	1
GO:0031618	CC nuclear pericentric heterochromatin	1/553	10/21724	0.227333	0.413311	0.368864	ENSG00000145241	1
GO:0031985	CC Golgi cisterna	1/553	10/21724	0.227333	0.413311	0.368864	ENSG00000066455	1
GO:0032725	BP positive regulation of granulocyte macrophage colony-stimulating factor production	1/553	10/21724	0.227333	0.413311	0.368864	ENSG00000107201	1
GO:0032886	BP regulation of microtubule-based process	1/553	10/21724	0.227333	0.413311	0.368864	ENSG00000134982	1
GO:0033179	CC proton-transporting V-type ATPase, V0 domain	1/553	10/21724	0.227333	0.413311	0.368864	ENSG00000105929	1
GO:0033314	BP mitotic DNA replication checkpoint	1/553	10/21724	0.227333	0.413311	0.368864	ENSG00000163781	1
GO:0034058	BP endosomal vesicle fusion	1/553	10/21724	0.227333	0.413311	0.368864	ENSG00000205413	1
GO:0034501	BP protein localization to kinetochore	1/553	10/21724	0.227333	0.413311	0.368864	ENSG00000112742	1
GO:0035455	BP response to interferon-alpha	1/553	10/21724	0.227333	0.413311	0.368864	ENSG00000183486	1
GO:0035613	MF RNA stem-loop binding	1/553	10/21724	0.227333	0.413311	0.368864	ENSG00000136628	1
GO:0035646	BP endosome to melanosome transport	1/553	10/21724	0.227333	0.413311	0.368864	ENSG00000104164	1
GO:0036312	MF phosphatidylinositol 3-kinase regulatory subunit binding	1/553	10/21724	0.227333	0.413311	0.368864	ENSG00000145675	1
GO:0039706	MF co-receptor binding	1/553	10/21724	0.227333	0.413311	0.368864	ENSG00000010704	1
GO:0042532	BP negative regulation of tyrosine phosphorylation of STAT protein	1/553	10/21724	0.227333	0.413311	0.368864	ENSG00000083535	1
GO:0042698	BP ovulation cycle	1/553	10/21724	0.227333	0.413311	0.368864	ENSG00000132386	1
GO:0042770	BP signal transduction in response to DNA damage	1/553	10/21724	0.227333	0.413311	0.368864	ENSG00000182923	1
GO:0042975	MF peroxisome proliferator activated receptor binding	1/553	10/21724	0.227333	0.413311	0.368864	ENSG00000135679	1
GO:0042982	BP amyloid precursor protein metabolic process	1/553	10/21724	0.227333	0.413311	0.368864	ENSG00000167755	1
GO:0043023	MF ribosomal large subunit binding	1/553	10/21724	0.227333	0.413311	0.368864	ENSG00000169251	1
GO:0043268	BP positive regulation of potassium ion transport	1/553	10/21724	0.227333	0.413311	0.368864	ENSG00000170759	1
GO:0043666	BP regulation of phosphoprotein phosphatase activity	1/553	10/21724	0.227333	0.413311	0.368864	ENSG00000166598	1
GO:0045292	BP mRNA cis splicing, via spliceosome	1/553	10/21724	0.227333	0.413311	0.368864	ENSG00000120688	1
GO:0045741	BP positive regulation of epidermal growth factor-activated receptor activity	1/553	10/21724	0.227333	0.413311	0.368864	ENSG00000107954	1
GO:0045793	BP positive regulation of cell size	1/553	10/21724	0.227333	0.413311	0.368864	ENSG00000023287	1
GO:0046976	MF histone methyltransferase activity (H3-K27 specific)	1/553	10/21724	0.227333	0.413311	0.368864	ENSG00000178691	1
GO:0048251	BP elastic fiber assembly	1/553	10/21724	0.227333	0.413311	0.368864	ENSG00000168477	1
GO:0048304	BP positive regulation of isotype switching to IgG isotypes	1/553	10/21724	0.227333	0.413311	0.368864	ENSG00000176208	1
GO:0048711	BP positive regulation of astrocyte differentiation	1/553	10/21724	0.227333	0.413311	0.368864	ENSG00000134352	1
GO:0048762	BP mesenchymal cell differentiation	1/553	10/21724	0.227333	0.413311	0.368864	ENSG00000101144	1
GO:0048853	BP forebrain morphogenesis	1/553	10/21724	0.227333	0.413311	0.368864	ENSG00000196712	1
GO:0050684	BP regulation of mRNA processing	1/553	10/21724	0.227333	0.413311	0.368864	ENSG00000137776	1
GO:0050863	BP regulation of T cell activation	1/553	10/21724	0.227333	0.413311	0.368864	ENSG00000076641	1
GO:0051292	BP nuclear pore complex assembly	1/553	10/21724	0.227333	0.413311	0.368864	ENSG00000153207	1
GO:0051896	BP regulation of protein kinase B signaling	1/553	10/21724	0.227333	0.413311	0.368864	ENSG00000164327	1
GO:0051901	BP positive regulation of mitochondrial depolarization	1/553	10/21724	0.227333	0.413311	0.368864	ENSG00000108839	1
GO:0060484	BP lung-associated mesenchyme development	1/553	10/21724	0.227333	0.413311	0.368864	ENSG00000085741	1
GO:0060546	BP negative regulation of necroptotic process	1/553	10/21724	0.227333	0.413311	0.368864	ENSG00000110330	1
GO:0070198	BP protein localization to chromosome, telomeric region	1/553	10/21724	0.227333	0.413311	0.368864	ENSG00000175054	1
GO:0070286	BP axonemal dynein complex assembly	1/553	10/21724	0.227333	0.413311	0.368864	ENSG00000145075	1
GO:0071044	BP histone mRNA catabolic process	1/553	10/21724	0.227333	0.413311	0.368864	ENSG00000149311	1
GO:0071203	CC WASH complex	1/553	10/21724	0.227333	0.413311	0.368864	ENSG00000136051	1
GO:0071236	BP cellular response to antibiotic	1/553	10/21724	0.227333	0.413311	0.368864	ENSG00000135679	1
GO:0071312	BP cellular response to alkaloid	1/553	10/21724	0.227333	0.413311	0.368864	ENSG00000135679	1
GO:0072546	CC ER membrane protein complex	1/553	10/21724	0.227333	0.413311	0.368864	ENSG00000104412	1
GO:0072687	CC meiotic spindle	1/553	10/21724	0.227333	0.413311	0.368864	ENSG00000066279	1
GO:0090129	BP positive regulation of synapse maturation	1/553	10/21724	0.227333	0.413311	0.368864	ENSG00000107954	1
GO:0097038	CC perinuclear endoplasmic reticulum	1/553	10/21724	0.227333	0.413311	0.368864	ENSG00000137845	1
GO:1903347	BP negative regulation of bicellular tight junction assembly	1/553	10/21724	0.227333	0.413311	0.368864	ENSG00000134318	1
GO:1990745	CC EARP complex	1/553	10/21724	0.227333	0.413311	0.368864	ENSG00000004766	1
GO:2000002	BP negative regulation of DNA damage checkpoint	1/553	10/21724	0.227333	0.413311	0.368864	ENSG00000079134	1
GO:2000116	BP regulation of cysteine-type endopeptidase activity	1/553	10/21724	0.227333	0.413311	0.368864	ENSG00000110330	1
GO:0051087	MF chaperone binding	4/553	96/21724	0.228656	0.41527	0.370612	ENSG00000077232/ENSG00000102580/ENSG00000110330/ENSG00000120885	4
GO:0051897	BP positive regulation of protein kinase B signaling	4/553	96/21724	0.228656	0.41527	0.370612	ENSG00000066777/ENSG00000137801/ENSG00000164327/ENSG00000165730	4
GO:0009612	BP response to mechanical stimulus	3/553	65/21724	0.229511	0.416374	0.371598	ENSG00000137801/ENSG00000160145/ENSG00000170345	3
GO:0043401	BP steroid hormone mediated signaling pathway	3/553	65/21724	0.229511	0.416374	0.371598	ENSG00000101144/ENSG00000160781/ENSG00000174738	3
GO:0005977	BP glycogen metabolic process	2/553	36/21724	0.233072	0.421929	0.376555	ENSG00000134352/ENSG00000162688	2
GO:0006270	BP DNA replication initiation	2/553	36/21724	0.233072	0.421929	0.376555	ENSG00000135336/ENSG00000163781	2
GO:0030544	MF Hsp70 protein binding	2/553	36/21724	0.233072	0.421929	0.376555	ENSG00000077232/ENSG00000114473	2
GO:0032480	BP negative regulation of type I interferon production	2/553	36/21724	0.233072	0.421929	0.376555	ENSG00000106052/ENSG00000107201	2
GO:0004867	MF serine-type endopeptidase inhibitor activity	4/553	97/21724	0.234117	0.423593	0.378041	ENSG00000003436/ENSG00000132386/ENSG00000175899/ENSG00000197249	4
GO:0007599	BP hemostasis	3/553	66/21724	0.236278	0.425499	0.379742	ENSG00000003436/ENSG00000184500/ENSG00000197249	3
GO:0045727	BP positive regulation of translation	3/553	66/21724	0.236278	0.425499	0.379742	ENSG00000104408/ENSG00000128422/ENSG00000137801	3
GO:0006886	BP intracellular protein transport	9/553	267/21724	0.241863	0.425499	0.379742	ENSG00000067208/ENSG00000071189/ENSG00000121749/ENSG00000129083/ENSG00000138768/ENSG00000156313/ENSG00000164609/ENSG00000203668/ENSG00000205339	9
GO:0004180	MF carboxypeptidase activity	2/553	37/21724	0.24254	0.425499	0.379742	ENSG00000128510/ENSG00000135049	2
GO:0006953	BP acute-phase response	2/553	37/21724	0.24254	0.425499	0.379742	ENSG00000010704/ENSG00000197249	2
GO:0010243	BP response to organonitrogen compound	2/553	37/21724	0.24254	0.425499	0.379742	ENSG00000110330/ENSG00000112972	2
GO:0033574	BP response to testosterone	2/553	37/21724	0.24254	0.425499	0.379742	ENSG00000107159/ENSG00000137801	2
GO:0070059	BP intrinsic apoptotic signaling pathway in response to endoplasmic reticulum stress	2/553	37/21724	0.24254	0.425499	0.379742	ENSG00000077232/ENSG00000197442	2
GO:0071310	BP cellular response to organic substance	2/553	37/21724	0.24254	0.425499	0.379742	ENSG00000069956/ENSG00000135679	2
GO:0071392	BP cellular response to estradiol stimulus	2/553	37/21724	0.24254	0.425499	0.379742	ENSG00000120149/ENSG00000180530	2
GO:1901998	BP toxin transport	2/553	37/21724	0.24254	0.425499	0.379742	ENSG00000092108/ENSG00000132141	2
GO:0051603	BP proteolysis involved in cellular protein catabolic process	3/553	67/21724	0.243079	0.425499	0.379742	ENSG00000102580/ENSG00000135679/ENSG00000204264	3
GO:0017124	MF SH3 domain binding	5/553	132/21724	0.246519	0.425499	0.379742	ENSG00000135074/ENSG00000137845/ENSG00000138592/ENSG00000169129/ENSG00000198087	5
GO:0001206	MF DNA-binding transcription repressor activity, RNA polymerase II-specific	1/553	11/21724	0.247011	0.425499	0.379742	ENSG00000174738	1
GO:0001714	BP endodermal cell fate specification	1/553	11/21724	0.247011	0.425499	0.379742	ENSG00000163508	1
GO:0001741	CC XY body	1/553	11/21724	0.247011	0.425499	0.379742	ENSG00000110330	1
GO:0001841	BP neural tube formation	1/553	11/21724	0.247011	0.425499	0.379742	ENSG00000101752	1
GO:0001886	BP endothelial cell morphogenesis	1/553	11/21724	0.247011	0.425499	0.379742	ENSG00000105976	1
GO:0003014	BP renal system process	1/553	11/21724	0.247011	0.425499	0.379742	ENSG00000048392	1
GO:0003993	MF acid phosphatase activity	1/553	11/21724	0.247011	0.425499	0.379742	ENSG00000145725	1
GO:0005832	CC chaperonin-containing T-complex	1/553	11/21724	0.247011	0.425499	0.379742	ENSG00000132141	1
GO:0006415	BP translational termination	1/553	11/21724	0.247011	0.425499	0.379742	ENSG00000164163	1
GO:0006828	BP manganese ion transport	1/553	11/21724	0.247011	0.425499	0.379742	ENSG00000144935	1
GO:0006896	BP Golgi to vacuole transport	1/553	11/21724	0.247011	0.425499	0.379742	ENSG00000143952	1
GO:0008186	MF RNA-dependent ATPase activity	1/553	11/21724	0.247011	0.425499	0.379742	ENSG00000047188	1
GO:0008593	BP regulation of Notch signaling pathway	1/553	11/21724	0.247011	0.425499	0.379742	ENSG00000134352	1
GO:0010390	BP histone monoubiquitination	1/553	11/21724	0.247011	0.425499	0.379742	ENSG00000198730	1
GO:0010591	BP regulation of lamellipodium assembly	1/553	11/21724	0.247011	0.425499	0.379742	ENSG00000151422	1
GO:0010739	BP positive regulation of protein kinase A signaling	1/553	11/21724	0.247011	0.425499	0.379742	ENSG00000131016	1
GO:0010820	BP positive regulation of T cell chemotaxis	1/553	11/21724	0.247011	0.425499	0.379742	ENSG00000137845	1
GO:0014894	BP response to denervation involved in regulation of muscle adaptation	1/553	11/21724	0.247011	0.425499	0.379742	ENSG00000152818	1
GO:0016574	BP histone ubiquitination	1/553	11/21724	0.247011	0.425499	0.379742	ENSG00000178691	1
GO:0017166	MF vinculin binding	1/553	11/21724	0.247011	0.425499	0.379742	ENSG00000152818	1
GO:0017187	BP peptidyl-glutamic acid carboxylation	1/553	11/21724	0.247011	0.425499	0.379742	ENSG00000184500	1
GO:0021895	BP cerebral cortex neuron differentiation	1/553	11/21724	0.247011	0.425499	0.379742	ENSG00000163508	1
GO:0030431	BP sleep	1/553	11/21724	0.247011	0.425499	0.379742	ENSG00000170345	1
GO:0030728	BP ovulation	1/553	11/21724	0.247011	0.425499	0.379742	ENSG00000180530	1
GO:0030877	CC beta-catenin destruction complex	1/553	11/21724	0.247011	0.425499	0.379742	ENSG00000134982	1
GO:0031065	BP positive regulation of histone deacetylation	1/553	11/21724	0.247011	0.425499	0.379742	ENSG00000164190	1
GO:0031597	CC cytosolic proteasome complex	1/553	11/21724	0.247011	0.425499	0.379742	ENSG00000100519	1
GO:0031639	BP plasminogen activation	1/553	11/21724	0.247011	0.425499	0.379742	ENSG00000104368	1
GO:0032434	BP regulation of proteasomal ubiquitin-dependent protein catabolic process	1/553	11/21724	0.247011	0.425499	0.379742	ENSG00000014123	1
GO:0032591	CC dendritic spine membrane	1/553	11/21724	0.247011	0.425499	0.379742	ENSG00000070961	1
GO:0032700	BP negative regulation of interleukin-17 production	1/553	11/21724	0.247011	0.425499	0.379742	ENSG00000123338	1
GO:0033120	BP positive regulation of RNA splicing	1/553	11/21724	0.247011	0.425499	0.379742	ENSG00000145675	1
GO:0033197	BP response to vitamin E	1/553	11/21724	0.247011	0.425499	0.379742	ENSG00000112972	1
GO:0033690	BP positive regulation of osteoblast proliferation	1/553	11/21724	0.247011	0.425499	0.379742	ENSG00000142871	1
GO:0034379	BP very-low-density lipoprotein particle assembly	1/553	11/21724	0.247011	0.425499	0.379742	ENSG00000123983	1
GO:0035136	BP forelimb morphogenesis	1/553	11/21724	0.247011	0.425499	0.379742	ENSG00000164190	1
GO:0035413	BP positive regulation of canonical Wnt signaling pathway	1/553	11/21724	0.247011	0.425499	0.379742	ENSG00000104517	1
GO:0035631	CC CD40 receptor complex	1/553	11/21724	0.247011	0.425499	0.379742	ENSG00000110330	1
GO:0042054	MF histone methyltransferase activity	1/553	11/21724	0.247011	0.425499	0.379742	ENSG00000178691	1
GO:0042347	BP negative regulation of NIK/NF-kappaB signaling	1/553	11/21724	0.247011	0.425499	0.379742	ENSG00000101144	1
GO:0042805	MF actinin binding	1/553	11/21724	0.247011	0.425499	0.379742	ENSG00000007062	1
GO:0043276	BP anoikis	1/553	11/21724	0.247011	0.425499	0.379742	ENSG00000121879	1
GO:0045295	MF gamma-catenin binding	1/553	11/21724	0.247011	0.425499	0.379742	ENSG00000134982	1
GO:0045945	BP positive regulation of transcription by RNA polymerase III	1/553	11/21724	0.247011	0.425499	0.379742	ENSG00000128915	1
GO:0046135	BP pyrimidine nucleoside catabolic process	1/553	11/21724	0.247011	0.425499	0.379742	ENSG00000135318	1
GO:0046626	BP regulation of insulin receptor signaling pathway	1/553	11/21724	0.247011	0.425499	0.379742	ENSG00000145675	1
GO:0046887	BP positive regulation of hormone secretion	1/553	11/21724	0.247011	0.425499	0.379742	ENSG00000197696	1
GO:0046888	BP negative regulation of hormone secretion	1/553	11/21724	0.247011	0.425499	0.379742	ENSG00000197696	1
GO:0046939	BP nucleotide phosphorylation	1/553	11/21724	0.247011	0.425499	0.379742	ENSG00000113522	1
GO:0048038	MF quinone binding	1/553	11/21724	0.247011	0.425499	0.379742	ENSG00000002726	1
GO:0048280	BP vesicle fusion with Golgi apparatus	1/553	11/21724	0.247011	0.425499	0.379742	ENSG00000138768	1
GO:0048484	BP enteric nervous system development	1/553	11/21724	0.247011	0.425499	0.379742	ENSG00000151617	1
GO:0048500	CC signal recognition particle	1/553	11/21724	0.247011	0.425499	0.379742	ENSG00000174780	1
GO:0048703	BP embryonic viscerocranium morphogenesis	1/553	11/21724	0.247011	0.425499	0.379742	ENSG00000164190	1
GO:0051378	MF serotonin binding	1/553	11/21724	0.247011	0.425499	0.379742	ENSG00000148680	1
GO:0051918	BP negative regulation of fibrinolysis	1/553	11/21724	0.247011	0.425499	0.379742	ENSG00000137801	1
GO:0060042	BP retina morphogenesis in camera-type eye	1/553	11/21724	0.247011	0.425499	0.379742	ENSG00000007062	1
GO:0060088	BP auditory receptor cell stereocilium organization	1/553	11/21724	0.247011	0.425499	0.379742	ENSG00000242866	1
GO:0060252	BP positive regulation of glial cell proliferation	1/553	11/21724	0.247011	0.425499	0.379742	ENSG00000014123	1
GO:0060272	BP embryonic skeletal joint morphogenesis	1/553	11/21724	0.247011	0.425499	0.379742	ENSG00000101144	1
GO:0060444	BP branching involved in mammary gland duct morphogenesis	1/553	11/21724	0.247011	0.425499	0.379742	ENSG00000120149	1
GO:0060452	BP positive regulation of cardiac muscle contraction	1/553	11/21724	0.247011	0.425499	0.379742	ENSG00000116741	1
GO:0060765	BP regulation of androgen receptor signaling pathway	1/553	11/21724	0.247011	0.425499	0.379742	ENSG00000127870	1
GO:0061180	BP mammary gland epithelium development	1/553	11/21724	0.247011	0.425499	0.379742	ENSG00000120149	1
GO:0070166	BP enamel mineralization	1/553	11/21724	0.247011	0.425499	0.379742	ENSG00000120149	1
GO:0070723	BP response to cholesterol	1/553	11/21724	0.247011	0.425499	0.379742	ENSG00000112972	1
GO:0070734	BP histone H3-K27 methylation	1/553	11/21724	0.247011	0.425499	0.379742	ENSG00000178691	1
GO:0070914	BP UV-damage excision repair	1/553	11/21724	0.247011	0.425499	0.379742	ENSG00000136936	1
GO:0071305	BP cellular response to vitamin D	1/553	11/21724	0.247011	0.425499	0.379742	ENSG00000070961	1
GO:0072089	BP stem cell proliferation	1/553	11/21724	0.247011	0.425499	0.379742	ENSG00000108375	1
GO:0075522	BP IRES-dependent viral translational initiation	1/553	11/21724	0.247011	0.425499	0.379742	ENSG00000138385	1
GO:0090161	BP Golgi ribbon formation	1/553	11/21724	0.247011	0.425499	0.379742	ENSG00000135968	1
GO:0090331	BP negative regulation of platelet aggregation	1/553	11/21724	0.247011	0.425499	0.379742	ENSG00000108839	1
GO:0097202	BP activation of cysteine-type endopeptidase activity	1/553	11/21724	0.247011	0.425499	0.379742	ENSG00000198363	1
GO:0099738	CC cell cortex region	1/553	11/21724	0.247011	0.425499	0.379742	ENSG00000011426	1
GO:1903076	BP regulation of protein localization to plasma membrane	1/553	11/21724	0.247011	0.425499	0.379742	ENSG00000160145	1
GO:1990000	BP amyloid fibril formation	1/553	11/21724	0.247011	0.425499	0.379742	ENSG00000135679	1
GO:1990001	BP inhibition of cysteine-type endopeptidase activity involved in apoptotic process	1/553	11/21724	0.247011	0.425499	0.379742	ENSG00000110330	1
GO:2000480	BP negative regulation of cAMP-dependent protein kinase activity	1/553	11/21724	0.247011	0.425499	0.379742	ENSG00000135549	1
GO:2000772	BP regulation of cellular senescence	1/553	11/21724	0.247011	0.425499	0.379742	ENSG00000198839	1
GO:2001224	BP positive regulation of neuron migration	1/553	11/21724	0.247011	0.425499	0.379742	ENSG00000138182	1
GO:0005903	CC brush border	3/553	68/21724	0.249911	0.430275	0.384004	ENSG00000105929/ENSG00000151491/ENSG00000198898	3
GO:0007565	BP female pregnancy	4/553	100/21724	0.250681	0.431162	0.384795	ENSG00000010704/ENSG00000085465/ENSG00000170345/ENSG00000185499	4
GO:0032355	BP response to estradiol	4/553	100/21724	0.250681	0.431162	0.384795	ENSG00000003436/ENSG00000101144/ENSG00000101773/ENSG00000129071	4
GO:0000723	BP telomere maintenance	2/553	38/21724	0.252024	0.43237	0.385874	ENSG00000113522/ENSG00000165392	2
GO:0010803	BP regulation of tumor necrosis factor-mediated signaling pathway	2/553	38/21724	0.252024	0.43237	0.385874	ENSG00000106052/ENSG00000110330	2
GO:0048706	BP embryonic skeletal system development	2/553	38/21724	0.252024	0.43237	0.385874	ENSG00000085741/ENSG00000172845	2
GO:0051480	BP regulation of cytosolic calcium ion concentration	2/553	38/21724	0.252024	0.43237	0.385874	ENSG00000070961/ENSG00000144935	2
GO:2001237	BP negative regulation of extrinsic apoptotic signaling pathway	2/553	38/21724	0.252024	0.43237	0.385874	ENSG00000023287/ENSG00000137801	2
GO:0006888	BP endoplasmic reticulum to Golgi vesicle-mediated transport	6/553	167/21724	0.253132	0.434051	0.387374	ENSG00000129083/ENSG00000138768/ENSG00000173230/ENSG00000184500/ENSG00000197249/ENSG00000198898	6
GO:0005802	CC trans-Golgi network	5/553	134/21724	0.256084	0.438199	0.391076	ENSG00000066777/ENSG00000083097/ENSG00000135968/ENSG00000143952/ENSG00000144674	5
GO:0001047	MF core promoter binding	3/553	69/21724	0.256772	0.438199	0.391076	ENSG00000060339/ENSG00000115548/ENSG00000174953	3
GO:0030183	BP B cell differentiation	3/553	69/21724	0.256772	0.438199	0.391076	ENSG00000145675/ENSG00000168214/ENSG00000172845	3
GO:0005198	MF structural molecule activity	9/553	272/21724	0.258336	0.438199	0.391076	ENSG00000100941/ENSG00000108244/ENSG00000122545/ENSG00000128422/ENSG00000129083/ENSG00000134318/ENSG00000185479/ENSG00000198363/ENSG00000205426	9
GO:0042393	MF histone binding	5/553	135/21724	0.2609	0.438199	0.391076	ENSG00000124795/ENSG00000156256/ENSG00000156802/ENSG00000162601/ENSG00000205339	5
GO:0001102	MF RNA polymerase II activating transcription factor binding	2/553	39/21724	0.261516	0.438199	0.391076	ENSG00000163508/ENSG00000170345	2
GO:0030286	CC dynein complex	2/553	39/21724	0.261516	0.438199	0.391076	ENSG00000165169/ENSG00000183914	2
GO:0045184	BP establishment of protein localization	2/553	39/21724	0.261516	0.438199	0.391076	ENSG00000107679/ENSG00000135679	2
GO:0070911	BP global genome nucleotide-excision repair	2/553	39/21724	0.261516	0.438199	0.391076	ENSG00000123552/ENSG00000136936	2
GO:0030324	BP lung development	4/553	102/21724	0.261859	0.438199	0.391076	ENSG00000113140/ENSG00000137868/ENSG00000145075/ENSG00000172845	4
GO:0060337	BP type I interferon signaling pathway	4/553	102/21724	0.261859	0.438199	0.391076	ENSG00000119917/ENSG00000119922/ENSG00000183486/ENSG00000204264	4
GO:0051291	BP protein heterooligomerization	3/553	70/21724	0.263658	0.438199	0.391076	ENSG00000110330/ENSG00000122545/ENSG00000138750	3
GO:0000930	CC gamma-tubulin complex	1/553	12/21724	0.266189	0.438199	0.391076	ENSG00000198707	1
GO:0001779	BP natural killer cell differentiation	1/553	12/21724	0.266189	0.438199	0.391076	ENSG00000172845	1
GO:0001833	BP inner cell mass cell proliferation	1/553	12/21724	0.266189	0.438199	0.391076	ENSG00000139618	1
GO:0002675	BP positive regulation of acute inflammatory response	1/553	12/21724	0.266189	0.438199	0.391076	ENSG00000134352	1
GO:0005227	MF calcium activated cation channel activity	1/553	12/21724	0.266189	0.438199	0.391076	ENSG00000131620	1
GO:0005247	MF voltage-gated chloride channel activity	1/553	12/21724	0.266189	0.438199	0.391076	ENSG00000131620	1
GO:0006183	BP GTP biosynthetic process	1/553	12/21724	0.266189	0.438199	0.391076	ENSG00000143156	1
GO:0006241	BP CTP biosynthetic process	1/553	12/21724	0.266189	0.438199	0.391076	ENSG00000143156	1
GO:0007096	BP regulation of exit from mitosis	1/553	12/21724	0.266189	0.438199	0.391076	ENSG00000011426	1
GO:0008026	MF ATP-dependent helicase activity	1/553	12/21724	0.266189	0.438199	0.391076	ENSG00000165392	1
GO:0008173	MF RNA methyltransferase activity	1/553	12/21724	0.266189	0.438199	0.391076	ENSG00000059588	1
GO:0008235	MF metalloexopeptidase activity	1/553	12/21724	0.266189	0.438199	0.391076	ENSG00000111142	1
GO:0008334	BP histone mRNA metabolic process	1/553	12/21724	0.266189	0.438199	0.391076	ENSG00000138385	1
GO:0008349	MF MAP kinase kinase kinase kinase activity	1/553	12/21724	0.266189	0.438199	0.391076	ENSG00000011566	1
GO:0010447	BP response to acidic pH	1/553	12/21724	0.266189	0.438199	0.391076	ENSG00000132386	1
GO:0010458	BP exit from mitosis	1/553	12/21724	0.266189	0.438199	0.391076	ENSG00000151491	1
[truncated: 1,380 more rows]
