# Supplementary material for: 10-Hydroxy-2-decenoic Acid Suppresses Colorectal Cancer Progression by Inhibiting Wnt/β-Catenin Signaling and Promoting Apoptosis
Source: Foods. 2026 May 6;15(9):1608. doi: 10.3390/foods15091608 (PMC13163642; doi:10.3390/foods15091608)
Supplement: Supplementary file 1 [file foods-15-01608-s001.zip › foods-4234613-supplementary/Supplementary Files/Supplementary Files/Table S4.xlsx]

## Sheet: T_vs_C.DEG_all.KEGGEnrich.all
Table S4. KEGG enrichment of DEGs
ID	Description	GeneRatio	BgRatio	pvalue	p.adjust	qvalue	geneID	Count
1524	Platinum drug resistance	9/193	77/8481	5.76123e-05	0.0143455	0.0138876	ENSG00000009413/ENSG00000077097/ENSG00000110330/ENSG00000121879/ENSG00000135679/ENSG00000136936/ENSG00000145675/ENSG00000149311/ENSG00000197442	9
4115	p53 signaling pathway	7/193	70/8481	0.0010117	0.125956	0.121936	ENSG00000048392/ENSG00000135679/ENSG00000137801/ENSG00000149311/ENSG00000163743/ENSG00000175054/ENSG00000198625	7
4110	Cell cycle	8/193	121/8481	0.00625887	0.42715	0.413517	ENSG00000053900/ENSG00000101972/ENSG00000112742/ENSG00000118007/ENSG00000135336/ENSG00000135679/ENSG00000149311/ENSG00000175054	8
3460	Fanconi anemia pathway	5/193	54/8481	0.00742952	0.42715	0.413517	ENSG00000009413/ENSG00000101751/ENSG00000139618/ENSG00000162607/ENSG00000175054	5
4361	Axon regeneration	7/193	106/8481	0.0103844	0.42715	0.413517	ENSG00000068796/ENSG00000105976/ENSG00000121879/ENSG00000137845/ENSG00000139318/ENSG00000143507/ENSG00000148680	7
3008	Ribosome biogenesis in eukaryotes	6/193	86/8481	0.0134063	0.42715	0.413517	ENSG00000055044/ENSG00000058729/ENSG00000115368/ENSG00000124383/ENSG00000134697/ENSG00000169251	6
3440	Homologous recombination	4/193	42/8481	0.0148242	0.42715	0.413517	ENSG00000113522/ENSG00000139618/ENSG00000149311/ENSG00000163781	4
5224	Breast cancer	9/193	169/8481	0.0149319	0.42715	0.413517	ENSG00000002745/ENSG00000085741/ENSG00000121879/ENSG00000134982/ENSG00000139618/ENSG00000145675/ENSG00000162344/ENSG00000165879/ENSG00000170345	9
3040	Spliceosome	8/193	144/8481	0.0168696	0.42715	0.413517	ENSG00000079134/ENSG00000115524/ENSG00000119707/ENSG00000134186/ENSG00000145833/ENSG00000163714/ENSG00000164609/ENSG00000196504	8
3013	Nucleocytoplasmic transport	9/193	173/8481	0.0171546	0.42715	0.413517	ENSG00000047410/ENSG00000079134/ENSG00000100941/ENSG00000104408/ENSG00000138750/ENSG00000151461/ENSG00000153201/ENSG00000158417/ENSG00000169251	9
5206	MicroRNAs in cancer	9/193	179/8481	0.02093	0.438864	0.424857	ENSG00000105976/ENSG00000121879/ENSG00000134982/ENSG00000135679/ENSG00000137801/ENSG00000145675/ENSG00000149311/ENSG00000168477/ENSG00000198625	9
4310	Wnt signaling pathway	8/193	155/8481	0.0250225	0.438864	0.424857	ENSG00000002745/ENSG00000085741/ENSG00000100592/ENSG00000108375/ENSG00000134318/ENSG00000134982/ENSG00000137673/ENSG00000165879	8
4610	Complement and coagulation cascades	6/193	100/8481	0.0262475	0.438864	0.424857	ENSG00000003436/ENSG00000104368/ENSG00000120885/ENSG00000175899/ENSG00000184500/ENSG00000197249	6
512	Mucin type O-glycan biosynthesis	3/193	30/8481	0.0300119	0.438864	0.424857	ENSG00000109586/ENSG00000140297/ENSG00000141429	3
4973	Carbohydrate digestion and absorption	4/193	52/8481	0.0301188	0.438864	0.424857	ENSG00000100170/ENSG00000121879/ENSG00000145675/ENSG00000240038	4
4120	Ubiquitin mediated proteolysis	7/193	132/8481	0.0308221	0.438864	0.424857	ENSG00000053900/ENSG00000095015/ENSG00000104517/ENSG00000110330/ENSG00000123124/ENSG00000135679/ENSG00000163743	7
5165	Human papillomavirus infection	16/193	423/8481	0.0314655	0.438864	0.424857	ENSG00000002745/ENSG00000072415/ENSG00000085741/ENSG00000105929/ENSG00000121879/ENSG00000134982/ENSG00000135679/ENSG00000137801/ENSG00000145675/ENSG00000149311/ENSG00000164342/ENSG00000168214/ENSG00000168477/ENSG00000171502/ENSG00000175054/ENSG00000196782	16
4214	Apoptosis - fly	4/193	53/8481	0.032017	0.438864	0.424857	ENSG00000149311/ENSG00000171109/ENSG00000175054/ENSG00000197442	4
5226	Gastric cancer	8/193	164/8481	0.0334876	0.438864	0.424857	ENSG00000002745/ENSG00000085741/ENSG00000105976/ENSG00000121879/ENSG00000134982/ENSG00000145675/ENSG00000162344/ENSG00000165879	8
5218	Melanoma	5/193	83/8481	0.0404167	0.503188	0.487128	ENSG00000105976/ENSG00000121879/ENSG00000135679/ENSG00000145675/ENSG00000162344	5
4360	Axon guidance	8/193	182/8481	0.0558444	0.631038	0.610897	ENSG00000101144/ENSG00000105976/ENSG00000121879/ENSG00000134318/ENSG00000144935/ENSG00000145675/ENSG00000145715/ENSG00000196189	8
450	Selenocompound metabolism	2/193	17/8481	0.05601	0.631038	0.610897	ENSG00000109618/ENSG00000137944	2
4210	Apoptosis	7/193	152/8481	0.0582886	0.631038	0.610897	ENSG00000110330/ENSG00000121879/ENSG00000145675/ENSG00000149311/ENSG00000170345/ENSG00000180644/ENSG00000197442	7
5205	Proteoglycans in cancer	9/193	226/8481	0.0727837	0.734943	0.711486	ENSG00000002745/ENSG00000085741/ENSG00000105976/ENSG00000121879/ENSG00000134318/ENSG00000135679/ENSG00000137801/ENSG00000145675/ENSG00000171502	9
380	Tryptophan metabolism	3/193	43/8481	0.0737894	0.734943	0.711486	ENSG00000002726/ENSG00000091140/ENSG00000137944	3
5200	Pathways in cancer	18/193	552/8481	0.0776214	0.743374	0.719648	ENSG00000002745/ENSG00000047410/ENSG00000075651/ENSG00000085741/ENSG00000105976/ENSG00000110330/ENSG00000121879/ENSG00000134318/ENSG00000134352/ENSG00000134982/ENSG00000135679/ENSG00000139618/ENSG00000145675/ENSG00000151617/ENSG00000162344/ENSG00000165879/ENSG00000166598/ENSG00000170345	18
5100	Bacterial invasion of epithelial cells	4/193	73/8481	0.084382	0.759161	0.734931	ENSG00000105976/ENSG00000121879/ENSG00000145675/ENSG00000198087	4
5215	Prostate cancer	5/193	103/8481	0.085434	0.759161	0.734931	ENSG00000104368/ENSG00000121879/ENSG00000135679/ENSG00000145675/ENSG00000166598	5
900	Terpenoid backbone biosynthesis	2/193	22/8481	0.0884164	0.759161	0.734931	ENSG00000112972/ENSG00000152904	2
3060	Protein export	2/193	23/8481	0.0954373	0.79213	0.766847	ENSG00000025796/ENSG00000174780	2
5212	Pancreatic cancer	4/193	78/8481	0.101578	0.815904	0.789863	ENSG00000075651/ENSG00000121879/ENSG00000139618/ENSG00000145675	4
4144	Endocytosis	9/193	245/8481	0.106558	0.822313	0.796067	ENSG00000039319/ENSG00000075651/ENSG00000102189/ENSG00000123124/ENSG00000135679/ENSG00000138592/ENSG00000153317/ENSG00000170759/ENSG00000198898	9
5225	Hepatocellular carcinoma	7/193	177/8481	0.108981	0.822313	0.796067	ENSG00000002745/ENSG00000085741/ENSG00000105976/ENSG00000121879/ENSG00000134982/ENSG00000145675/ENSG00000165879	7
5418	Fluid shear stress and atherosclerosis	6/193	148/8481	0.12128	0.835367	0.808704	ENSG00000104368/ENSG00000121879/ENSG00000145675/ENSG00000166598/ENSG00000170345/ENSG00000197442	6
1521	EGFR tyrosine kinase inhibitor resistance	4/193	84/8481	0.124154	0.835367	0.808704	ENSG00000105976/ENSG00000121879/ENSG00000145675/ENSG00000196712	4
650	Butanoate metabolism	2/193	27/8481	0.124952	0.835367	0.808704	ENSG00000112972/ENSG00000215009	2
4550	Signaling pathways regulating pluripotency of stem cells	6/193	151/8481	0.129918	0.835367	0.808704	ENSG00000002745/ENSG00000085741/ENSG00000121879/ENSG00000134352/ENSG00000134982/ENSG00000145675	6
4510	Focal adhesion	8/193	221/8481	0.131247	0.835367	0.808704	ENSG00000105976/ENSG00000110330/ENSG00000121879/ENSG00000134318/ENSG00000137801/ENSG00000145675/ENSG00000168477/ENSG00000171502	8
5210	Colorectal cancer	4/193	89/8481	0.144444	0.835367	0.808704	ENSG00000121879/ENSG00000134982/ENSG00000145675/ENSG00000170345	4
4978	Mineral absorption	3/193	58/8481	0.145083	0.835367	0.808704	ENSG00000070961/ENSG00000100170/ENSG00000187193	3
3018	RNA degradation	4/193	90/8481	0.148651	0.835367	0.808704	ENSG00000039123/ENSG00000083520/ENSG00000174953/ENSG00000198677	4
4657	IL-17 signaling pathway	4/193	90/8481	0.148651	0.835367	0.808704	ENSG00000069956/ENSG00000155313/ENSG00000166598/ENSG00000170345	4
240	Pyrimidine metabolism	3/193	59/8481	0.150452	0.835367	0.808704	ENSG00000048392/ENSG00000135318/ENSG00000143156	3
4915	Estrogen signaling pathway	6/193	159/8481	0.154337	0.835367	0.808704	ENSG00000108244/ENSG00000121879/ENSG00000128422/ENSG00000145675/ENSG00000166598/ENSG00000170345	6
310	Lysine degradation	3/193	61/8481	0.161377	0.835367	0.808704	ENSG00000091140/ENSG00000110066/ENSG00000152952	3
4330	Notch signaling pathway	3/193	62/8481	0.166928	0.835367	0.808704	ENSG00000138433/ENSG00000168214/ENSG00000196782	3
5213	Endometrial cancer	3/193	63/8481	0.172534	0.835367	0.808704	ENSG00000121879/ENSG00000134982/ENSG00000145675	3
5202	Transcriptional misregulation in cancer	7/193	201/8481	0.174088	0.835367	0.808704	ENSG00000002745/ENSG00000007062/ENSG00000104368/ENSG00000105976/ENSG00000135679/ENSG00000149311/ENSG00000171988	7
4071	Sphingolipid signaling pathway	5/193	130/8481	0.174414	0.835367	0.808704	ENSG00000075651/ENSG00000121879/ENSG00000134318/ENSG00000145675/ENSG00000197442	5
4068	FoxO signaling pathway	5/193	131/8481	0.178234	0.835367	0.808704	ENSG00000101049/ENSG00000121879/ENSG00000135679/ENSG00000145675/ENSG00000149311	5
4668	TNF signaling pathway	5/193	131/8481	0.178234	0.835367	0.808704	ENSG00000110330/ENSG00000121879/ENSG00000145675/ENSG00000170345/ENSG00000197442	5
5217	Basal cell carcinoma	3/193	65/8481	0.183904	0.835367	0.808704	ENSG00000002745/ENSG00000085741/ENSG00000134982	3
4010	MAPK signaling pathway	10/193	318/8481	0.188348	0.835367	0.808704	ENSG00000011566/ENSG00000095015/ENSG00000105976/ENSG00000139318/ENSG00000143507/ENSG00000145715/ENSG00000162344/ENSG00000170345/ENSG00000196712/ENSG00000197442	10
4014	Ras signaling pathway	8/193	243/8481	0.189364	0.835367	0.808704	ENSG00000075651/ENSG00000105976/ENSG00000121879/ENSG00000145675/ENSG00000145715/ENSG00000148680/ENSG00000162344/ENSG00000196712	8
740	Riboflavin metabolism	1/193	10/8481	0.205721	0.835367	0.808704	ENSG00000135002	1
4141	Protein processing in endoplasmic reticulum	6/193	175/8481	0.208579	0.835367	0.808704	ENSG00000025796/ENSG00000077232/ENSG00000102580/ENSG00000102595/ENSG00000166598/ENSG00000197442	6
5161	Hepatitis B	6/193	175/8481	0.208579	0.835367	0.808704	ENSG00000095015/ENSG00000107201/ENSG00000121879/ENSG00000145675/ENSG00000164342/ENSG00000170345	6
5135	Yersinia infection	5/193	139/8481	0.209875	0.835367	0.808704	ENSG00000065243/ENSG00000121879/ENSG00000134318/ENSG00000145675/ENSG00000170345	5
4810	Regulation of actin cytoskeleton	7/193	214/8481	0.215066	0.835367	0.808704	ENSG00000061676/ENSG00000121879/ENSG00000123338/ENSG00000134318/ENSG00000134982/ENSG00000145675/ENSG00000162344	7
1522	Endocrine resistance	4/193	105/8481	0.216759	0.835367	0.808704	ENSG00000121879/ENSG00000135679/ENSG00000145675/ENSG00000170345	4
4666	Fc gamma R-mediated phagocytosis	4/193	106/8481	0.22158	0.835367	0.808704	ENSG00000075651/ENSG00000121879/ENSG00000145675/ENSG00000153317	4
4024	cAMP signaling pathway	7/193	218/8481	0.228342	0.835367	0.808704	ENSG00000070961/ENSG00000075651/ENSG00000121879/ENSG00000134318/ENSG00000145675/ENSG00000151617/ENSG00000170345	7
4926	Relaxin signaling pathway	5/193	144/8481	0.23052	0.835367	0.808704	ENSG00000107796/ENSG00000121879/ENSG00000145675/ENSG00000170345/ENSG00000171502	5
500	Starch and sucrose metabolism	2/193	40/8481	0.23078	0.835367	0.808704	ENSG00000162688/ENSG00000240038	2
4960	Aldosterone-regulated sodium reabsorption	2/193	40/8481	0.23078	0.835367	0.808704	ENSG00000121879/ENSG00000145675	2
5230	Central carbon metabolism in cancer	3/193	73/8481	0.231125	0.835367	0.808704	ENSG00000105976/ENSG00000121879/ENSG00000145675	3
4929	GnRH secretion	3/193	74/8481	0.237186	0.835367	0.808704	ENSG00000121879/ENSG00000144935/ENSG00000145675	3
5211	Renal cell carcinoma	3/193	75/8481	0.243273	0.835367	0.808704	ENSG00000105976/ENSG00000121879/ENSG00000145675	3
5231	Choline metabolism in cancer	4/193	111/8481	0.246091	0.835367	0.808704	ENSG00000075651/ENSG00000121879/ENSG00000145675/ENSG00000170345	4
5219	Bladder cancer	2/193	42/8481	0.247712	0.835367	0.808704	ENSG00000135679/ENSG00000137801	2
4917	Prolactin signaling pathway	3/193	76/8481	0.249387	0.835367	0.808704	ENSG00000121879/ENSG00000145675/ENSG00000170345	3
4520	Adherens junction	3/193	77/8481	0.255523	0.835367	0.808704	ENSG00000105976/ENSG00000143217/ENSG00000151422	3
514	Other types of O-glycan biosynthesis	2/193	43/8481	0.256197	0.835367	0.808704	ENSG00000109586/ENSG00000141429	2
3450	Non-homologous end-joining	1/193	13/8481	0.258789	0.835367	0.808704	ENSG00000113522	1
4390	Hippo signaling pathway	5/193	151/8481	0.260346	0.835367	0.808704	ENSG00000002745/ENSG00000072415/ENSG00000085741/ENSG00000101144/ENSG00000134982	5
4622	RIG-I-like receptor signaling pathway	3/193	78/8481	0.261681	0.835367	0.808704	ENSG00000095015/ENSG00000107201/ENSG00000163512	3
5120	Epithelial cell signaling in Helicobacter pylori infection	3/193	78/8481	0.261681	0.835367	0.808704	ENSG00000105929/ENSG00000105976/ENSG00000137845	3
4150	mTOR signaling pathway	5/193	154/8481	0.273404	0.851038	0.823875	ENSG00000002745/ENSG00000085741/ENSG00000121879/ENSG00000145675/ENSG00000164327	5
603	Glycosphingolipid biosynthesis - globo and isoglobo series	1/193	14/8481	0.275683	0.851038	0.823875	ENSG00000128274	1
5214	Glioma	3/193	81/8481	0.280261	0.851038	0.823875	ENSG00000121879/ENSG00000135679/ENSG00000145675	3
5220	Chronic myeloid leukemia	3/193	81/8481	0.280261	0.851038	0.823875	ENSG00000121879/ENSG00000135679/ENSG00000145675	3
4151	PI3K-Akt signaling pathway	11/193	394/8481	0.285536	0.856609	0.829269	ENSG00000065243/ENSG00000101049/ENSG00000105976/ENSG00000121879/ENSG00000135679/ENSG00000137801/ENSG00000145675/ENSG00000162344/ENSG00000166598/ENSG00000168477/ENSG00000171502	11
4722	Neurotrophin signaling pathway	4/193	123/8481	0.306957	0.877668	0.849655	ENSG00000095015/ENSG00000121879/ENSG00000145675/ENSG00000197442	4
280	Valine, leucine and isoleucine degradation	2/193	49/8481	0.307059	0.877668	0.849655	ENSG00000091140/ENSG00000112972	2
4530	Tight junction	5/193	163/8481	0.313324	0.877668	0.849655	ENSG00000072415/ENSG00000095015/ENSG00000134318/ENSG00000144821/ENSG00000197442	5
3420	Nucleotide excision repair	2/193	50/8481	0.315491	0.877668	0.849655	ENSG00000035928/ENSG00000136936	2
4620	Toll-like receptor signaling pathway	4/193	125/8481	0.317283	0.877668	0.849655	ENSG00000121879/ENSG00000145675/ENSG00000164342/ENSG00000170345	4
4270	Vascular smooth muscle contraction	4/193	126/8481	0.322458	0.877668	0.849655	ENSG00000072952/ENSG00000107796/ENSG00000134318/ENSG00000151617	4
4935	Growth hormone synthesis, secretion and action	4/193	126/8481	0.322458	0.877668	0.849655	ENSG00000095015/ENSG00000121879/ENSG00000145675/ENSG00000170345	4
910	Nitrogen metabolism	1/193	17/8481	0.324099	0.877668	0.849655	ENSG00000107159	1
5168	Herpes simplex virus 1 infection	18/193	699/8481	0.326168	0.877668	0.849655	ENSG00000005801/ENSG00000062370/ENSG00000105708/ENSG00000107201/ENSG00000110330/ENSG00000121879/ENSG00000145675/ENSG00000146587/ENSG00000147118/ENSG00000164342/ENSG00000164631/ENSG00000167377/ENSG00000167384/ENSG00000167766/ENSG00000185947/ENSG00000188321/ENSG00000196757/ENSG00000251192	18
4914	Progesterone-mediated oocyte maturation	3/193	89/8481	0.330254	0.877668	0.849655	ENSG00000053900/ENSG00000121879/ENSG00000145675	3
5160	Hepatitis C	5/193	167/8481	0.331328	0.877668	0.849655	ENSG00000104408/ENSG00000107201/ENSG00000121879/ENSG00000145675/ENSG00000164342	5
4350	TGF-beta signaling pathway	3/193	91/8481	0.342776	0.885359	0.857101	ENSG00000039319/ENSG00000101144/ENSG00000137801	3
5132	Salmonella infection	3/193	91/8481	0.342776	0.885359	0.857101	ENSG00000065243/ENSG00000134318/ENSG00000170345	3
5162	Measles	5/193	170/8481	0.344899	0.885359	0.857101	ENSG00000107201/ENSG00000121879/ENSG00000145675/ENSG00000163743/ENSG00000170345	5
4919	Thyroid hormone signaling pathway	4/193	132/8481	0.353602	0.898438	0.869762	ENSG00000108510/ENSG00000121879/ENSG00000135679/ENSG00000145675	4
4137	Mitophagy - animal	2/193	55/8481	0.357244	0.898522	0.869844	ENSG00000138592/ENSG00000171109	2
970	Aminoacyl-tRNA biosynthesis	2/193	56/8481	0.365492	0.906645	0.877707	ENSG00000109618/ENSG00000136628	2
4070	Phosphatidylinositol signaling system	3/193	95/8481	0.367755	0.906645	0.877707	ENSG00000121879/ENSG00000145675/ENSG00000145725	3
4930	Type II diabetes mellitus	2/193	58/8481	0.381865	0.929659	0.899987	ENSG00000121879/ENSG00000145675	2
3050	Proteasome	2/193	59/8481	0.389984	0.929659	0.899987	ENSG00000100519/ENSG00000204264	2
5222	Small cell lung cancer	3/193	100/8481	0.398741	0.929659	0.899987	ENSG00000110330/ENSG00000121879/ENSG00000145675	3
4611	Platelet activation	4/193	141/8481	0.400293	0.929659	0.899987	ENSG00000121879/ENSG00000134318/ENSG00000145675/ENSG00000171502	4
4932	Non-alcoholic fatty liver disease	5/193	183/8481	0.403924	0.929659	0.899987	ENSG00000121879/ENSG00000128609/ENSG00000145675/ENSG00000156467/ENSG00000197442	5
5131	Shigellosis	6/193	226/8481	0.409681	0.929659	0.899987	ENSG00000121879/ENSG00000122545/ENSG00000134318/ENSG00000135679/ENSG00000145675/ENSG00000149311	6
4972	Pancreatic secretion	3/193	102/8481	0.411027	0.929659	0.899987	ENSG00000070961/ENSG00000144935/ENSG00000240038	3
4923	Regulation of lipolysis in adipocytes	2/193	62/8481	0.414052	0.929659	0.899987	ENSG00000121879/ENSG00000145675	2
61	Fatty acid biosynthesis	1/193	24/8481	0.424912	0.929659	0.899987	ENSG00000123983	1
340	Histidine metabolism	1/193	24/8481	0.424912	0.929659	0.899987	ENSG00000002726	1
4750	Inflammatory mediator regulation of TRP channels	3/193	106/8481	0.435359	0.929659	0.899987	ENSG00000108839/ENSG00000121879/ENSG00000145675	3
4370	VEGF signaling pathway	2/193	65/8481	0.437641	0.929659	0.899987	ENSG00000121879/ENSG00000145675	2
4213	Longevity regulating pathway - multiple species	2/193	66/8481	0.445391	0.929659	0.899987	ENSG00000121879/ENSG00000145675	2
3430	Mismatch repair	1/193	26/8481	0.450862	0.929659	0.899987	ENSG00000035928	1
4064	NF-kappa B signaling pathway	4/193	152/8481	0.45651	0.929659	0.899987	ENSG00000107201/ENSG00000110330/ENSG00000135960/ENSG00000149311	4
4013	MAPK signaling pathway - fly	2/193	68/8481	0.46071	0.929659	0.899987	ENSG00000145715/ENSG00000197442	2
4391	Hippo signaling pathway - fly	2/193	68/8481	0.46071	0.929659	0.899987	ENSG00000072415/ENSG00000196159	2
601	Glycosphingolipid biosynthesis - lacto and neolacto series	1/193	27/8481	0.463397	0.929659	0.899987	ENSG00000128274	1
4710	Circadian rhythm	1/193	27/8481	0.463397	0.929659	0.899987	ENSG00000005812	1
4625	C-type lectin receptor signaling pathway	3/193	112/8481	0.471132	0.929659	0.899987	ENSG00000121879/ENSG00000135679/ENSG00000145675	3
4512	ECM-receptor interaction	3/193	113/8481	0.476998	0.929659	0.899987	ENSG00000137801/ENSG00000168477/ENSG00000171502	3
4670	Leukocyte transendothelial migration	3/193	113/8481	0.476998	0.929659	0.899987	ENSG00000121879/ENSG00000134318/ENSG00000145675	3
5166	Human T-cell leukemia virus 1 infection	9/193	374/8481	0.480744	0.929659	0.899987	ENSG00000053900/ENSG00000095015/ENSG00000120149/ENSG00000121879/ENSG00000137673/ENSG00000145675/ENSG00000149311/ENSG00000170345/ENSG00000175054	9
4725	Cholinergic synapse	3/193	114/8481	0.482834	0.929659	0.899987	ENSG00000121879/ENSG00000145675/ENSG00000170345	3
5221	Acute myeloid leukemia	2/193	71/8481	0.483221	0.929659	0.899987	ENSG00000121879/ENSG00000145675	2
4392	Hippo signaling pathway - multiple species	1/193	29/8481	0.48762	0.929659	0.899987	ENSG00000196159	1
4934	Cushing syndrome	4/193	161/8481	0.501186	0.929659	0.899987	ENSG00000002745/ENSG00000085741/ENSG00000134982/ENSG00000138592	4
4022	cGMP-PKG signaling pathway	4/193	162/8481	0.506055	0.929659	0.899987	ENSG00000070961/ENSG00000072952/ENSG00000134318/ENSG00000151617	4
630	Glyoxylate and dicarboxylate metabolism	1/193	31/8481	0.510754	0.929659	0.899987	ENSG00000091140	1
4726	Serotonergic synapse	3/193	120/8481	0.517178	0.929659	0.899987	ENSG00000108839/ENSG00000144935/ENSG00000148680	3
5144	Malaria	2/193	76/8481	0.519429	0.929659	0.899987	ENSG00000105976/ENSG00000137801	2
5223	Non-small cell lung cancer	2/193	76/8481	0.519429	0.929659	0.899987	ENSG00000121879/ENSG00000145675	2
20	Citrate cycle (TCA cycle)	1/193	32/8481	0.521929	0.929659	0.899987	ENSG00000091140	1
4215	Apoptosis - multiple species	1/193	32/8481	0.521929	0.929659	0.899987	ENSG00000110330	1
4933	AGE-RAGE signaling pathway in diabetic complications	3/193	122/8481	0.528355	0.929659	0.899987	ENSG00000121879/ENSG00000145675/ENSG00000171502	3
4621	NOD-like receptor signaling pathway	4/193	169/8481	0.539531	0.929659	0.899987	ENSG00000065243/ENSG00000110330/ENSG00000112851/ENSG00000171109	4
3410	Base excision repair	1/193	34/8481	0.543521	0.929659	0.899987	ENSG00000129071	1
230	Purine metabolism	3/193	126/8481	0.550275	0.929659	0.899987	ENSG00000048392/ENSG00000135318/ENSG00000143156	3
5235	PD-L1 expression and PD-1 checkpoint pathway in cancer	3/193	126/8481	0.550275	0.929659	0.899987	ENSG00000121879/ENSG00000145675/ENSG00000170345	3
5164	Influenza A	6/193	262/8481	0.552448	0.929659	0.899987	ENSG00000102580/ENSG00000107201/ENSG00000121879/ENSG00000137648/ENSG00000145675/ENSG00000164342	6
5130	Pathogenic Escherichia coli infection	5/193	217/8481	0.552654	0.929659	0.899987	ENSG00000061676/ENSG00000123338/ENSG00000134318/ENSG00000144821/ENSG00000170345	5
3320	PPAR signaling pathway	2/193	81/8481	0.553917	0.929659	0.899987	ENSG00000112972/ENSG00000123983	2
4966	Collecting duct acid secretion	1/193	35/8481	0.553951	0.929659	0.899987	ENSG00000105929	1
640	Propanoate metabolism	1/193	36/8481	0.564144	0.929659	0.899987	ENSG00000091140	1
4662	B cell receptor signaling pathway	3/193	130/8481	0.571589	0.929659	0.899987	ENSG00000121879/ENSG00000145675/ENSG00000170345	3
4212	Longevity regulating pathway - worm	2/193	84/8481	0.57376	0.929659	0.899987	ENSG00000121879/ENSG00000187193	2
4260	Cardiac muscle contraction	2/193	84/8481	0.57376	0.929659	0.899987	ENSG00000156467/ENSG00000198363	2
760	Nicotinate and nicotinamide metabolism	1/193	37/8481	0.574105	0.929659	0.899987	ENSG00000135318	1
983	Drug metabolism - other enzymes	2/193	86/8481	0.58663	0.929659	0.899987	ENSG00000048392/ENSG00000143156	2
4664	Fc epsilon RI signaling pathway	2/193	87/8481	0.592957	0.929659	0.899987	ENSG00000121879/ENSG00000145675	2
260	Glycine, serine and threonine metabolism	1/193	39/8481	0.593352	0.929659	0.899987	ENSG00000091140	1
5167	Kaposi sarcoma-associated herpesvirus infection	5/193	228/8481	0.596962	0.929659	0.899987	ENSG00000121879/ENSG00000134352/ENSG00000145675/ENSG00000164342/ENSG00000170345	5
5203	Viral carcinogenesis	5/193	228/8481	0.596962	0.929659	0.899987	ENSG00000121879/ENSG00000134352/ENSG00000135679/ENSG00000145675/ENSG00000168214	5
4015	Rap1 signaling pathway	5/193	229/8481	0.600869	0.929659	0.899987	ENSG00000105976/ENSG00000121879/ENSG00000137801/ENSG00000145675/ENSG00000162344	5
4660	T cell receptor signaling pathway	3/193	136/8481	0.602371	0.929659	0.899987	ENSG00000121879/ENSG00000145675/ENSG00000170345	3
1523	Antifolate resistance	1/193	40/8481	0.602649	0.929659	0.899987	ENSG00000108839	1
3030	DNA replication	1/193	40/8481	0.602649	0.929659	0.899987	ENSG00000035928	1
4216	Ferroptosis	1/193	40/8481	0.602649	0.929659	0.899987	ENSG00000123983	1
4146	Peroxisome	2/193	89/8481	0.605395	0.929659	0.899987	ENSG00000117528/ENSG00000123983	2
4714	Thermogenesis	5/193	231/8481	0.608619	0.929659	0.899987	ENSG00000115548/ENSG00000123983/ENSG00000128609/ENSG00000156467/ENSG00000197442	5
4012	ErbB signaling pathway	2/193	90/8481	0.611506	0.929659	0.899987	ENSG00000121879/ENSG00000145675	2
4624	Toll and Imd signaling pathway	1/193	41/8481	0.611734	0.929659	0.899987	ENSG00000110330	1
5146	Amoebiasis	3/193	138/8481	0.612306	0.929659	0.899987	ENSG00000121879/ENSG00000145675/ENSG00000171502	3
5142	Chagas disease	3/193	139/8481	0.617211	0.93092	0.901207	ENSG00000121879/ENSG00000145675/ENSG00000170345	3
5216	Thyroid cancer	1/193	42/8481	0.620613	0.93092	0.901207	ENSG00000047410	1
620	Pyruvate metabolism	1/193	43/8481	0.62929	0.932872	0.903097	ENSG00000091140	1
4912	GnRH signaling pathway	2/193	93/8481	0.629407	0.932872	0.903097	ENSG00000075651/ENSG00000095015	2
4340	Hedgehog signaling pathway	1/193	44/8481	0.637769	0.939657	0.909665	ENSG00000131437	1
71	Fatty acid degradation	1/193	45/8481	0.646055	0.939657	0.909665	ENSG00000123983	1
4970	Salivary secretion	2/193	97/8481	0.652274	0.939657	0.909665	ENSG00000070961/ENSG00000090382	2
860	Porphyrin metabolism	1/193	46/8481	0.654153	0.939657	0.909665	ENSG00000136628	1
565	Ether lipid metabolism	1/193	47/8481	0.662066	0.939657	0.909665	ENSG00000075651	1
4072	Phospholipase D signaling pathway	3/193	149/8481	0.663944	0.939657	0.909665	ENSG00000075651/ENSG00000121879/ENSG00000145675	3
4211	Longevity regulating pathway	2/193	100/8481	0.668681	0.939657	0.909665	ENSG00000121879/ENSG00000145675	2
330	Arginine and proline metabolism	1/193	48/8481	0.669799	0.939657	0.909665	ENSG00000002726	1
4916	Melanogenesis	2/193	101/8481	0.67401	0.939657	0.909665	ENSG00000002745/ENSG00000085741	2
270	Cysteine and methionine metabolism	1/193	49/8481	0.677356	0.939657	0.909665	ENSG00000137944	1
3015	mRNA surveillance pathway	2/193	102/8481	0.67927	0.939657	0.909665	ENSG00000100941/ENSG00000151461	2
4928	Parathyroid hormone synthesis, secretion and action	2/193	102/8481	0.67927	0.939657	0.909665	ENSG00000075651/ENSG00000170345	2
4961	Endocrine and other factor-regulated calcium reabsorption	1/193	55/8481	0.719218	0.973225	0.942162	ENSG00000070961	1
190	Oxidative phosphorylation	3/193	163/8481	0.722235	0.973225	0.942162	ENSG00000105929/ENSG00000128609/ENSG00000156467	3
4114	Oocyte meiosis	2/193	111/8481	0.723553	0.973225	0.942162	ENSG00000053900/ENSG00000065613	2
4724	Glutamatergic synapse	2/193	114/8481	0.737129	0.973225	0.942162	ENSG00000075651/ENSG00000144935	2
4630	JAK-STAT signaling pathway	3/193	167/8481	0.737379	0.973225	0.942162	ENSG00000121879/ENSG00000134352/ENSG00000145675	3
480	Glutathione metabolism	1/193	58/8481	0.738076	0.973225	0.942162	ENSG00000048392	1
4218	Cellular senescence	6/193	319/8481	0.739365	0.973225	0.942162	ENSG00000113522/ENSG00000121879/ENSG00000135679/ENSG00000145675/ENSG00000149311/ENSG00000175054	6
4020	Calcium signaling pathway	4/193	219/8481	0.739553	0.973225	0.942162	ENSG00000070961/ENSG00000148680/ENSG00000151617/ENSG00000198363	4
5110	Vibrio cholerae infection	1/193	59/8481	0.744078	0.973225	0.942162	ENSG00000105929	1
4140	Autophagy - animal	2/193	116/8481	0.745862	0.973225	0.942162	ENSG00000121879/ENSG00000145675	2
5169	Epstein-Barr virus infection	7/193	373/8481	0.751599	0.973225	0.942162	ENSG00000100519/ENSG00000107201/ENSG00000121879/ENSG00000135679/ENSG00000138433/ENSG00000145675/ENSG00000168214	7
4066	HIF-1 signaling pathway	2/193	118/8481	0.754347	0.973225	0.942162	ENSG00000121879/ENSG00000145675	2
4931	Insulin resistance	2/193	118/8481	0.754347	0.973225	0.942162	ENSG00000121879/ENSG00000145675	2
2010	ABC transporters	1/193	62/8481	0.761274	0.977099	0.945913	ENSG00000117528	1
562	Inositol phosphate metabolism	1/193	65/8481	0.77732	0.981497	0.950171	ENSG00000121879	1
4152	AMPK signaling pathway	2/193	124/8481	0.778356	0.981497	0.950171	ENSG00000121879/ENSG00000145675	2
5170	Human immunodeficiency virus 1 infection	5/193	286/8481	0.785246	0.981497	0.950171	ENSG00000121879/ENSG00000145675/ENSG00000149311/ENSG00000170345/ENSG00000175054	5
4371	Apelin signaling pathway	2/193	126/8481	0.785893	0.981497	0.950171	ENSG00000104368/ENSG00000107796	2
590	Arachidonic acid metabolism	1/193	67/8481	0.787417	0.981497	0.950171	ENSG00000108839	1
4623	Cytosolic DNA-sensing pathway	1/193	68/8481	0.792293	0.981497	0.950171	ENSG00000107201	1
4924	Renin secretion	1/193	68/8481	0.792293	0.981497	0.950171	ENSG00000151617	1
10	Glycolysis / Gluconeogenesis	1/193	70/8481	0.801714	0.984716	0.953287	ENSG00000091140	1
4728	Dopaminergic synapse	2/193	131/8481	0.803761	0.984716	0.953287	ENSG00000170345/ENSG00000170759	2
5014	Amyotrophic lateral sclerosis	1/193	72/8481	0.81071	0.984716	0.953287	ENSG00000197442	1
5031	Amphetamine addiction	1/193	72/8481	0.81071	0.984716	0.953287	ENSG00000170345	1
4976	Bile secretion	1/193	73/8481	0.815055	0.985187	0.953743	ENSG00000100170	1
4380	Osteoclast differentiation	3/193	195/8481	0.825796	0.991516	0.95987	ENSG00000121879/ENSG00000145675/ENSG00000170345	3
4918	Thyroid hormone synthesis	1/193	77/8481	0.831463	0.991516	0.95987	ENSG00000166598	1
5010	Alzheimer disease	3/193	201/8481	0.841062	0.991516	0.95987	ENSG00000128609/ENSG00000137845/ENSG00000156467	3
4062	Chemokine signaling pathway	3/193	202/8481	0.843491	0.991516	0.95987	ENSG00000121879/ENSG00000134318/ENSG00000145675	3
4658	Th1 and Th2 cell differentiation	3/193	202/8481	0.843491	0.991516	0.95987	ENSG00000168214/ENSG00000170345/ENSG00000196782	3
4921	Oxytocin signaling pathway	2/193	144/8481	0.844182	0.991516	0.95987	ENSG00000134318/ENSG00000170345	2
4920	Adipocytokine signaling pathway	1/193	84/8481	0.856768	0.994065	0.962337	ENSG00000123983	1
4721	Synaptic vesicle cycle	1/193	87/8481	0.86642	0.994065	0.962337	ENSG00000105929	1
5016	Huntington disease	3/193	213/8481	0.868167	0.994065	0.962337	ENSG00000128609/ENSG00000156467/ENSG00000183914	3
5133	Pertussis	1/193	88/8481	0.869491	0.994065	0.962337	ENSG00000170345	1
4910	Insulin signaling pathway	2/193	154/8481	0.869989	0.994065	0.962337	ENSG00000121879/ENSG00000145675	2
4217	Necroptosis	2/193	155/8481	0.872343	0.994065	0.962337	ENSG00000110330/ENSG00000164342	2
140	Steroid hormone biosynthesis	1/193	91/8481	0.87829	0.994065	0.962337	ENSG00000088002	1
5204	Chemical carcinogenesis - DNA adducts	1/193	91/8481	0.87829	0.994065	0.962337	ENSG00000137944	1
4713	Circadian entrainment	1/193	93/8481	0.883826	0.994843	0.96309	ENSG00000170345	1
5012	Parkinson disease	2/193	162/8481	0.887754	0.994843	0.96309	ENSG00000128609/ENSG00000156467	2
4925	Aldosterone synthesis and secretion	1/193	101/8481	0.903573	0.994843	0.96309	ENSG00000070961	1
4974	Protein digestion and absorption	1/193	101/8481	0.903573	0.994843	0.96309	ENSG00000171502	1
564	Glycerophospholipid metabolism	1/193	106/8481	0.914179	0.994843	0.96309	ENSG00000075651	1
5163	Human cytomegalovirus infection	4/193	301/8481	0.9164	0.994843	0.96309	ENSG00000121879/ENSG00000134318/ENSG00000135679/ENSG00000145675	4
3010	Ribosome	1/193	116/8481	0.932035	0.994843	0.96309	ENSG00000129824	1
4060	Cytokine-cytokine receptor interaction	4/193	327/8481	0.943964	0.994843	0.96309	ENSG00000101144/ENSG00000134352/ENSG00000135960/ENSG00000146072	4
4061	Viral protein interaction with cytokine and cytokine receptor	1/193	130/8481	0.950994	0.994843	0.96309	ENSG00000134352	1
5322	Systemic lupus erythematosus	2/193	210/8481	0.95499	0.994843	0.96309	ENSG00000116747/ENSG00000138385	2
4659	Th17 cell differentiation	2/193	213/8481	0.957556	0.994843	0.96309	ENSG00000134352/ENSG00000170345	2
4142	Lysosome	1/193	140/8481	0.961217	0.994843	0.96309	ENSG00000105929	1
5323	Rheumatoid arthritis	2/193	226/8481	0.967148	0.994843	0.96309	ENSG00000105929/ENSG00000170345	2
4261	Adrenergic signaling in cardiomyocytes	1/193	150/8481	0.969316	0.994843	0.96309	ENSG00000070961	1
5150	Staphylococcus aureus infection	2/193	240/8481	0.975147	0.994843	0.96309	ENSG00000108244/ENSG00000128422	2
4723	Retrograde endocannabinoid signaling	1/193	163/8481	0.97738	0.994843	0.96309	ENSG00000128609	1
4145	Phagosome	3/193	321/8481	0.979286	0.994843	0.96309	ENSG00000102189/ENSG00000105929/ENSG00000137801	3
5140	Leishmaniasis	1/193	170/8481	0.980809	0.994843	0.96309	ENSG00000170345	1
5332	Graft-versus-host disease	1/193	178/8481	0.984099	0.994843	0.96309	ENSG00000180644	1
4080	Neuroactive ligand-receptor interaction	3/193	345/8481	0.986702	0.994843	0.96309	ENSG00000148680/ENSG00000151617/ENSG00000197696	3
5330	Allograft rejection	1/193	188/8481	0.987433	0.994843	0.96309	ENSG00000180644	1
5152	Tuberculosis	2/193	277/8481	0.988276	0.994843	0.96309	ENSG00000102189/ENSG00000105929	2
4940	Type I diabetes mellitus	1/193	192/8481	0.988563	0.994843	0.96309	ENSG00000180644	1
4640	Hematopoietic cell lineage	1/193	195/8481	0.989344	0.994843	0.96309	ENSG00000173762	1
5320	Autoimmune thyroid disease	1/193	197/8481	0.989834	0.994843	0.96309	ENSG00000180644	1
5416	Viral myocarditis	1/193	199/8481	0.990302	0.994843	0.96309	ENSG00000180644	1
5145	Toxoplasmosis	1/193	200/8481	0.990528	0.994843	0.96309	ENSG00000110330	1
4514	Cell adhesion molecules	2/193	289/8481	0.990847	0.994843	0.96309	ENSG00000134258/ENSG00000170017	2
4650	Natural killer cell mediated cytotoxicity	3/193	560/8481	0.99982	0.99982	0.967908	ENSG00000121879/ENSG00000145675/ENSG00000180644	3
